# Supplementary material for: A Systems Biology Approach to Transcription Factor Binding Site Prediction
Source: PLoS One. 2010 Mar 26;5(3):e9878. doi: 10.1371/journal.pone.0009878 (PMC2845628; doi:10.1371/journal.pone.0009878)
Supplement: Table S1 — (0.06 MB XLS) [file pone.0009878.s002.xls]

## Sheet: Sheet1
Supplementary Table 1: Summary of motif predictions using various promoter sets
TF	Conservation-free (ARACNe)			Co-expression			Co-expression*			Conservation (ARACNE)												Integrated		De novo (DME)									GibbsModule	TF
	# of targets	rank	error rate	# of targets	rank	error rate	# of targets	rank	error rate	MCR			alignment-based conservation							combined-conservation		Combination		conservation-free			combined-conservation			combined prediction			matched (top 9)
										rank	error rate	rank				error rate								rank	error rate	pvalue	rank	error rate	pvalue	rank	error rate	pvalue
												0.05	0.1	0.2	0.25	0.05	0.1	0.2	0.25	rank	error rate	rank	error rate
IRF7	35	1	0.286614	748	2	0.451344	35	1	0.221532	1	0.261474	1	4	1	1	0.33688	0.343865	0.251281	0.296291	1	0.219241	1	0.219241	1	0.193424	0	2	0.180952	0	3	0.180952	0	yes	IRF7
TBX5	48	15	0.396375	1424	3	0.460656	48	5	0.372305	2	0.35796	1	1	2	1	0.316828	0.357434	0.37599	0.334195	1	0.250551	1	0.250551	123	0.41274	0.1	3	0.278482	0	9	0.278482	0	no	TBX5
ETS1	45	9	0.387918	270	2	0.432634	45	1	0.315773	2	0.366134	49	1	1	4	0.409459	0.347864	0.339065	0.444152	1	0.253668	1	0.253668	5	0.285128	0.2	26	0.311535	0	11	0.285128	0.2	yes	ETS1
ZNF42	38	3	0.347316	1205	2	0.458296	38	1	0.345256	1	0.312121	2	2	5	6	0.346754	0.325388	0.355071	0.423077	1	0.261465	1	0.261465	48	0.319247	0.8	31	0.332682	0.01	83	0.319247	0.8	no	ZNF42
E2F1	38	1	0.265371	708	1	0.384432	38	1	0.22258	1	0.294433	3	1	1	12	0.38474	0.316008	0.317347	0.418983	1	0.268951	1	0.265371	12	0.26901	0.01	4	0.260993	0	12	0.260993	0	no	E2F1
MAX	42	1	0.349563	269	2	0.428387	42	4	0.376599	2	0.345477	24	20	3	1	0.317437	0.391559	0.379603	0.365915	1	0.26707	1	0.26707	44	0.333573	0.04	2	0.274345	0	3	0.274345	0	no	MAX
HSF2	36	1	0.270613	844	3	0.421687	36	2	0.338761	3	0.331818	21	1	12	11	0.323287	0.244338	0.375578	0.40201	6	0.27729	1	0.270613	31	0.307417	0.55	6	0.276541	0	13	0.276541	0	no	HSF2
JUND	92	2	0.402509	1702	4	0.468575	92	1	0.359148	2	0.410911	4	2	1	6	0.371674	0.388015	0.38655	0.419488	1	0.271226	1	0.271226	47	0.384594	0.3	11	0.316532	0	12	0.316532	0	yes	JUND
SMAD2	62	10	0.412074	422	8	0.437057	62	2	0.359892	1	0.361914	2	5	6	1	0.380861	0.354007	0.400911	0.426658	1	0.272376	1	0.272376	n/a	n/a	NA	n/a	n/a	0	n/a	n/a	NA	no	SMAD2
VDR	42	1	0.340858	693	3	0.454083	42	1	0.363993	3	0.368657	5	2	2	3	0.317569	0.378002	0.391372	0.35389	1	0.279091	1	0.279091	19	0.309328	0.1	7	0.308989	0.01	27	0.308989	0.01	no	VDR
STAT2	73	1	0.380011	1253	1	0.459333	73	1	0.375053	1	0.379797	18	1	1	12	0.373292	0.357009	0.402343	0.423205	1	0.280457	1	0.280457	4	0.333209	0.22	1	0.298753	0	1	0.298753	0	yes	STAT2
STAT4	59	2	0.367084	322	4	0.442065	59	1	0.345709	1	0.359275	12	1	1	3	0.377649	0.359364	0.335184	0.383952	1	0.281645	1	0.281645	7	0.307649	0.1	1	0.272104	0	1	0.272104	0	yes	STAT4
MYC	101	1	0.338607	1107	4	0.424637	101	1	0.360121	1	0.346872	5	7	1	24	0.38119	0.367247	0.344901	0.433107	1	0.282401	1	0.282401	2	0.338242	0.17	1	0.280056	0	1	0.280056	0	no	MYC
LEF1	58	3	0.40019	81	2	0.410477	58	11	0.413986	1	0.392882	14	2	4	2	0.268224	0.386371	0.395532	0.338346	1	0.290526	1	0.290526	16	0.33473	0.4	53	0.349198	0	54	0.33473	0.4	no	LEF1
SP3	63	1	0.367249	669	5	0.43397	63	4	0.377059	5	0.38607	10	1	2	1	0.256744	0.349201	0.373117	0.309273	1	0.290927	1	0.290927	21	0.338348	0.14	26	0.345415	0	50	0.338348	0.14	no	SP3
TAL1	37	2	0.342662	635	2	0.446382	37	2	0.349254	2	0.357172	3	1	5	2	0.357086	0.348317	0.383605	0.360505	1	0.291915	1	0.291915	26	0.29204	0	18	0.319362	0	37	0.29204	0	no	TAL1
ARNT	77	1	0.379629	1318	1	0.461197	77	1	0.379104	1	0.383411	5	1	1	1	0.385131	0.392967	0.391227	0.39744	1	0.298608	1	0.298608	17	0.347963	0.25	35	0.346544	0	59	0.346544	0	yes	ARNT
PBX3	39	1	0.325853	285	11	0.452701	39	11	0.381823	2	0.339765	10	1	3	2	0.326108	0.349092	0.362801	0.362201	1	0.299566	1	0.299566	70	0.342004	0.61	n/a	n/a	NA	141	0.342004	0.61	no	PBX3
PAX9	77	1	0.367292	1503	3	0.458219	77	1	0.370813	1	0.34954	12	8	3	26	0.355885	0.389833	0.419332	0.432847	1	0.301931	1	0.301931	7	0.318646	0	n/a	n/a	NA	14	0.318646	0	no	PAX9
MYB	38	1	0.320191	918	4	0.427117	38	1	0.302219	1	0.315298	27	1	4	18	0.363701	0.33613	0.370634	0.40227	1	0.305674	1	0.305674	20	0.296725	0.03	11	0.322716	0	29	0.296725	0.03	yes	MYB
YY1	44	1	0.306783	904	6	0.433701	44	1	0.30446	1	0.317324	2	4	4	2	0.359474	0.393127	0.374363	0.404013	3	0.3076	1	0.306783	56	0.338664	0.25	9	0.292739	0	12	0.292739	0	yes	YY1
POU2F1	49	1	0.33799	1523	1	0.456365	49	4	0.381265	1	0.343023	22	43	3	1	0.404865	0.425276	0.39481	0.267951	1	0.307571	1	0.307571	6	0.281135	0.18	26	0.353451	0	6	0.281135	0.18	yes	POU2F1
MEF2A	35	1	0.308525	349	24	0.46166	35	5	0.351536	1	0.332112	7	1	44	2	0.352459	0.36428	0.413585	0.401622	8	0.319403	1	0.308525	n/a	n/a	NA	n/a	n/a	NA	n/a	n/a	NA	no	MEF2A
STAT3	39	1	0.309152	868	3	0.457432	39	1	0.338394	1	0.336253	5	1	1	42	0.324716	0.337342	0.365264	0.427068	1	0.315444	1	0.309152	1	0.250628	0.13	5	0.330888	0.01	1	0.250628	0.13	no	STAT3
ESR1	116	1	0.38633	1816	3	0.461087	116	2	0.393852	3	0.412411	1	1	1	1	0.392775	0.398316	0.397856	0.418527	1	0.309446	1	0.309446	17	0.35582	0	1	0.301837	0	1	0.301837	0	no	ESR1
FOXC1	73	5	0.393657	421	3	0.452474	73	2	0.378666	2	0.38694	13	1	4	10	0.338602	0.3435	0.397149	0.396617	1	0.310533	1	0.310533	83	0.383955	0	n/a	n/a	NA	255	0.383955	0	no	FOXC1
PAX8	93	1	0.380767	1624	1	0.453229	93	1	0.384227	1	0.400475	13	5	6	36	0.290037	0.38945	0.418684	0.432987	1	0.314331	1	0.314331	22	0.355851	0.02	30	0.35394	0	65	0.35394	0	no	PAX8
SMAD1	66	4	0.399034	900	4	0.448907	66	4	0.389925	2	0.38891	8	5	1	2	0.412951	0.382873	0.384169	0.397763	1	0.319048	1	0.319048	n/a	n/a	NA	23	0.341313	0	50	0.341313	0	no	SMAD1
E2F4	90	1	0.323787	1586	8	0.468936	90	52	0.460621	2	0.404044	26	48	13	75	0.360928	0.425575	0.420119	0.464515	43	0.354851	1	0.323787	13	0.355449	0.44	3	0.293611	0	4	0.293611	0	no	E2F4
RELA	68	1	0.375344	1621	1	0.45087	68	1	0.361384	1	0.3657	8	4	1	1	0.357085	0.39526	0.40482	0.395878	1	0.324114	1	0.324114	5	0.313002	0.02	1	0.298485	0	2	0.298485	0	yes	RELA
AHR	75	1	0.380382	496	1	0.445742	75	1	0.35056	1	0.394046	31	1	9	4	0.369923	0.370657	0.406757	0.402632	1	0.326834	1	0.326834	4	0.330529	0.41	n/a	n/a	NA	14	0.330529	0.41	yes	AHR
CEBPA	111	1	0.400676	580	2	0.450031	111	2	0.396513	1	0.391207	4	2	1	2	0.342145	0.409047	0.420177	0.388619	1	0.329524	1	0.329524	52	0.381393	0.04	n/a	n/a	NA	153	0.381393	0.04	no	CEBPA
TGIF	50	6	0.400289	245	15	0.458328	50	57	0.445274	4	0.382638	5	14	11	3	0.342826	0.394514	0.425492	0.356823	1	0.349277	1	0.349277	144	0.417454	0.7	61	0.405854	0.19	288	0.405854	0.19	no	TGIF
MAF	190	1	0.409724	697	1	0.452985	190	1	0.425235	1	0.408615	1	2	1	1	0.396169	0.293288	0.424193	0.388105	1	0.352419	1	0.352419	3	0.387995	0.44	25	0.376805	0	49	0.376805	0	yes	MAF
STAT1	144	1	0.353999	478	1	0.438465	144	1	0.360021	1	0.363533	4	1	1	4	0.327978	0.428778	0.348104	0.379452	1	0.406117	1	0.353999	1	0.328636	0	1	0.384536	0	1	0.328636	0	no	STAT1
RUNX1	60	1	0.386857	1694	35	0.485834	60	2	0.386966	9	0.406965	4	18	3	1	0.376309	0.39263	0.396819	0.366534	2	0.287902	2	0.287902	167	0.466763	0.85	24	0.332455	0	52	0.332455	0	no	RUNX1
REL	90	1	0.40678	2843	1	0.472317	90	4	0.417883	7	0.425309	6	3	1	1	0.330338	0.389272	0.395269	0.365062	2	0.309356	2	0.309356	3	0.338624	0.73	6	0.347947	0	5	0.338624	0.73	no	REL
STAT5B	38	1	0.324526	249	1	0.431896	38	3	0.360365	1	0.326553	4	1	1	59	0.406176	0.353553	0.376973	0.454073	3	0.298456	3	0.298456	8	0.293374	0.28	1	0.257915	0	2	0.257915	0	no	STAT5B
LMO2	63	3	0.400165	352	4	0.442493	63	2	0.39053	2	0.387778	38	2	5	2	0.350514	0.385441	0.40617	0.34812	2	0.324907	2	0.324907
STAT5A	45	3	0.367945	456	1	0.438495	45	1	0.362822	2	0.360916	2	1	5	1	0.296845	0.354025	0.384098	0.383389	2	0.277521	2	0.277521
STAT6	61	4	0.395948	1496	2	0.458775	61	2	0.36133	1	0.364218	39	3	1	20	0.37567	0.374987	0.367447	0.435213	2	0.314044	2	0.314044
JUNB	31	5	0.367381	833	2	0.44463	31	2	0.315298	2	0.345077	40	1	1	37	0.412726	0.398268	0.362456	0.45121	2	0.289695	2	0.289695
POU2F2	146	63	0.479319	1947	48	0.492135	146	76	0.482876	n/a	n/a	107	94	41	18	0.423598	0.433238	0.430991	0.424422	2	0.318981	2	0.318981
ELF1	47	3	0.378918	451	2	0.425719	47	3	0.345522	2	0.373134	5	5	1	3	0.340408	0.387308	0.343694	0.394448	3	0.283967	3	0.283967
RXRA	48	5	0.400389	1057	8	0.465136	48	1	0.388153	5	0.388546	16	40	6	3	0.354624	0.445203	0.39241	0.41865	3	0.28281	3	0.28281
CEBPD	218	14	0.438081	617	15	0.463621	218	1	0.422429	17	0.441502	12	1	4	4	0.385956	0.400642	0.436546	0.411445	3	0.351275	3	0.351275
ATF2	140	2	0.387924	773	5	0.435921	140	1	0.383052	4	0.396382	13	14	5	20	0.345857	0.426324	0.416255	0.416852	4	0.333773	4	0.333773
MAFF	30	2	0.338682	361	4	0.450449	30	3	0.331965	3	0.337811	24	1	3	9	0.412796	0.310924	0.346451	0.423434	4	0.267825	4	0.267825
SMAD4	54	6	0.392164	629	10	0.437312	54	2	0.3632	7	0.392394	30	1	13	2	0.36427	0.349201	0.375095	0.387531	4	0.297568	4	0.297568
MAZ	52	7	0.39163	690	2	0.415248	52	5	0.374634	9	0.404317	5	150	39	15	0.353281	0.411583	0.419693	0.412782	4	0.297463	4	0.297463
NR2F1	49	7	0.403064	260	10	0.448348	49	6	0.388495	5	0.386273	3	6	1	7	0.382535	0.382273	0.357705	0.4	4	0.301805	4	0.301805
TCF3	50	12	0.383355	510	20	0.466282	50	26	0.435386	10	0.371885	19	8	13	7	0.385629	0.403326	0.399418	0.391064	4	0.326606	4	0.326606
SF1	151	4	0.420014	2058	9	0.473897	151	12	0.443053	16	0.444459	3	4	23	10	0.339326	0.399116	0.430799	0.401629	5	0.35547	4	0.35547
HOP	57	11	0.405926	205	3	0.439465	57	41	0.433803	20	0.41633	1	55	16	1	0.355831	0.387823	0.421524	0.354527	5	0.339974	5	0.339974
TCF4	61	15	0.41975	1218	22	0.479091	61	11	0.403255	7	0.408582	12	49	31	1	0.350244	0.406343	0.420885	0.387594	5	0.34212	5	0.34212
SMAD3	45	3	0.368843	838	5	0.45245	45	1	0.361232	1	0.345149	1	8	1	1	0.27751	0.382545	0.377525	0.361654	6	0.300782	6	0.300782
HES1	49	6	0.4051	197	21	0.462181	49	1	0.375	5	0.403109	1	2	6	1	0.295491	0.351687	0.397979	0.339004	6	0.32411	6	0.32411
MSX1	35	7	0.370756	1392	1	0.448034	35	2	0.353451	4	0.369496	2	69	4	4	0.324235	0.402719	0.360882	0.369549	6	0.290991	6	0.290991
POU4F1	92	39	0.44848	1505	10	0.470966	92	40	0.446149	11	0.432813	30	53	73	2	0.369627	0.419156	0.441866	0.374588	6	0.334668	6	0.334668
DR1	50	4	0.361811	515	4	0.427954	50	5	0.350124	1	0.354964	13	19	4	1	0.339389	0.389196	0.388696	0.37594	7	0.298403	7	0.298403
POU6F1	56	41	0.438751	1924	79	0.496773	56	61	0.452714	28	0.424033	48	1	23	7	0.419343	0.370539	0.424513	0.386153	7	0.33708	7	0.33708
GATA3	64	2	0.39226	293	23	0.461692	64	11	0.403178	2	0.380176	7	3	2	4	0.374492	0.371495	0.394096	0.377945	9	0.318566	9	0.318566
NR3C1	55	12	0.402583	492	8	0.44647	55	7	0.386057	9	0.39558	4	1	3	7	0.373434	0.389405	0.386842	0.397444	10	0.324514	10	0.324514
BRCA1	118	5	0.394198	1306	5	0.436183	118	3	0.39351	5	0.406621	21	51	27	10	0.427811	0.412641	0.393668	0.393275	11	0.322925	11	0.322925
TCF1	55	9	0.402349	1534	20	0.477307	55	21	0.411969	10	0.405202	73	6	6	44	0.420229	0.378448	0.396166	0.45614	11	0.321879	11	0.321879
CDX2	40	14	0.396672	1305	47	0.488897	40	35	0.433002	15	0.404962	164	20	272	3	0.4323	0.370776	0.450569	0.405961	11	0.311435	11	0.311435
TP53	37	11	0.383742	239	30	0.458464	37	16	0.405437	27	0.404797	107	245	149	45	0.403102	0.434863	0.421368	0.422556	16	0.321962	11	0.321962
FOXJ2	60	5	0.410102	1297	30	0.481586	60	9	0.417454	13	0.411388	2	17	176	4	0.344051	0.397283	0.44049	0.388534	20	0.336165	20	0.336165
CUTL1	40	31	0.427828	423	11	0.456494	40	37	0.437092	30	0.42557	14	9	14	2	0.330316	0.410837	0.396305	0.363158	28	0.34749	28	0.34749
MTF1	66	61	0.459826	1770	12	0.47678	66	n/a	n/a	62	0.455099	5	2	207	2	0.325164	0.37287	0.453948	0.354378	78	0.34453	78	0.34453
