# Supplementary material for: A Systems Biology Approach to Transcription Factor Binding Site Prediction
Source: PLoS One. 2010 Mar 26;5(3):e9878. doi: 10.1371/journal.pone.0009878 (PMC2845628; doi:10.1371/journal.pone.0009878)
Supplement: Table S3 — (8.49 MB ZIP) [file pone.0009878.s004.zip]

Archive with 1 entries (1 files):
- Supplementary Table 3.xls
