# Supplementary material for: A Systems Biology Approach to Transcription Factor Binding Site Prediction
Source: PLoS One. 2010 Mar 26;5(3):e9878. doi: 10.1371/journal.pone.0009878 (PMC2845628; doi:10.1371/journal.pone.0009878)
Supplement: Table S3 — (8.49 MB ZIP) [file pone.0009878.s004.zip › Supplementary Table 3.xls]

## Sheet: Supplementary Table 3
AffyID	Annotation	BL74	KEMtypeI-A	Mutu-I-A	Namalwa	ODHtypeI-A	DW6	EB3	P3HR1	Ramos	ST486	KEMtypeIII-A	Mutu-III-A	ODHtypeIII-A	Ly1	Ly10	LY3-A	Ly4	Ly7	LY8-A	SudHL6	Val	NDLM2.real.1	KMN2.real	L1236.real	L428.real	LCL-CB33	LCL-Daikiki	LCL-IARC304	LCL-NC6	LCL-RD	F24MM-A	JJN3MM-A	SKMM1MM-A	SKMM2MM-A	BJAB-1	KIS-1	CB26-2	CB511	CB512	CB1171	CB1193	N 4-13	N 4-14	N 4-7	N1 4-21	N2 4-21	M 4-12	M 4-14
Description	ultrashort designation	CL	CL	CL	CL	CL	CL	CL	CL	CL	CL	CL	CL	CL	CL	CL	CL	CL	CL	CL	CL	CL	CL	CL	CL	CL	CL	CL	CL	CL	CL	CL	CL	CL	CL	CL	CL	non-GC B-cell	non-GC B-cell	non-GC B-cell	non-GC B-cell	non-GC B-cell	non-GC B-cell	non-GC B-cell	non-GC B-cell	non-GC B-cell	non-GC B-cell	non-GC B-cell	non-GC B-cell
Description	megashort designation	BL	CL	CL	CL	CL	CL	CL	CL	CL	CL	CL	CL	CL	CL	CL	CL	CL	CL	CL	CL	CL	CL	CL	CL	CL	CL	CL	CL	CL	CL	CL	CL	CL	CL	CL	CL	non-GC	non-GC	non-GC	non-GC	non-GC	non-GC	non-GC	non-GC	non-GC	non-GC	non-GC	non-GC
Description	supershort designation	BL	BL	BL	BL	BL	BL	BL	BL	BL	BL	BL III	BL III	BL III	DLCL	DLCL	DLCL	DLCL	DLCL	DLCL	DLCL	DLCL	HD	HD	HD	HD	LCL	LCL	LCL	LCL	LCL	MM	MM	MM	MM	undefined	undefined	non-GC	non-GC	non-GC	non-GC	non-GC	non-GC	non-GC	non-GC	non-GC	non-GC	non-GC	non-GC
Description	short designation	BL	BL	BL	BL	BL	BL	BL	BL	BL	BL	BL III	BL III	BL III	DLCL	DLCL	DLCL	DLCL	DLCL	DLCL	DLCL	DLCL	HD	HD	HD	HD	LCL	LCL	LCL	LCL	LCL	MM	MM	MM	MM	undefined	undefined	Cord	Cord	Cord	Cord	Cord	N	N	N	N	N	M	M
Description	detailed designation	BL-line	BL-line	BL-line	BL-line	BL-line	BL-line	BL-line	BL-line	BL-line	BL-line	BL-line type III	BL-line type III	BL-line type III	DLCL-line	DLCL-line	DLCL-line	DLCL-line	DLCL-line	DLCL-line	DLCL-line	DLCL-line	HD-line	HD-line	HD-line	HD-line	LCL-line	LCL-line	LCL-line	LCL-line	LCL-line	MM-line	MM-line	MM-line	MM-line	undefined line	undefined line	Cord blood	Cord blood	Cord blood	Cord blood	Cord blood	N	N	N	N	N	M	M
Description	exoBCL6	0	0	0	0	0	0	0	0	0	0	0	0	0	0	0	0	0	0	0	0	0	0	0	0	0	0	0	0	0	0	0	0	0	0	0	0	0	0	0	0	0	0	0	0	0	0	0	0
1000_at	MAPK3	554.8	480.6	444.7	541.2	460	272.8	286.1	475	486.6	257.5	408.5	416.9	493.5	417.4	276.5	465.4	280.9	357.7	409	451.5	350	765	626.5	1566	637.6	344	402.7	304.3	340.1	459.7	300.3	433.8	549.6	532.8	394.2	160.6	606.3	660.6	637.3	605.2	495.3	436.9	455.4	444.4	448.2	521.8	372.7	502.2
1003_s_at	BLR1	290.3	107.9	108.4	32.1	15.5	17	14.2	192.7	120.5	23.5	32.2	24.1	22	683.1	401.3	258.7	558.6	81.3	156.6	286.4	358.2	16.3	30.6	22.4	18.7	58.5	25.2	18.6	48.8	60.1	47.4	9.3	42.8	25.4	95.7	11	799.1	1087	825.3	1109.7	803	1020.6	921.2	589.8	986.3	793.3	643	706.2
1004_at	BLR1	496.4	586.3	496.3	97.7	141.6	96.9	11.1	246.5	138.5	64.6	49.9	13.8	24.3	1263.6	564.7	1649.4	784.7	99.8	477.9	350.2	522.7	85.3	87.9	56.1	49.7	97.9	138.2	46.8	50.3	146.5	5.4	43.2	84.1	32.7	140.2	85.7	1690.1	1221.8	1174.9	1873.9	2307.6	1727.3	1610.4	1528.8	2038.4	1972.8	989.5	1419.9
1005_at	DUSP1	58.4	9	21.3	181	44.3	39.2	10.4	106.8	76.6	16.6	47	64.7	43.2	26.5	37.9	133.9	71.4	12.8	107.8	9.9	12.4	224.7	34.6	122.9	252.5	48.7	17.7	31	35.5	18.3	68.8	175.2	49	7.3	47.7	152.6	11891.2	6010.2	6511.9	5588.3	6694.9	112.5	123.9	108	105.1	218.4	196.1	207.8
1007_s_at	DDR1	204.1	97.8	658.7	664.8	234.5	413.5	78.2	96.7	422.5	115.7	143.7	190.5	338.3	120.6	103.1	121.6	247.4	193.6	174	120.6	441.1	873.3	353.5	214.3	242.3	205.4	297.3	219.3	122.5	146	110	21.7	277.3	68.3	232	108.7	375	238.8	302.7	297.1	300.8	435.3	286.3	275.1	292.3	261.1	207.3	343.6
1008_f_at	EIF2AK2	1109.1	995.9	811.6	792.4	803	1183.4	936.6	1091.9	954.2	837.6	1642.4	1306.5	1556.8	861.9	1241.9	771	793.4	901.6	798.4	434.5	691.3	842.3	519	1273.9	603.5	1804.2	771.7	1886.8	1151.3	802.5	399.6	426.6	575.9	512.9	1036.7	606.6	983.3	641.3	839.2	1154.5	559.2	598.1	446.2	672.7	460.7	446.3	278.1	329.6
1009_at	HINT1	4047.3	3465	2473	2722.3	3334	3733.5	3738	2024.2	5376.1	3960.8	3036.2	2090.2	2663	3641.5	4094.9	4526.1	4218.8	4928.4	3235.4	3929.2	3496.9	3714.7	3047	2910	4330	2586.9	1533.1	2985.5	2715.9	2741.2	1934.5	3115.6	5125.2	4187.6	2947.4	1788.9	4807	4079.3	3727.3	4075.3	5177.6	1710.4	2262.2	2528.7	2439.2	3179.9	2462.2	2182.5
100_g_at	RABGGTA	263.7	151.7	271.1	339.7	206.7	276.3	168.9	346.6	203	285.1	307.5	239.4	361.5	205.3	176.2	247.3	212.2	218.6	285.9	231.8	219.2	362.5	168.5	324.5	380.2	474.2	512.7	377.3	494.8	456.2	192.5	208.4	148.4	140.9	296.5	403.6	353.9	317.4	358	426.9	320.5	368.8	284.6	229	195.2	347.3	365.1	321.6
1011_s_at	YWHAE	473.7	485.7	1087.9	383.1	646.4	346.1	166.4	203.7	231.7	183	358.1	392.2	647.4	199	322.7	152.5	277.4	377.4	201.5	463.9	209.6	383.9	397.2	355.5	395.2	141.3	224.1	235.8	185.4	123.4	536.3	417.8	246.6	412.7	384.5	285.3	34.1	86.3	53.2	70.6	65.1	93.7	155.6	209.7	114.5	135.6	141.5	175.7
1012_at	PCAF	36.2	32.6	15.8	11.6	19.1	5.1	18.5	32.3	31.8	5.9	20.5	22.7	27.5	46.9	38	3.1	10.1	33.8	9.4	41.3	48.9	19.3	31.9	12.3	15.2	29.5	22.7	19.8	29.4	9.7	3.2	32.1	23.1	11.4	34.4	17.6	49.3	97	87.1	84.2	72.7	117.9	152.2	54.8	64.2	93.6	56.8	97.3
1013_at	SMAD5	66.9	118.7	32.4	80.2	110	75.2	72.8	95.2	101.6	56.7	78.6	112.7	152.2	201.8	64.2	45.3	61.4	148.7	16.6	227.3	153.4	77.9	69	124	94.5	29.6	45.6	43.9	60.2	38.3	57.2	32.3	38.8	95	146.9	30.2	10.6	22.2	27.4	20.2	18	60	57.2	28.7	47.6	45.4	56.4	57.1
1014_at	POLG	284.4	311.6	320.8	532	347.8	562.8	399.5	586.7	462.5	386.5	268.3	408.9	376.2	343.1	399.1	864.7	381.5	410.6	503.1	385.5	454.4	582.4	448.4	472.9	1055.2	366.5	443.2	383.8	455.3	475.8	362.1	274.1	576.1	317.8	387.1	452.9	631.3	599.4	592.4	487.3	510.1	641.2	449.7	550.8	571.9	574.2	502	598.4
1015_s_at	LIMK1	40.8	62.3	31.5	39.1	59.3	58	47.2	35.9	107.7	21	23.8	33	53.7	46.3	62.2	39.1	50.8	42.2	11.5	17.6	22.2	80.4	25.2	60.3	47.8	26.6	92.5	81.3	53.7	51.3	21.6	27.7	23.8	22.3	58.9	26.4	86.3	81.7	22.7	88.3	106.4	66.2	65.4	121.7	51.7	36.5	95.8	88.1
1018_at	WNT10B	40.9	37.1	20.5	111.1	23.7	86.3	42.7	78.6	119.1	16.1	34.6	38.4	47.8	17.4	14.6	116.7	48.2	47.1	82.8	24.4	77.9	45.3	131.5	75.8	158.7	51.4	63.7	78.6	85.6	104.5	206	194.7	75.9	50.8	55.1	57.7	110.3	101.5	61.9	94.4	53.8	127.3	91.7	61.6	79.5	71.4	64.1	99.8
1019_g_at	WNT10B	105.1	29.9	41.6	226.8	26.7	231.3	150.7	126.9	287.4	81.7	50.2	49.7	58.8	112.6	90	258.2	150.8	131.5	134.6	84.1	146.5	73.1	275.9	252.2	389.2	109.2	126.5	93.4	75.6	158.6	412.9	484.5	169.7	90.7	143.4	121.1	183.8	178.1	152.2	156.9	60.7	119.5	183.5	139.7	197.6	156	157.8	156.5
101_at	DYRK4	94.9	128.7	1.9	35	119.9	269.2	101.3	28.3	156.8	49.2	167.8	213.9	137.3	3.9	292.6	337.9	171.8	122.8	194.9	164	147	271.4	152.7	163.2	103.6	67	81.2	86.2	123	92.9	109.7	75.7	51.7	142.6	62.6	136	220.6	82	90.9	119.3	217.6	118.9	134.3	139.4	133	198.9	139.5	117.3
1020_s_at	CIB1	625.2	622.3	503.5	888.6	418.5	1019	698.1	404.4	339.1	533.8	647.2	882.3	508.4	383.6	520	971.9	663	562.7	775.5	392.7	375.8	629.9	557	696.2	903.5	582.5	507	600.6	729.6	494.4	698.1	444.8	786.2	657.6	467.8	344.2	1364	1181.5	1066.2	1163.9	1054.3	1143.5	1321.6	1569.4	1434.7	1476.2	1215.6	1371.6
1021_at	IFNG	28	18.1	8.2	59.2	13.5	39.3	20.1	10.3	20.6	13.8	11.6	26	24.7	16.4	52.1	13.9	15.2	9.3	20.8	8.1	13.5	15.9	28.7	35.6	40.9	9.7	9	17.4	37	14.7	8.7	147	11.6	28.1	21.5	26.8	53.2	26.5	64.1	44.6	44.7	43.1	22.3	27.2	76	72.9	64.7	35.5
1026_s_at	COL11A2	37.6	73.4	56.5	97.5	34.7	81.5	30.2	105.2	71.6	27	39.1	57.5	52.1	69.9	80.2	54.3	61	135.3	108.1	71.2	45.9	91.2	74.1	36.3	159.3	69.2	60.9	42.7	19.1	152.3	16.8	33.6	145.6	71.5	28.5	145.5	135.1	85	42.3	44.3	127.2	148	114.4	169.2	43.6	250.7	124.3	106.3
1028_at	TOP3A	111.6	113.7	101.3	128.4	85.2	85	92.2	105.5	70.4	104.7	68.6	106	75.9	101.2	79.7	36.4	123.5	75.9	64.2	109.2	93.2	90.8	98.3	69.6	165.7	75.7	132.7	104.6	97.8	68.5	104.9	54.6	76.3	52.3	99.4	229	39.6	69.5	102.2	49.7	69	61.7	90.7	78.8	92.2	130.2	107.8	90.1
1030_s_at	TOP1	2554.4	2504.9	2816.1	1155.2	3742.4	1357.9	1526.7	1591.5	937.7	942	1617.1	2839.3	1463.6	1952.1	1446.3	1669.7	1481.3	1944.8	1571.6	1551.1	1527.3	653.1	771.3	1014.2	518	910.7	1429.2	1245.1	1103.1	830.4	1900.4	1273.2	1718.4	1116.4	1635.4	1090.1	529.6	529.3	470.6	645.6	808.7	749.7	1005.6	1103.2	992.3	1003.1	1106.1	807.3
1031_at	SRPK1	580.5	887.9	880.3	236.9	666.6	916.4	831.5	627.9	323	611.1	389.2	744.7	264.7	517.7	510	255.1	325.8	348.4	218.4	1016.1	448.8	662.5	312.9	755.9	505.3	477.7	495.8	351.7	530.5	261	816.8	566.5	500.1	200.7	611.9	954.8	90.4	92	85.5	82.8	89.4	112.4	175	151.6	94.4	122.6	199.7	201.7
1032_at	IL8RB	189.4	112.2	90.5	195.3	93.1	121.3	165.7	186.9	270.2	127.5	87.4	121.3	93.4	193.3	153	125.3	196.9	164.4	118.8	184.2	162	216.6	183	254.2	263.6	174.8	171.1	216.8	174.9	164.3	101.6	104.1	129.2	140.5	131.4	215.3	303.9	301.9	283.2	293.6	259.1	214.6	193	227.5	238.9	206.8	188.2	243.9
1034_at	TIMP3	137.7	61.9	50.1	207.2	58	171.8	107.7	93.1	177.1	84.4	52.7	84.5	55.8	114	146.2	149.5	150.2	120.5	231.9	133.9	118.5	144.9	141.7	164	155.4	95	132.4	135	89.8	145.4	71.1	49.6	154.4	102.2	128.9	118.7	105.7	226.2	205.3	151.5	174.6	59.8	134.1	180.6	151.9	162.5	111.6	181.8
1035_g_at	TIMP3	57.4	7.6	9.5	85	13.4	35.2	28.3	31.7	69.8	61.2	32.4	38.9	14.6	22.9	74.4	71.2	100.9	17.4	43.2	37	45.4	67.5	60.2	51.4	43.8	47.6	100	96.6	51.4	104.1	15.8	25.1	23.1	29.4	48.2	47.4	109.4	44.6	71.5	191.5	70.1	94.8	64.5	48.3	19.5	27.3	80	154.5
1038_s_at	IFNGR1	256.3	189.3	245.8	160.5	151.3	151.4	365.6	202.3	171.3	76	1306.8	743.7	579.9	227.2	72.8	108.8	117.9	158.2	71.8	170	126.2	145.8	132.3	89.9	319.1	1630.1	593.3	875.7	272.8	595.1	131.4	67.7	169.9	42.6	148.9	87.9	377.5	680.5	418.1	683.4	681.8	1455.9	1912.8	1810.9	1275.9	1847.1	1282.2	1682.3
1039_s_at	HIF1A	238.6	499.1	447.7	222.4	898.4	203.5	234.2	413.3	247.9	242.4	516.7	364.8	335.3	637.2	151	109.7	232	205.8	131.9	202.5	203.1	123.7	269.9	140.7	239.9	274.3	313.9	256.4	237.8	341.1	232.2	68.2	103.9	166.1	213.5	206.9	311.7	475.4	336.8	413.1	400.6	534.5	750.4	779.9	656.8	774.5	970.4	652.1
1042_at	RARRES1	12.8	3.7	1.1	2.7	1.2	3.2	6.7	2.5	8.9	0.7	1.8	0.7	1.2	1	2.9	4.7	21.4	1.4	15.6	1.2	2.4	2.5	2.6	17.6	1.9	4	3	2.8	1.9	3.4	0.4	11.3	1	1.1	2.1	1.5	12.6	1.3	3.4	2.5	18.8	1.3	3.3	3.2	27.9	3.6	1.3	2
1044_s_at	E2F5	1307.8	1852.4	1337.6	511.4	1297.8	551.9	453.4	945.8	1038.9	232	419.3	766.1	413.5	1566.8	464.2	111	583.4	1064.9	657.2	995.6	1699.4	225.8	99.8	217	46.7	246.2	158.1	360.5	272.3	321.6	371.4	285	165.3	364.8	1236.2	142.8	870.5	631.4	923	1024.4	1366.8	392.9	517.7	527.2	502.5	640.8	488.4	386.8
1045_s_at	RELA	135.9	73.5	105.4	178.6	75.1	149.3	95.3	168.3	164	136.3	84.2	102.9	88.7	149.1	102.2	45.4	210	119.7	88.7	187.1	148.1	116.4	129	134.5	103.4	97.2	164.7	116.4	75.3	79.6	130.9	106.3	126	114.7	142.1	170.2	51.9	209	172.5	179.6	110.1	230	172.8	173.5	169.2	200.7	180	235.6
1046_at	IFIT5	68.4	52.1	15.2	25.4	51.6	68.1	41.9	99.4	36.5	33.6	161.5	125.3	107.8	41	68.4	99.6	112.7	33.5	46.2	30.1	18.9	121.3	56.2	57.6	59.9	117.2	86.8	227.2	152.5	112.3	11.4	30.6	41.8	75.9	69	44.9	50.1	39.9	20.4	46.6	44.6	165	216.8	154.1	167.3	193.1	190.9	180.1
104_at	POU6F1	47.2	28.9	21.3	50.9	29.3	51.6	14.4	49	75.7	52.1	28.6	27.8	54.3	49	61.2	71.9	57.4	53.5	40.1	57	54.2	40.4	47.4	73.1	107.5	39.7	82.4	50.3	46.4	39.8	13.9	18.1	38.2	18.6	59.9	11.5	108.6	85.8	80.1	87.6	61.2	89.1	74.1	81.6	33.4	109.2	51.7	100.7
1052_s_at	CEBPD	24.4	6.8	8.7	7.4	2.2	14	21.9	9.4	9.4	11	30.3	1.3	26.9	112.9	4.2	66.5	25.5	6.7	21.2	25.2	41	12.4	3.1	9.7	33.6	39.4	24.5	115.5	47.8	100.1	13.1	104.4	17.5	1.5	33.5	22.8	69.3	230.3	607.6	170.8	68.8	31.7	21.7	25.2	31	10.8	28.6	25.4
1053_at	RFC2	368.8	366.9	380.1	317.5	383	254.4	408.4	77	317.3	370.3	274.7	439.3	118.2	330.5	302.7	413.7	337.4	225.9	497.2	251.8	245.1	346.6	506.1	422.7	238.8	206.6	355.3	201.4	247.6	107.7	582.7	278.9	201.8	116.4	374.3	279.5	71.3	104.9	100.1	66.3	90.6	108.4	190.5	156.3	183.5	233.8	231	174.4
1054_at	RFC4	336.4	334.3	370.2	230	340.5	166.5	152.7	92.6	337.3	269.5	201.5	243.4	223.9	480.1	270.4	334.8	145.1	406.4	206.8	316.1	196.2	298.2	289.5	264.5	357.2	267.1	176.5	164.4	285.3	236.7	425.5	273.6	370.1	237.6	282.1	177.6	39.3	51.2	69.8	53.7	48.9	106.1	147.9	192.2	121.3	129.6	233.3	203
1055_g_at	RFC4	1006.5	1490.4	1423.6	521.8	1533.6	579.5	621.4	310.4	913.2	1382	788.8	898	1013.7	1263.2	803.2	1509.6	548.4	926.4	846.2	855.1	615.3	1198.7	1197.7	503.2	933.7	556.6	526.7	677.4	818.8	553.3	1709.3	1277	919.5	842.3	973.4	488.5	178.5	93.1	132.7	114.8	139.9	225.2	256.1	301.6	320.9	357.9	420.9	326.1
1056_s_at	IL16	60.5	48.2	15.2	30	32.3	38.4	37.1	33	53.8	39.9	83.9	27.1	45.7	101.4	77.5	242.4	33.2	84.4	91	35.5	84.3	41.4	39.5	26.4	47.6	75.7	116.2	117.2	51.9	29.5	11	27.6	36.7	16.8	27.5	23.5	72.6	75.5	96.8	87.6	107.3	337	409.5	292.2	463.7	396.1	329.1	435
1057_at	CRABP2	12.7	28.2	10.2	78	10.5	55.7	63.5	55.9	41.6	47.5	21.3	36.8	45.3	35.2	48.2	66.8	23.7	35.2	18.2	60.1	70.2	76.7	89	67.4	55.5	54.2	31.6	46.6	45.6	15	32.4	28.5	25.9	38.9	59.1	34.7	62.9	88.2	93.7	76.2	75.6	73.7	49.6	63.8	88.2	68.6	78.2	59.8
1058_at	WASF3	74.9	1062.9	683.9	6.6	2.5	11.2	20.9	4.4	57.5	30.8	3.1	12.7	4.2	10.1	44.8	11.5	31.8	51.4	34.9	6.8	666.5	22.7	101.3	6.8	16.2	23.9	3.7	9.9	8.9	20.7	4.5	2.6	5.4	28.1	35.9	17	2.8	25.8	14.5	10.5	6	12.7	3.1	7.7	36.6	25.9	23.4	17.1
1061_at	IL10RA	151.9	228.8	162	87.6	208.9	155.4	128.1	380.7	153.2	11.7	54.7	113.3	172.4	68.1	228.1	1451.9	77.8	150.4	60.4	212.2	153.5	407.5	252.2	538.1	127.4	125.4	102.3	117	153.5	150.9	9.3	144.1	135.6	171.9	103.8	90.7	291.3	384.3	428.1	362	277.6	327	249.5	313.5	583.2	347.7	473.6	471.7
1062_g_at	IL10RA	131.1	361.1	229.7	10.3	311.9	90.7	169.2	446.5	90.3	6.6	61.1	93.4	176.8	32.6	275.6	1308	41.4	159.1	46.7	214.4	196.6	555.8	327.4	477.9	126	92.8	74.6	108	131.7	142.5	4.3	241.6	173.6	181.8	128.2	3.6	216.5	348.2	429.1	255.7	329.6	407.9	297.6	361.5	377.4	407.9	494.8	416.5
1064_at	PTK9	306	262.1	115.6	106.4	257.7	419	224.5	239.8	150.2	87	195	215	97.8	216.2	217.4	67.1	126.5	88	50.3	152.3	186.2	86.2	90.7	162.7	204	123.6	77	94.3	108.2	80.7	154.3	68.2	101.4	182.3	230.9	66.3	78.5	244.5	73.8	179.4	167.4	116.3	158.5	129.3	104	141.6	146.7	133
1065_at	FLT3	7.6	37.9	19.5	188.7	7.3	71	12.1	42.6	53.3	50.2	36	24.3	10.5	33.2	8.1	9.2	47.4	41.7	11.6	3.1	24.8	53.3	7.6	40.4	55.3	14.3	49.9	73.9	35.2	74.4	22	8.6	2.4	50.7	55.3	63.6	41.2	61.5	45.1	62.4	73	67.2	9.1	54.1	51.7	14.1	50.6	41.6
106_at	RUNX3	156.8	606.2	394.2	318	665.8	568.1	254.8	429.7	483.8	241.5	838.3	685.8	967.9	201.9	362.3	322.7	421.2	335.7	122.4	350.9	452	616.4	593.8	602.4	309.9	931.3	868	717.9	697.7	835.7	55.9	632.5	341.4	72.4	317.3	1134.7	795	912.4	990.4	959.3	1116.5	765.4	497.5	823.3	790.8	657.4	990.8	936.6
1070_at	GTF2B	214.9	198.7	130	170.8	172.2	164.7	209.9	171.5	168.4	172.5	164.7	137.6	188.7	155	174.7	216	250.8	158.9	254.2	95.1	129.5	148.8	109.9	216.5	223.5	132.8	117.7	221.5	152.6	138.8	92.9	167.1	182.9	213.9	210.7	67.5	107.5	169.4	82.3	124.7	152.5	142.6	196	231.9	196.8	250.7	180.1	183.7
1072_g_at	GATA2	33.3	32.1	15.5	88.3	15	59.2	22.2	69	54	71.9	11	38.4	21.6	93	106.6	219.1	55.6	65.7	83.6	14.1	37.7	32.6	61.1	81.6	93	56.5	34.2	40.4	39.5	25.2	51.9	11.9	13.8	86.2	96	53.8	64.4	117.8	48.4	76.9	54.3	162.7	63	62.4	136.4	44	73.3	52.2
1073_at	TCEA1	2379.7	5312.6	2964	3392.8	3284.9	2169.9	1468.7	3689.9	3373.8	2314.3	2307.5	2321.2	3098.8	2578.6	814.8	874.1	1086.2	2434.3	1180.2	2912.3	3988.7	1481.1	717.2	1749.7	1255.1	2502.4	1249.9	1812.8	2220.9	2828	2979.8	3201.6	633.9	4616.9	2513.7	1331.6	790.4	1016.5	1539.4	991.6	1525	1352.3	1469.6	1558.9	1508.5	1702.3	1379.3	1653.7
1074_at	RAB1A	327.9	205.5	332.2	218.7	267	112.1	364.1	373.1	469.3	262.6	492.8	463.6	503.5	256.3	547.2	447.2	250.9	330.7	427.5	356.4	456.5	297.2	520.1	480.6	899.2	408.9	399	608.9	493.5	303	590.9	466.9	574.5	487	338.1	423.8	212.7	244.9	173.1	335.9	210.9	184.9	246.5	278.6	199.2	194.8	270.9	309.2
1076_at	IL1A	41.9	28.8	12.9	34.9	28.8	24.9	23.5	24.6	46.8	29	25.3	14.6	26.7	45.4	17.6	76.1	75.6	60.7	35.1	31.6	44.8	28.8	54.9	63.5	46.8	35.8	23.7	48.9	30.2	43.8	22.4	22.9	21	17.7	26.5	20.9	91.4	56.5	23.3	54.6	59.6	68	55.6	76.1	108.8	118.2	93.8	91.7
1081_at	ODC1	8269.7	6209.4	3455.7	3247.7	4138.1	6421.5	8380.3	6869.8	7373.2	5955.1	3680.9	3293.9	3595	4640.3	11500.3	3629.5	5223	7174.9	6857.5	6238.4	6243.8	4519.8	3030.3	5646.8	1154.2	3979.1	4063.2	4845.6	6905.1	2274.4	8277	6338.1	3223.7	6262.4	8492.7	4435.7	3174.2	3265.7	2909.7	3238.5	3238.2	2386.3	2699	2947.6	2927.5	1764.8	2880.7	2028.6
1082_at	PLCG1	45.7	69.2	85.7	15.2	74.8	31.1	19	22	16.6	24.8	47.8	91.8	58.3	62.6	31.2	29	49.1	11.9	53.2	11.3	34.2	27.1	10.1	23.2	30.1	43.6	53.1	35.9	35.2	8.2	58.2	26.7	60.5	4.3	39.2	68.3	50.9	53.8	48.8	41	35	53	21.1	44.8	29.6	42.6	30.7	43.4
1083_s_at	MUC1	131.5	44.3	25	98.7	39.2	97.1	55.5	48.7	74	97.5	32.3	35.1	42	67.8	108.6	144.9	143.6	68	35.7	70.4	54	129.4	89.4	120.7	66.7	80.1	90.7	104.2	46.3	98.4	35.1	32.3	233.1	62.2	74.7	104.1	112.7	125.8	104.8	136.5	136.9	53.9	59.2	79.6	86.8	104.2	123.1	122.7
1085_s_at	PLCG2	2080.6	2358.3	2072.8	2371.3	1996	1082.8	873	2707.2	1976.7	1891.5	2546.7	1969.7	2547.9	3192.8	1500.8	1473.7	2535	2320.6	2049.5	3104.6	2215.6	90	97.6	114.3	122	2692.1	2289	2240	1915	2010.5	120	137.3	414.8	103.3	2592.3	1671	1641.2	1043.2	1131.1	1390.2	1566.2	2912.4	2516	2984.6	2988.6	2931.5	2884.1	2887.4
1087_at	EPOR	101.2	88.9	65	160.2	65.8	81.4	34.2	96.5	98.8	70.4	30.6	61.8	23.4	48.8	16.9	44	103.3	104.7	31.3	102	47.5	22.3	71.1	106.5	150.1	35	90.1	21.6	38.1	32.9	69.5	21.2	69.4	50.3	96.4	50	18.3	58.4	25.4	45.6	13.6	33.8	81.9	54.3	88.7	70.7	55.7	122.7
1091_at	PRKAR1B	467	457.4	635.9	355.4	383.9	599.9	362	467	252.9	697.8	151.5	425.4	140.6	383.9	197.2	215.6	478.9	414.7	446.1	578.7	511.8	164.4	118.7	324.9	87.4	301.2	388.8	271.3	119.3	129.4	168.4	146.5	103.4	242.4	540.6	256.1	188.2	302.9	130.8	137.8	279	300.1	521.6	391.3	398.7	448.4	335.5	441.4
1092_at	EDN2	239.7	63.6	51.2	167.4	249.4	145.7	254.7	153.6	115.6	103.6	164.3	67.4	81.6	272.8	192.5	103.6	130.8	92.7	96.6	263.6	236.4	299.2	316.9	184.5	359.3	63	57	174.5	95	76.3	288.1	176	157.5	165.1	162.5	354.8	214.1	232.4	149	148.6	126.7	343.6	105	109.2	106.7	102.5	74.5	98.9
1093_at	PPP2R1B	62	71.4	73.9	59.5	93.6	121.4	61.5	69.1	76.4	72	108.5	145.8	62.9	202.5	93.6	76.8	73	80.2	84.4	62.3	57.9	63.2	36.1	119	62.3	75.3	66	79.6	110.3	61.2	75.7	134	51.5	66.3	106.3	121	28	2.6	15.5	21.8	9.3	45.9	44.3	44.5	53.8	47.1	40	38.2
1094_g_at	PPP2R1B	281.3	292	229.8	161.6	294.3	477.4	268.8	181.7	391.7	286.7	308.8	433.3	212.4	730.1	297.2	214.2	365.6	450.1	372.7	254.2	265.8	188.5	157.1	424.2	181.8	302.7	341.1	309.2	381.6	132.7	307.4	563.9	333	247.3	322.4	382.9	80.5	25.8	117	67.4	23.7	194.5	221.7	143.6	143.1	136.7	211.2	173.6
1096_g_at	CD19	2142	1174.7	1476.5	1032.1	1397.9	203.4	1088.1	1200.8	1101.3	549.7	1590.6	1513.6	1466.8	1195.8	664.3	25.4	136.1	848	2803.3	1314.3	1598.2	21.1	18.3	84.8	80.9	1031.9	1842.2	1387.9	1183.6	1470.2	11	27.4	34	13.8	1174	224.4	4111.6	3221.7	3614	3355.3	3187.4	5637.4	4477.7	6424.7	5633.9	5235.3	4398	3907.1
1097_s_at	CCR7	442.8	36.8	42.1	356.1	235.8	874.3	30.4	116.6	136.3	40.6	1939.7	79	3942.8	45.7	1896.3	3569.6	36.1	11.7	197.4	56.9	90.9	5788.2	857.7	5011.4	2474.4	1332.4	2392.6	495.5	862.8	2149.9	31.3	17.1	80.3	42.1	47	2147.4	1536.2	1445.7	1553.1	1115.2	926.4	931.2	980.9	1032.4	1219.7	1441.6	1531.3	1104.3
109_at	RABEPK	534.8	445.9	450	255.9	362.8	680.2	482.3	453.6	249.2	455.4	150.8	411.7	192	307.5	509.4	813.9	414.7	396.8	794.3	505	250.3	325	379.9	396	347.5	279.4	277.1	293.9	369.6	213.4	328.4	256.8	393.8	372.4	408.9	287.3	176.7	120	114.6	101.1	132.7	191.9	162.2	175.4	170	146	194.8	194
1100_at	IRAK1	524.2	703.9	591.9	453.8	715.5	849.1	609.4	340.1	475	763.2	290.6	798.9	291.3	360.1	486.3	272.9	1541.1	388.2	441.1	407.6	291.9	880.8	512	1312	318.9	231.2	415.8	221.7	352.4	254.6	816.9	341.4	1158.3	1978.9	1214.9	1834	715.1	620.7	477.9	548.5	510.5	590.9	434.3	488.4	494.4	580.5	433.4	471.9
1101_at	APBB1	73.6	28.9	44.4	69.6	21.2	18.8	44.1	20.1	37.3	7.1	30.1	10.6	30	65.5	63.8	65.7	94.4	105	43.2	45.5	21.8	108.2	47.1	21.4	58.9	61	64.2	48.6	9	34.4	98.9	19.7	3.2	17.5	50.2	28	61.1	51.1	75.6	49.8	50.7	160.4	115.7	88.2	172.9	93.2	70.9	148
1102_s_at	NR3C1	167	209	177.9	163	113	181.2	110.9	194.6	231.9	131.6	398.9	147.6	456.6	244.5	149.2	164.1	53	177	108.1	167.4	170.3	76.4	147.3	198.7	298.9	361.7	384.5	268.4	386.1	242.8	58.4	197.8	184	359.1	179.5	184.1	241.1	213.2	187.1	283.3	321.8	247.3	297.6	300.5	299.2	273.1	237.5	274.4
1107_s_at	G1P2	8669.8	1258	193.7	742.6	1224.7	2052.4	1186.8	9045.4	379.8	915.1	5565.2	2758.2	1974.8	905.5	1505	611.9	5868.9	967.1	1728	121.7	324	2247.2	1796.2	5282.4	1497.7	6619.3	1468.6	8813.5	3982.8	4673.8	137	323.9	875.2	295.2	1341.4	227.4	1202.2	951.5	843.4	799.2	791.5	657.3	852.1	751.9	1003.3	855	1937.7	985.1
110_at	CSPG4	61.1	23	56	166.6	58.8	48.7	30	31.4	62.3	55.6	39.5	27.3	62.3	146.6	63	54.3	63	119.4	62.1	100.7	168.1	144.4	148.9	242.2	179.8	33.1	178.1	60.2	49.4	141	131.4	72.9	79.5	31.3	34.3	149.2	473.4	324.4	329.9	159.8	225.5	272.8	118.7	212	267.2	209.2	101.4	179.6
1115_at	PF4	33.5	2.5	1.4	5.9	11.9	19.7	26.8	7.6	30.5	21.1	4.2	14.8	10.5	5	12.2	7.5	42.7	64.4	12.3	5.9	9.8	41.6	9.4	38.5	18.4	7.8	6.1	31.2	27.8	46.6	1.1	20.5	2.7	4.6	9.4	4.7	51.1	290.6	591	386.8	310.6	40.1	22.9	42	9.8	43.2	14.5	39.9
1118_at	PTGER4	43.3	20	14.8	200.3	41.7	90.9	62.8	57.5	74.7	76.7	24.1	77.4	46.7	50.4	273.2	140.2	10	49.9	58.6	38.6	98.9	175.9	426.6	252.5	299.5	32.3	72.1	140	102.1	79.2	19.1	104.2	25.2	36.9	70.8	154.2	178.4	288.1	203.8	238.3	168.2	79.7	150.9	138.1	150.2	155.2	145.9	135.9
1119_at	RPA2	917.9	862.2	612.1	651.1	1061.5	729.1	776.3	571.9	403	565.2	793.4	622.2	640.7	842.9	544.9	717.8	636.5	463.4	914.8	761.6	568.2	783.3	1007.8	654.3	581.5	805.1	578.8	683.8	679.9	583	332.3	369.2	324.3	622.3	590.7	387.9	260.8	477.2	519.2	307.7	365.2	614.6	918.4	764.7	550.6	863.2	942.9	875.6
111_at	RABGGTA	164.9	153.7	210.1	253.2	100.6	234.1	101.1	174.1	249.9	269.6	272	222.5	187.8	184.3	250	17.2	256.8	197.7	175	169.9	237.3	293.9	113.3	254.8	356.7	214.8	250.1	124.8	213.3	195.2	155.5	94.2	82.5	164.6	336.1	339.6	170.6	242.5	253.5	297.3	176.7	202.6	245	229.6	181.6	136.3	199.8	225.9
1124_at	MLL	287.5	284.4	183.2	263	239.5	318.5	238.7	397	336.6	261.3	157.4	192.8	185.1	299.7	202.1	228.8	511.7	319.3	164.1	235.7	469.8	445	561.1	711.4	721.4	308.8	393.7	366.3	324.3	417.3	262.3	307.1	205.4	252.9	95.5	543.2	540	430.1	500.2	534.3	467.5	684	642.9	652.8	548.9	587.1	566.4	588.5
1125_s_at	CD44	33.8	6.7	0.9	3.4	17.5	21.3	2.6	16.3	19.9	15	114.6	11.3	65.5	2.7	79.7	308.7	23.3	47.2	6.3	5.2	7.8	69.1	18.5	111.1	41.7	72	90.4	22	61.8	86.1	19.8	14.6	14	113.1	14.1	20.5	113.1	145.8	131	124.1	136.8	180.9	122.8	143.5	201.9	176.9	136.6	202.8
1126_s_at	CD44	15.2	1.1	3	2.9	15	98.8	2.2	1.4	1.9	14.3	1472.2	1.4	1503	0.7	839.3	4354.7	1.8	1.7	7.9	1.5	38.6	459.9	132.5	861.1	387.1	1026.7	969.5	221.2	295.8	1148	148.8	78.9	44.5	203.6	2.8	47.3	692.4	671.6	860.8	867.6	785.9	701.2	856.2	833.7	989	873.1	1032.7	1294.1
1127_at	RPS6KA1	697.7	402.9	427	655.6	490.7	469.4	975.9	926.5	627.7	546.6	470.4	351.3	456.2	454	464.9	547.6	841.2	510.5	549.3	770.9	538.3	410.7	662.4	857.6	533.1	620.5	795.8	764.9	443.9	514.5	110.5	222.1	333.2	389.8	742.4	1186.7	868.5	688	990.2	687.5	678.1	795.2	1030	850.7	1007.2	960.6	701.1	810.2
1128_s_at	CCR1	25.6	16.5	7	18.7	9	54.1	10.5	45.2	15.4	50.2	50.2	42.7	32.8	10.1	17.6	71.1	37.1	19	17.4	25.3	50.7	14.1	28.3	15.4	54.4	82.1	45.4	187	55.6	45.2	43.5	274.8	226	8.1	69.4	17.2	28.8	20.6	24.2	13.6	13.1	83.7	96.3	25.1	60.4	106.2	195.8	247.3
112_g_at	TAF1	41.5	32.1	8.4	44	43.9	35.8	37.7	57.4	46.8	43.8	52.3	72.9	23.7	54.8	38.9	7.3	74.7	50.2	30.2	94.6	58.1	65.9	75.9	67.9	46.4	66	48.7	58.8	50.2	24.1	47.3	11.7	73.7	46.4	33.3	56.5	63.2	67.7	57.1	79.4	88.3	105.2	86.2	48.1	62.9	89	65.1	93.6
1130_at	MAP2K1	579.5	697.2	1046.1	1039.5	784.3	829.2	831.5	1204.7	598.3	384.8	1195.6	711.9	1045.1	585.5	287.2	776.9	662.4	576.8	438.8	503.6	1095.1	692.1	477.7	693.8	1248.9	891.5	562.2	557	734.5	979.7	878.2	451.6	856.1	599.7	895.5	887	773.8	527.1	704.2	813.8	556.6	482.2	733.9	516	614.6	449.6	504	426.5
1131_at	MAP2K2	804.3	979	770	1029.5	655.8	840.3	636.1	1009.6	813.7	602.5	579.7	592.8	885.8	479.2	764.2	815.9	794.6	849	697.8	983.5	677.6	608.9	655.5	655.6	768.6	848.7	1010.4	661.2	567.9	703	654.8	810.1	1008.3	1008	1383.3	766.6	1044.7	1093.2	638	885.7	683.6	391.3	406.6	605.3	768.3	900.8	699.3	572.7
1132_s_at	RARG	77.1	17.6	39	46.4	24.9	90.5	74.4	111.2	75.4	46.6	35.1	95.7	30.4	20.4	111	71.7	93.9	100	73	29.7	76.5	66.7	58	96.7	90.2	67.7	68.9	91.7	94.6	92.7	50.1	103.3	89.2	43.8	61.5	40.4	71.9	62.6	55.8	104.5	102.7	33.1	80.5	31.9	27.1	19.1	80	144.4
1134_at	TNK2	327	220.3	295.9	422	209.2	280.5	306.8	435	514.5	356.2	205.8	270.1	281.7	468.3	159.8	301.7	369.6	401.8	266.9	323	406	586	319.8	185.7	376.6	315.1	296.9	399.5	323.4	448.6	165	337.1	367.2	363.9	245.1	333.1	903.4	838.6	699.8	781.2	668.7	535.1	494.9	575.6	604.6	426.5	426.5	689.5
1135_at	GRK5	120.2	135.4	184.1	221.5	145.4	67.8	136.1	267.4	98.4	112.2	405.9	109.8	212	58.2	21.1	75.6	739.8	68.9	601.1	184.3	118.7	527.1	157.2	426.8	153.9	534.4	296	180.9	323.3	445.6	12.9	140.7	27.8	50.6	825	272.1	808.9	715.1	802.8	646	687.7	714.9	667.3	802.1	592.8	679.9	511.1	657.8
1136_at	DTYMK	1315.6	765.4	1264.1	137	1030	1038.9	1324.7	251.1	360.2	940.7	205.6	732.3	421.6	1020.6	973.9	1082.6	723.8	1425.9	698.9	1079.6	982.5	1032.8	849.6	305.8	749.3	362.4	388.1	682.1	882.4	241.1	783	120.2	152.2	1003.1	1137.6	607.8	179.6	132.7	198	141.1	214.4	145.1	118.3	251.1	147.6	170.6	172.4	111.5
1138_at	SLC20A1	639.9	1468.1	1318.4	256	875.7	299.3	833.1	568	573.9	936.3	500.6	856.7	535.9	918.6	510	848.5	359.7	491	370.8	716.7	878.4	2819.9	678.3	768.5	1223.9	432.3	667.3	458.8	550.7	442.8	652	709.5	464.1	536.7	450	1516.4	314	216.8	156.3	235.8	287.2	279.5	271.7	308.4	305.3	283.4	566.6	423.4
1139_at	GNA13	280.6	152.2	79.7	231.4	66.1	151.5	100.8	170.1	288.4	130.6	77.5	260.8	44.4	265.7	122	10.2	42.2	197	83.1	390.5	143.7	42.6	98.4	77.5	118.9	126.9	43.3	91.1	92.9	34.2	39.2	117.8	61.4	55.4	320.6	79.8	149	402	267	595.6	483.9	198.2	270.8	153.8	139.1	128.8	126.1	149.2
1140_at	ITGAE	208.9	155.5	153.9	215.6	314.6	150.7	299.1	85.8	77.5	290	100.3	269	142.2	223	630.1	127.9	134.7	145.5	137.8	222.6	180.7	2.6	116.9	66.4	80.5	23.1	31.5	92.9	71.2	66.2	176.7	137.3	77.8	118.8	118.4	128.9	432.6	418.1	353	388.2	593.9	134.3	133.6	180	213.2	204.4	155.3	149.5
1141_at	MC5R	88.8	44.8	36.2	91.6	55	83.4	93.6	91.5	107.9	81.4	43.7	56.8	44.3	83.7	119.1	62.6	101.7	113.6	61.2	75.5	57.8	87.4	81.6	80.2	94.3	105	103.6	159.5	56.8	91.6	36.8	40.6	44.2	40.2	99.3	96.1	212.6	183.9	124.8	128.2	126.8	118.2	89.6	126.1	121.7	99.7	104.2	113.5
1154_at	EIF2S1	1489.1	998.8	755.5	303.4	854	1581.2	1048.4	837.6	560	1163.9	678.4	734.5	641.3	897.6	1207.1	1615.5	594.1	982.1	912.4	1261.2	567.2	801	1102.8	928.6	1053.2	580.8	706.7	844	1029	486.7	1125.7	669.3	440.1	466.7	1385.9	821.2	116.5	112.8	206.4	129.8	111.5	304.1	385.9	437.4	342.8	442.2	504.8	321.1
1156_at	SP1	23.7	39.9	22.1	26	12	16	41.2	62.6	23.8	34.8	16.9	43.6	31.9	64.8	82.2	25.7	102.2	95.3	16.3	92.9	62.8	29.8	44.2	98.5	44.8	43.3	80.6	39.4	34.6	14.3	48.4	22.6	28.9	14.3	70.7	84.6	14.8	70	99.6	53.9	58.8	117.6	88.2	17.9	82.7	85.6	67.1	62.3
1157_s_at	IFNAR1	62.6	34	41.5	74.4	53.1	59.2	66.7	41.4	53.9	91.9	52.5	63.5	93.9	87	89.1	56.8	71.5	87.8	32.1	41.6	77.6	56.9	60	49.2	53.4	77	94	90.2	46.5	66.9	56.9	58.3	49.6	89.5	64.5	76.6	14.2	21.8	47.2	26.9	37.8	47.9	81.4	68.7	65.1	107.9	82.5	89.2
1158_s_at	CALM3	1001.9	667.5	928.4	1198.1	512	556.2	380.6	493.6	837.6	920.8	503.2	456.8	708.2	388	462.8	524.8	632.5	1214.7	837	895.7	661.8	833.5	489.5	480.6	520.7	541.7	675.6	575.8	485.2	766.4	244.1	837.1	224.7	571	699.3	1002.9	453.2	751.5	462.3	597.8	426.6	302.2	539.4	575.6	511.6	528.8	577	750.8
1160_at	CYC1	2681.2	1453.9	1875.4	1789.3	1299.6	1284.1	2867.6	1459.7	1596.8	2967.6	999	1871.6	888.3	2341.5	3063.2	2193	2499	1670.6	3260	1795.6	1026.8	1193.8	1459.7	1635.3	3409.1	1255.5	1121.9	979.9	1578.2	1040.6	1720.4	2690.3	1744.1	4171.8	1558.9	2248.4	484.5	438.9	629.5	415.1	545.4	537.6	436.1	609.8	624.7	663	654.6	458.7
1161_at	HSPCB	6531.9	5181.9	3624.3	7733.1	4522.2	5361.3	7112.8	6579.6	7184.7	5844.8	5289.6	3550	5195.6	5343	7368.1	6807.5	4432.6	9086.5	5934.7	7787.2	6486.6	4462.4	5418.1	6780	5802.6	5152.5	6871.8	5989.5	7160.6	3999.9	6411.9	5514.9	6285.6	5670.8	5527.1	5435.6	4075.8	3662.3	3649.4	4082.1	4301.9	4315.9	4613	4460.8	3666.1	4565.8	3870.3	3174.3
1165_at	IL18	4.1	11.6	2.1	91.3	6.1	12.5	14	9.7	26.1	17.4	9.4	10.9	5	14	7.7	103.4	0.8	15.6	74.1	6.9	19.2	2.5	2.4	21	26.4	30.4	11.5	17.5	3.1	27.8	16.2	0.6	29	5	106.1	19.3	13.3	14	26.8	19.6	17.1	20	36.2	12	16.1	46.7	7.6	26.6
1166_at	PSMD2	1394.6	1978.2	2295.9	937.2	1552.9	1453.7	1471.5	1338.1	1087	2964.7	1260.9	2606.9	1493.4	2330.6	1269	858.7	1560.9	1457.2	1173.2	1153.2	1083	2294.7	1748.1	1114.5	1495.6	1108.1	1642.8	971.1	1551	660.8	1516	1826.2	1555.3	1503.2	2085.4	2549.3	595.5	756.4	852.6	609.7	673	1013.6	964	843.3	1062.1	809.4	812.2	877.7
1167_s_at	MMP15	313.6	140.3	117.3	346.5	187.4	283.5	260.7	223.9	286.3	251.6	135.2	147.2	174.1	228.2	195.7	276.9	264.1	301.1	385.8	236.5	278	202.4	214.7	240.9	244.8	222.8	356.7	303.2	235	294.3	116.2	172.4	176.4	160.8	297.7	226.9	388.8	430.2	411.5	284.9	334.4	301.9	250.1	246.8	257.4	348.9	289.9	246.8
1169_at	PCDHGB7	74.1	17	7.1	58.5	11.4	81.9	26.9	40.3	46.5	15.4	14.7	12.7	26.6	13	43.3	73	59	46.2	69.9	59	13.9	40.9	48.5	62.3	118.2	75	70.6	55.9	50.8	51.7	33.7	22.9	32.8	44.3	56	69.9	53.4	111.1	82.6	113.5	51.9	20	18	67.8	91.6	80.9	49.5	62.6
116_at	PRKAR2A	84.3	42.6	26	80.4	36	72.5	50.7	71.7	90.3	93.9	61.4	72	24	59.1	72.5	25.8	49.1	41.3	63.6	69.8	39.3	60.5	26.7	115.7	49.1	70.3	60.9	49.4	73	53	25.4	69.9	58.3	33.6	94.6	54.6	83.8	75.6	69.9	46.8	38.2	55.9	55	50.9	34.5	75.3	45.3	63.5
117_at	HSPA6	69	26.4	15.6	295.5	9.9	38.9	42.7	182.2	82.8	49.6	78.5	46.3	55.7	24.3	66.8	21.7	80.9	69.7	60.3	62.7	60.1	43.7	68.9	82.5	55.3	78.6	77.6	14.1	47.9	80.6	18	24.4	33.9	29.1	11.2	38.2	68.7	39.4	135	74.2	53.9	64.8	83.2	122.1	85.8	103.8	127.5	193.2
1183_at	CCL17	73	2.6	8.3	6.3	16.1	39.3	29.5	23	4.7	4.6	3.7	7.6	12.8	16.3	72.4	24.5	27.4	8.8	10.2	9.7	16.9	7975.5	525.6	774.8	7298.4	5.8	33.2	31.3	21.4	5.9	8.5	1.7	2.4	10.6	2.3	32.6	44.4	17.9	8.5	1.7	6.8	24.8	26.4	39.5	4	5.1	6.5	12.9
1184_at	PSME2	4236.4	1778.1	945.7	904.5	2066.4	2797.8	1739.5	3050.1	771.1	2608.4	2314.4	1454.4	2034.6	1479.6	2277.8	1830.1	2202.4	801.7	2918.2	1525	1023.4	2768.2	1118.1	1044.9	2141.8	2343	2649.5	2692.5	3752.2	1932.8	1239.2	1911.3	997.2	1531.3	1725.1	1391.5	1093.7	869.7	1160.8	784.6	1080.6	1447.2	1192.6	1055	1646.3	2139.1	2516.1	1032.8
1185_at	IL3RA	25.5	12	12.6	21.4	26.8	16.6	33.9	17	27.2	21.6	173.9	14.7	166.5	42.6	26.7	213.6	72.9	42.7	29.6	30.7	20.5	718	14.7	282	464.5	205.3	212.7	99.5	81	347.5	14.5	29.8	201	13.7	15.2	361.7	31.3	101.2	379.4	134.2	144.1	30	115	25.2	29.3	127.9	50	29.4
1187_at	LIG3	134.4	132.3	116.6	92.2	155.4	215.9	187.6	206.7	327.7	267.4	92.5	211	107.7	137.1	176.1	122.2	192.9	233.5	182.3	158.9	125.1	87.1	96.3	144.3	191.4	112.2	147.4	157.2	197.2	130.6	276.4	255.4	114.2	209.1	209.5	238	164.4	140.4	77.4	78.7	72.5	125.9	126.1	80.5	34.5	93.7	55.2	75.4
1188_g_at	LIG3	92.1	119.2	144.4	81.6	151.7	124.3	155.3	99.5	161.5	84.1	92.9	237.6	117.7	91.1	148.2	73.7	85.2	94.3	62.8	77.4	78.8	39.4	111.2	88.8	122.4	90.6	130.3	67	141.3	71.7	211.1	172.6	120.7	178.6	151.7	124.8	25.8	16.5	23.6	16.6	25.2	31.3	63.7	45.8	15.2	37.2	57.6	67.6
1189_at	CDK8	208.1	111.6	110.3	285.6	129.4	333.8	287.3	173.2	438.2	276.1	197.9	247.1	146.5	164.3	452.5	220.4	128.1	265.9	336.4	209	127	309.8	236.4	188.7	195.5	304.4	276	283.2	336.1	209.1	224.9	143.9	154.9	105.9	158	409.6	147.7	152.6	162.6	185.5	194.3	114.1	147.2	105.7	140.2	152.5	161.2	138.2
1190_at	PTPRO	4.9	9.2	2	20.7	7.9	6.4	38.4	2.1	5.1	9.9	39.2	23.1	24.8	2.6	4.2	95.1	3.4	4.8	18.1	2	16.5	4.1	3.1	2	5.8	19.2	3.9	26.2	7.5	4.2	12.6	1.1	18.3	1.5	2.5	6.1	49.5	68.3	46.3	58.3	54.7	157.1	193.1	122.2	96.4	115.4	97.9	114.5
1191_s_at	PSMD11	2116.6	1052.8	901.7	431.6	1182.2	1797.1	899.5	1019	809.8	1409.2	937.6	984.5	694.5	1359.1	1275.8	2640.6	971.3	1727.2	2553.2	1176.8	851.4	999.3	1657.6	2421.8	2023.9	1032.1	1737	1033.5	1801	680.1	1603.1	1711.5	1121.5	1449.4	2130.2	2061	332.6	305.5	392.3	248.4	268	752.9	772	787.5	925.4	833	868.3	777.8
1192_at	PSMD12	465.6	328	510	210.3	277.1	333.8	455.5	355.7	205.8	346.1	230.6	405.3	129.1	355.8	275.3	242.6	257.3	273.5	572.8	282.8	304.4	125.2	436.9	371.3	271.8	218	286.9	197.4	275.7	173.9	301.8	417.1	244.1	550.1	596.4	409.6	87.4	78.4	66.1	84.5	78.6	197.2	202.4	249.3	166.2	238.9	220.8	262.7
1194_g_at	UBE3A	81.9	55.7	14.7	69.3	42.8	110.5	77.5	125.4	113.4	50.8	64.1	47.2	43.2	104.4	109.2	44.1	87.2	90.8	49.3	97.9	97.1	49.4	71	33.6	99.3	77.6	86.2	66.5	83.9	60.5	31.4	42	33.2	55.3	157.8	78.8	80.5	163.1	114.8	104	83.2	62.7	61	63.4	68.2	78.8	86.9	77.6
1195_s_at	ITGB1BP1	32.3	118.4	32	52.6	74.6	53	85.1	49.7	95.5	120	57.9	42.4	46.9	171.1	108.1	66.7	88.4	88.7	73.3	84.4	102.8	269.8	161.2	213.7	243.6	89.3	65.9	93.6	152.2	51	143.8	115	88.5	93.6	147.2	149.4	108.6	98.9	85.1	95.1	91.4	58.9	116.8	122	59.9	90.9	46.5	98.6
1196_at	RCC1	667.7	1068.1	986.8	466.8	1279.9	762.2	897.4	422.1	475.2	972.3	425.4	896.7	276.3	335.9	701.3	604.4	480.4	533.6	1177.2	546.5	419.3	405.7	232.5	212.9	367.5	282.1	645.4	428.8	371.1	332.2	871.1	439.3	548.6	787	735.5	594.7	181.6	217	253.3	255.3	211.5	179.8	121.8	271.3	279.4	289.5	261.6	156.2
1197_at	ACTG2	47.3	13.2	19.1	13.1	12.4	13.1	22.5	14	25.4	36.7	19	5.4	8.6	6.5	1538.5	4184.1	96.7	2.4	6.6	4.1	44.4	1.8	19.1	11.1	4.7	25.8	24.1	18.7	27.7	32.6	20.1	1.6	5.3	9.6	4319.3	12.1	40	6.5	14	7.6	14.8	24.1	4.3	32.8	29.2	50.9	15.2	7.4
1199_at	EIF4A1	5438.9	3758.6	2612.3	3249.7	3988.1	4575.4	4609.2	4598.3	3101.4	3989.7	3621.6	3221.3	3617.5	3704.5	5648.3	6637.6	2837.6	3906.8	5554.2	4848.6	3671.7	3162.7	3648.5	2755.3	5056.4	3243.8	3705.7	3243.9	3510.4	2903.4	6402.6	2254.5	2366.4	3247	3006.2	2819.8	2280.7	2890.3	2406.7	2994.5	2683.4	2062.5	2266.6	2612	2388.5	2985.2	2284.1	1960.4
1201_at	RAB33A	229.2	30.2	5.9	283	222.3	31.4	79.1	120.9	54.1	24.2	364.3	21.8	255.5	134.9	125.4	548.4	58.4	32.6	155.6	285.3	85.1	227.6	145.3	357.3	61.3	155.8	115.7	121.2	205.6	175.1	306.5	167.4	61.9	259.7	126.2	219.9	40.8	45	44.9	22.9	32.8	65	168.6	213.9	153.6	108.2	203	212.8
1202_g_at	RAB33A	441.4	52.3	22.3	353.8	339	13	102.3	173.5	84	15.4	404.5	33.4	302.5	197.3	236.6	943.4	61.4	40.4	174.8	353.2	85.5	221	149.9	390.7	59.2	235.5	176.5	278.4	261.5	444.2	513.4	248.3	135.5	417.6	184.1	310.4	126.6	23.8	25.2	57	55.7	182.3	236.2	285.3	300.4	137.9	215.4	242.1
1206_at	CDK5	264.2	136.1	216.2	151.6	189.3	250.4	287.4	230.3	340.4	382.8	113.7	256.6	94.7	211.1	190.9	179.5	323.5	302.7	365	150.4	155.3	149.4	306.9	212.3	176	194.2	154.4	177.3	193.3	183.7	198.3	129.6	116.1	226.2	303.2	223.9	34.1	31.5	128	98.3	87.8	22.3	65.6	14.3	17.9	20.5	108.7	16.3
1207_at	CDK6	56.8	32.2	22.8	99.5	20.3	116.2	117.4	100.9	109.2	59.2	49.2	80.1	50.9	71.2	130.4	105.1	65.8	100.8	50.5	68.9	61.1	159.4	120.2	181.8	302.5	81	152.2	154.7	111.3	122.8	40.3	125.4	84.6	63.4	61.5	140	234.4	175.8	132.6	189.9	212.9	65.2	67.6	47.7	96	78.1	91	78.2
1209_at	TRAF6	33	46.9	54	45.3	58.6	68.1	46.2	49.8	69.7	55.6	63.6	44.5	59	60.9	55.6	22.5	82.5	78.7	63.5	57.9	52.1	60	83.5	134.4	69.6	62.8	60.7	80.4	49	66.2	46.6	27.6	9.4	56	41.7	75.7	42.8	52.4	39.6	64.3	57.8	106.6	117.6	56.4	66.4	76.2	72.8	95.2
1211_s_at	CRADD	153.9	242.9	258.1	226.8	241	133.1	233.2	196.9	124.3	107.2	193.6	268	277.4	147.4	200.1	521.9	233.4	119.9	283.6	44.2	141.2	141.5	506.3	107.9	80.6	84.6	73.6	111.1	105.1	89	276.4	222.4	330	436.4	163.8	44.4	83.5	100.1	112.6	65.9	99.1	107.2	111.5	122.1	92.7	126.2	108.7	72.8
1212_at	GSTZ1	332.2	107.8	188.5	322.8	212	102	48.1	215.2	340.9	241.7	173	129.8	178.8	189.9	86.4	121.3	173.1	231.3	30.3	344.6	148.8	78.3	46.7	134.1	171.5	199.1	89.3	142	188.8	83.4	85.1	25.7	74.2	94.8	234.4	102.6	176.2	87.8	78.1	54.6	114.9	102	47.1	114.5	143.6	106.6	67	96
1213_at	SRPK2	106.4	145.8	172.3	62.6	142.6	156.9	185.6	79.6	56.1	116.8	248.3	313.7	242	72.3	77	43.1	93.9	51.7	133.3	60.8	69	153.8	69.1	443	200.4	117.5	125.7	98	118.2	86.1	429.9	222.7	223.3	224	56.1	117.6	51.8	111.6	109.5	76.5	76.1	192.2	173	154	118.8	157.2	160	175.5
1217_g_at	PRKCB1	553.6	235.8	176.9	421	176	114.3	94.5	306.7	6	41.2	414.5	463.4	299.2	30.9	408.9	2.6	902.2	133.3	114	69.3	7.7	13.6	56.7	15.1	140.1	635.7	752.2	504	231.8	221.9	0.6	45.9	11.8	10.4	33.3	657.8	1335.6	2153	1713.3	1903.2	1570	989.1	1028.2	661.8	892.2	731.2	836.1	964.7
1218_at	NR2F6	254.5	203.5	174.3	338.3	121.8	157.3	241.7	362.8	379.3	179.6	73.7	143.4	86.3	150.7	133	174.3	282.4	195.5	306.6	127.1	280.4	306.8	316.4	268.6	184	24.2	138.5	98.3	25.8	25.2	279.2	167.4	146.9	220.6	394	147.3	42.5	39	39.4	32.5	45	28.1	32.4	51.6	30	106.6	50.5	121
1219_at	IRF2	43.3	6.2	4.6	16.1	22.3	16.6	8.2	16.2	123.8	14.4	49.2	28.2	85.8	55.4	166.8	16.5	77.5	11.2	65.7	80.7	44.6	168.3	15.9	45.8	22.8	76.7	124.2	65.9	99.4	16.4	36.2	143.2	144.2	69.4	12.5	43.3	30.4	23.2	63.5	9.6	14.7	162.3	404.9	133.4	314	192.1	276.7	278.8
121_at	PAX8	594.5	412.1	384.2	744	406.8	641.4	881.5	793.9	884.5	702.6	548.3	459.7	417.6	608.8	775.4	830.3	722.8	721.4	504.2	528.9	707.5	684.6	531.9	643.2	730.5	829.6	627.6	933	638.6	947.3	367.2	440.7	662.9	524.3	652	643.9	1138.6	1221.9	1234.3	1172.3	1047.5	808.1	777.8	794.2	801.4	819.6	584.9	685.8
1220_g_at	IRF2	282.1	74	47.7	170.3	117.4	208.7	115.6	201.6	325.2	167.3	183	123	247.3	216.2	376.1	198.3	228.1	196.1	181.7	238.2	181.7	312.5	130.7	185.7	199.6	292.6	284.5	357.9	248.9	179.9	116.5	205.5	264.6	172.5	156.5	220.9	179.4	203	257.5	257	178.8	292.3	572.7	396.9	578.4	689.5	532.4	583.9
1221_at	RAB5B	77.5	21	3.8	16.9	23.7	11.7	46.4	31.5	8.5	35.4	37.9	35.7	36.2	55.1	34.9	38.7	88.7	18.7	16	12.6	47.1	66.2	66	56.5	81.8	33	44	38.9	31.3	30.5	24.3	30.9	40.8	32.7	40	41.2	22.3	95.5	140.9	79.9	6.8	47.1	99.9	32.1	41.6	41.3	49	63.5
1223_at	PCTK3	116.6	56.2	87.8	137.5	54	90.6	117.7	106.2	144.5	90.9	29.7	40.1	104.7	64.5	76.2	56.1	137.1	30.7	58.4	31.3	87.5	14.1	112.7	81.6	115.8	110.4	44.8	12.5	86.4	72.2	28.5	35.2	48.7	55.4	98.9	38.6	151.1	115.8	135.7	105.5	94.4	58	87.8	40.8	65.4	93.7	61.1	63.5
1224_at	PCTK1	262.8	148.6	163.3	446.1	149.6	353.4	110	166.8	245.8	163.8	121.6	250.5	213.2	150.4	382.4	130.7	446	218.6	138.1	201.4	210	245.3	223	251	301.2	178.3	281.9	175	248	242.5	188.4	84.3	300	98.2	415.1	394.3	49.5	136.5	83.5	100.3	66.6	88.6	131.1	133.8	58	104.7	76.2	81.2
1225_g_at	PCTK1	471.9	402.3	424.5	1001.6	373.3	698.8	210	386.2	487.6	240.4	340.1	393.1	493	202.8	726.6	279.1	961.2	568.7	253	272.9	390.4	389.3	333.4	446.3	714.3	334	435	236.6	335.3	349.4	418.8	167.2	584.9	237.9	951.4	772.7	152.6	186.7	170.3	167.4	149.7	152.3	143.8	147.8	127.5	169.4	133.1	152.1
1226_at	ADAM17	130.8	604.9	200.1	124.3	250.1	61.3	153.3	221.7	176.4	103.2	239.6	303.6	227.4	214.4	172.8	45.6	76	227.9	75.9	226.2	313.1	113.3	147.5	208.9	138.4	60.4	55	144.7	109.8	56.1	59	221.7	145	107.6	111.2	106.8	190.5	235.8	340.5	187.6	223.6	128.3	161.1	185.2	136.1	176.7	121.1	243.9
1227_g_at	ADAM17	13.4	206.3	71.8	15.9	87.6	8	83	100.2	14.5	26.9	62.9	144.8	80.2	103.6	87	7.2	22.8	122.6	3.2	92.1	190.2	9.6	35.9	86.8	33	13.1	5.4	79.1	8.1	35.8	16.4	59.8	49.1	6.2	35.4	47.2	104	133.3	213.1	47.5	62	34	105.4	55	87.6	49.7	41.7	44.1
1228_s_at	CTAGE5	169.8	227.5	263.9	179.6	278.4	235.8	181.8	213.6	280.9	189.5	368.5	247.7	400.6	213.1	165.7	213.8	165.2	190.1	182	355.4	218	246.5	166.3	192.2	355.8	234.1	167.4	307.9	243.3	464.4	185.2	416.1	359.5	721	232.2	203.3	426.2	423.2	346.5	417.2	410.8	351.7	362.2	333.9	298.9	292.5	378.3	397.6
122_at	PRIM2A	124.8	89	113.6	138.7	104.7	108.1	207.2	47.6	145	108.1	131.7	129.8	63.3	223.6	170.6	90.9	59.9	183.6	95.7	298.2	178.2	463.1	108	176.8	260.4	144.5	187	188.5	209.4	116.4	125.2	94	57.9	68.3	118.4	122.5	12.5	43.8	48	32.7	35.7	66.3	105.2	50.5	79.5	105.4	111.7	114.7
1230_g_at	MTMR11	45.7	9.6	14.7	37.6	10.6	29.4	27.3	44.5	78.2	20.3	23.4	24	30	36.7	36.5	42.2	58.7	47.2	19.8	11.1	45.6	59.4	51.3	43	50.9	32.1	55.9	56.4	31.1	52.5	90.8	58.4	33.3	31.6	47.5	53.8	94.2	93.6	269.2	120	70.3	65.5	59.5	59.2	84.8	19	63.9	18.5
1231_at	UBE2B	6	44.3	24.8	22.8	38.1	38.5	40.8	20.6	32.3	49.9	34.4	27.7	21.4	33.9	31.7	56	54.7	25.5	10.8	45.4	62.6	48.8	44.1	56.4	8	28.8	26.8	32.7	44.8	50.7	17.5	32.6	37.6	41.8	52.1	40.8	47.2	70.6	104	99.4	84.1	72.8	67.3	55.9	81.7	74.7	83	84.1
1235_at	YWHAZ	3276.4	2165.9	3212.7	3284.4	1954	2373.8	3114	4153.5	3474.6	3091.2	2940.3	2478.2	2564	5021.3	2663	1941.1	2695.9	2955	2676.5	3456.5	4979.3	2260.9	1138.5	2675.5	4139.2	3491.4	2323.9	3464.4	3106.1	2803.3	959.4	3265.3	1332.2	1875	3453.7	2613.1	2017.9	3793	3998.3	4100	3698.5	4485.6	4252.9	4268.1	4179	5428.6	4423.2	3891.3
1236_s_at	NF1	32.8	40.7	9.3	69.8	61.3	81.6	71.6	76.3	137.9	17.2	71.5	53	37.8	74.2	125.9	17.6	73	76.7	25.9	105.5	65.8	38.6	68.3	116.2	60.4	113.2	78.9	88.8	85.3	93.4	101.3	38.1	122.2	94.2	73.8	83	125.8	71.7	72	98.9	26.5	117.6	45.3	96.8	79.3	19.2	80.8	83.9
1237_at	IER3	67.6	34.1	18.7	58.6	44.1	86.8	41.2	95.6	31.3	17.2	84.4	10.9	250.6	42.4	140.1	203	57	43.9	41.5	57.2	66.1	2232.9	287.2	168	606.1	295.7	618.3	260.3	325.1	235.4	35.8	11.1	93.6	30.2	16.3	203.1	89.8	99.2	166.3	117.4	83.2	30.1	55.3	10.8	33.8	11.4	37.1	46.8
1238_at	MAPK9	214.3	224.5	192.2	297.6	301.2	272.7	294.7	225.1	321.7	274.2	224.8	211.7	238.4	268.6	177.6	256.6	294.5	271.3	205.8	285	265.6	1076.8	457.4	444.3	670.8	256.7	277.5	309.9	358.5	244.1	208.3	168.2	135.9	346.4	430	553.9	315.2	326.8	277.8	414.4	419.2	254.6	272.3	308.7	235.7	240	274.4	278.4
1239_s_at	CASP2	103.7	69.2	47.1	91.6	60.7	80.6	65.7	114.6	61.6	147	68.9	65.4	7.5	163.5	135	65	163.3	64.4	77.5	101	122.8	90.3	223.3	97.4	77.2	110.7	124.9	80.9	107.9	27.9	33	23.9	59.2	50.2	123.8	85.9	13.1	134.3	110	84.6	82.5	126.3	113.3	95.5	177.9	119	102.7	148.1
1240_at	CASP2	131.7	111.4	49.1	158.8	93.8	140	101.4	146.9	183.9	165.6	84.1	127.5	65.6	250.4	199	123.6	176	142.5	200.1	151.4	225.4	164.1	266.2	196.9	161.3	131.4	177	205.2	141.7	164.5	90.8	72.4	76.1	87.7	157.5	154.6	235.5	203.2	191	169.6	165.9	137	201	151.2	290.8	158.4	157	198.7
1241_at	PTP4A2	2620.3	2522.5	3588.2	2554.9	2225.3	2683.8	2601.3	3019.2	2008.5	2741.6	1416.8	2060.1	1446.4	3537.9	1098.1	761	5902.8	2515.1	1666.1	1722.6	2940.8	1840.3	2161.1	990.7	972.1	2225.9	2707.8	1735.9	2087.6	1927.7	1384.7	1181.8	1474.7	1352.8	2678.6	6344.6	2982.6	3650	2885.4	2481.6	2927.2	2835.3	2553.3	3300.3	2674.1	3565.7	3012.6	2603.4
1242_at	ERF	198.9	276.8	229.5	188.1	250.7	285	122.5	179.5	253.9	119.9	172.7	241.3	221.6	176.5	287	293.3	198.1	268.9	337.3	139.8	129.5	130.3	180.4	220.5	41.1	222.6	286.8	187	164.1	145.5	304.3	230.2	187.9	176	228.7	243.5	144.2	167.6	125.2	160	162.4	258.8	258	226.7	135.4	250.7	223	232.8
1244_at	STAT2	142.9	114.7	49.2	221.6	104.6	129.1	108.7	295.5	259.4	143.1	262.4	177.1	155.5	127.8	189.1	93.1	378.6	154.4	95.4	163.5	312	168.3	133.1	185.7	105.8	316	202.8	318.7	182.2	267.5	127.9	64.4	155.8	170.6	93.8	125.2	308.3	386.3	419.5	309.7	239.2	332.2	251.4	260.2	326.4	275.9	346	309
1245_i_at	PAK2	79.2	150.8	67.3	135.9	94.4	69.3	54.4	93.6	48.9	100.7	77.2	143.7	99.8	182.9	97.2	15.2	97.7	113.9	57.3	128	72.2	56.2	88.3	81.1	51.3	120.6	66	98.8	50.6	43.4	81.1	67.2	77.3	44.7	51.9	65.3	10.7	54.2	150	67.8	50.7	76.1	171.7	97.2	54.8	49.4	74.6	114.7
1248_at	POLR2H	1500.5	823.5	1048.6	855.3	1604.7	1162.2	1531.4	757	1159.9	2105.8	880.2	692.4	1387.9	1314.3	813.6	3319	572.2	885.6	2560.4	1345.2	642.4	1307.8	1544.6	610.2	2661.7	768	642.8	589.3	1199.9	542.4	1392.2	1184.6	1120.3	914.3	1044.4	548.1	316.4	262.7	364.6	291.4	364.2	477.1	513.6	510.4	510.4	413.2	526.2	486
1250_at	PRKDC	283.5	1519.3	1323.1	638.9	1618.4	227	523.9	700	649.4	488.9	763.2	1018.6	578.6	982.9	254.1	214.2	362.5	783.6	343.9	1302.1	1594.9	205.2	688	238.8	427.4	521.3	631.6	576.4	429.3	331.6	1209.7	1475.3	308.1	878.4	217.1	601.4	47.4	90.5	98.8	73.8	114.5	293.9	372.3	273.2	253.9	300.1	302.6	260.2
1251_g_at	RAP1GA1	30.1	13.7	41	61.6	22	58.6	26.7	38.9	96.8	29.2	13.7	16.2	50	86.9	63.9	62.7	33.4	32.3	47	65.2	46.2	63.1	185.1	114.9	76.5	28.3	90.8	30.7	26	25.4	68.9	29.9	55.1	16.9	16.7	23.6	220.4	89.7	168	59.3	118.6	31.3	92.2	101.7	42.6	24.1	60.5	63.4
1252_at	C5orf18	278.1	340.2	656.3	265.2	462.5	279.8	735.5	504	267.2	363.7	479.8	319.5	241.1	377.9	181.9	411.4	695.7	170.9	200.5	433.1	330.6	191.8	223.4	581.6	386	453.5	486	443.4	531.5	591.7	137.7	736.6	1110.7	1072.5	341.4	388	399.5	280.3	272.2	294.8	399.7	887.2	868.2	765.9	684.6	935	605.4	1005.9
1253_at	GSK3B	139.1	121.7	165.9	152.7	163.7	141.3	135.5	182.3	159	128.2	238.7	105	328.1	202.2	176.7	137.1	157.7	159.2	89.6	298	197.7	196.5	86.2	166.1	278.9	164.2	301	199.1	208.6	290.1	113.5	142	108.4	136.6	182	272.8	277.8	158.8	189.6	226.5	245.6	154.6	140	210.5	189.3	242.6	233.6	182.5
1254_at	GUCA1A	176.5	74	58.3	83.8	62.6	104.2	66.9	69.3	163.1	107	54.2	83.6	83.9	101.9	182.3	195.9	116.5	60.4	131.5	116.4	174.9	126.4	93.6	109.3	144.5	159.6	125.5	90.4	85.5	129.5	35.3	74.6	72.8	74.6	104.2	122.1	271	177.5	194.9	195.7	191.3	223.8	74.6	168	210.6	61.4	142.3	182.6
1257_s_at	QSCN6	97.1	47.2	108.1	214	60.5	47.3	87.8	15.5	134	67.8	48.2	98.5	75.5	23.8	72.7	43.4	27.9	102.4	151.5	17.5	95.2	102.8	112.8	693.6	129.2	88.2	80.1	87.7	48.6	32.6	151	212.9	105.9	52	28.5	81.4	29.4	127.6	70.4	120.3	99.6	120.6	24.2	71.5	64.1	27.3	113.7	103.2
1258_s_at	ERCC4	115.3	60.8	41.2	68.5	106.8	160.8	73.6	102.2	111	80.4	50.3	93.6	59.1	76.4	127.5	197	117.9	136.4	74.1	190.2	118.9	291.9	315.3	338.8	353.7	111.9	133	84	61.4	95.7	100.1	66	118.2	92.6	79.5	150.9	113.8	57	82.9	87.6	83.2	95.4	62.7	116.2	130.9	130.3	100.4	134.5
1263_at	IL3	69.1	8.1	40.1	48.9	23.3	50.7	38	84.6	43.4	87.6	41.8	40.7	44.1	43.2	85.4	81.1	74.7	95.8	82.4	52.4	45.1	61.9	69.8	62.6	99.2	30.7	62.8	73.5	45.8	19.2	28.3	24.3	5	29.7	32	36.5	58.8	95.7	105.7	58.5	80.5	107.6	65.4	79.3	28.8	61.1	68.4	71.5
1265_g_at	PTPN2	84.1	76.4	186.2	75.3	94.1	178.2	86.9	104.9	72.2	93.7	75.8	357.5	44.5	130.6	83.4	3.7	199.6	71.3	41.1	10.8	55	15.9	72.6	36.7	13.1	55.9	70.3	60.5	75.7	37.2	32.8	66.3	47.7	69.4	81.1	110	40.7	51	59	48.1	72.7	101.2	47.4	63.9	138.1	107.9	217.9	148
1267_at	PRKCH	10	3.3	13.8	13.4	8	32	10	16.2	20.8	29.5	26.3	7	41.5	27.1	13.4	9.3	104.2	12.4	43.5	8.4	29.6	15.7	7.6	12.4	17.6	493.2	379	44.4	44.6	63.7	8.9	4.6	2.5	3.3	10.8	6.9	15.4	84	48.4	64.5	10.2	35.6	5.5	6.2	12.9	29	67.6	49.6
1268_at	UBE1	2170.7	2181.2	2061.6	3011.5	1895.3	2599	1151.6	3022.8	2039.5	1949.2	1517.9	1968.7	1461.1	2078	3834.8	1748.4	4918	3223.9	1690.4	3037.3	2662.8	2032.8	3663.2	3187.8	3531.6	1866.6	2991.7	1709.9	2520.3	1173.1	2141.7	1987.8	2910	1790.7	3879.9	3843.9	1442.4	1508.8	1795.8	1864.8	1572.7	1428	1993.5	2743.3	2059.1	1988.9	1896.7	2337.8
1269_at	PIK3R1	79.2	54.6	39.8	71.8	71.5	77.2	64.8	77.4	83.6	93.3	135.7	29.9	69.8	111	31.3	52.4	114.9	72	38	134.2	85.8	162.2	167.3	115.5	125.4	150.1	94.1	131.4	111.7	150.7	27.3	21.3	49.7	25.5	111.1	113.8	157.9	169.9	141.3	161.4	194.4	155.6	129.6	183.9	171.5	205.3	181.8	167.9
1270_at	RAP1GA1	160.5	81	57.3	144.3	67.1	95.8	171.8	119.1	120.6	169.1	104.8	110.9	96.8	124.8	118.8	110.6	124.3	93.5	91.7	121.5	156.7	193.3	255.7	261.1	198.6	187.6	184.3	176.6	162.2	224.8	123.2	106.9	150.9	116.5	135.2	172.3	178	304.6	293.2	187.2	214.1	141.9	116.5	176	271.5	169.9	113.1	157.8
1271_g_at	RELA	326.2	444.5	392.8	462	347.4	368.1	257.2	322.1	641.6	347.7	360.8	430.9	423.8	277.5	367.6	476.9	505.6	490.8	755.5	297	450.7	472.4	436	684.2	480.5	410.2	342.6	353	367	351.8	337	499.6	422.3	495.2	358	643.3	783.1	950.6	691.5	798.1	595	771.5	699.8	979.3	704.4	815.4	832.2	666
1272_at	EIF2S3	608.8	71.7	502	207.5	519.8	691	1563.2	86.9	1122.2	722.3	86.5	1467.4	518.4	474.6	763	288	953.7	556.9	859.4	619.7	674.4	245.6	1026	558.4	492.2	647.4	509.6	760.3	801.2	602	487.5	595	151.8	771.3	587.5	410.2	907.2	895.2	758.5	1036.8	779.5	798.2	775.2	643	714.5	471.9	721.6	893.9
1273_r_at	CDC34	205.1	133.5	134.6	407	175.6	158.1	185.3	156.1	261.1	142.7	129.5	84	158.9	148.1	142.1	258.4	295.4	183.6	92.3	163.9	140.3	68	185	165.6	108	127.6	138.2	129.2	158.2	115.5	171.8	173.2	211.4	169.1	238.9	113.6	324	105.5	145.8	88.6	187.8	141.8	173.4	157	277.9	114.3	155.4	132.4
1274_s_at	CDC34	263.6	125.8	217.5	363.8	167.7	246.1	218.3	282.7	214.4	269.9	98.3	117.4	111	179.2	184.6	207	284.7	191.2	199.3	181.8	223	165.6	276	173.2	163.9	111.7	173.1	147.5	164.7	190.7	121.6	171.4	159.3	154.7	322.5	192.4	209.1	140.5	176.3	140	119.6	118.2	105	143.5	120.3	125.6	144.2	147.2
1276_g_at	RBPMS	27.9	8.1	9.4	28.1	27.9	26.5	24.9	59.7	30.8	27.2	14.9	20.7	11.3	13.7	42.9	25.8	26.9	26	26.7	14.4	34.9	21.3	23.7	29.7	96.9	22.4	33.4	87.9	22.2	147.7	9.3	8.6	16.3	16.4	29.6	54.9	209.3	127.7	130.9	41.1	54	25.1	46.7	21	34.2	46.5	17.6	20.6
1277_at	ARHGEF16	29.3	9.6	47.1	25.4	8.6	30.4	18.6	70.6	33.4	22.5	27.7	43.2	10.1	10.8	17.4	95.1	33.5	93	44.4	33.5	74.4	58.7	21.9	35.3	32.8	19	56.8	83.2	33.4	25.4	38.8	43.9	50.5	15.8	90.8	108.8	54.5	45	122.7	76.2	57.6	99.9	24.3	69.3	118.4	53.3	44.4	76.2
1287_at	PARP1	2354.8	3969.1	3847.5	3781.6	3081.9	2051.1	2071.4	3500.2	3125.1	2982	3138.3	3002.9	2805.7	3784.8	2054.7	1988.1	1793.2	4372.5	3046.2	3615.8	4979.1	1996.4	2859.1	3221	3211.6	1858.2	2582.1	2442.9	2640.4	2307	1920.3	1632.2	2298.8	2442.1	2838	3333.3	719.6	1251.4	1709.3	999.5	1451.8	2509.6	2874.8	2682.3	2280.6	3150.6	2374.1	2263.7
1288_s_at	EEF1A1	6172.2	1379.8	1525.7	7171.2	480.1	4575.4	4921.6	6245.6	5942.4	9061.8	2396.1	97.7	1952.5	3360.9	8224	352.7	5989	12460.6	4889.7	4694.3	6508.9	5760.4	4938.6	5542.2	6809.5	4649.6	5666.7	13218.8	5469.1	13202.7	12489	14403.6	18082.9	15145.2	4970.2	7357.1	14540.2	1666.7	2568.1	486.4	543.5	10117.5	4895.9	7686.7	8348.6	5201.1	2552	1517.2
1289_at	GSTM5	170.1	90.2	35	97	75.1	144.9	128.2	143.6	222	144.9	83	101.8	101.5	124.6	169.5	186.2	243.2	156.9	136.1	173.7	177.1	162.5	130.7	196.1	155.7	146.1	149.2	181.3	158	214.3	65	71.3	90.6	82.6	153.5	92.6	364.2	294.7	272.8	277.7	249.6	265.9	190.7	234.7	180.5	172	150.8	194.5
128_at	CTSK	35	15.2	4.7	9.5	14.7	8.4	18.7	6	18.3	27.4	17.3	1.2	15.2	16.7	23.2	44.6	20.5	5.7	12.3	26.7	6.6	26.1	14.7	28.1	17.4	6.3	6.4	43.3	17.1	16.7	2.5	18.8	21	17.8	9.7	26.2	60.9	35.8	24.5	57.6	38.6	67.6	16.2	25.9	62.3	13.6	38.6	20.1
1291_s_at	FGFR4	146.8	75.2	55.2	130.9	49.8	87.8	46.4	165	93.7	65.5	29.1	37.1	71.4	86.1	74.1	56.3	107.1	66.7	26	77.6	106.8	102.1	45.6	92.1	281.7	72.7	132.3	117.3	82.5	87.3	62.7	31.1	70.8	46.9	98.9	73.8	176.5	122.6	111.2	151.7	69.8	133	92.8	94.5	95.6	77.4	103.5	76.8
1292_at	DUSP2	425.2	254	436.3	901.5	236.5	400.3	201.6	389.3	356	128.5	475.7	265.3	1416.6	110.9	731.8	509.3	225.9	130.8	116.4	284.8	301.6	11.2	268.6	262.7	221.5	1233.2	736.5	976.7	1152.1	2962.5	155.9	102.7	134.6	107.1	349.4	6.7	679.2	408.9	397.5	606.7	701.8	244	194.7	295.5	331.2	253.1	260.9	313.5
1294_at	UBE1L	201	45.2	59.6	233.8	132.4	100.9	84.2	146.4	98.3	155.7	308.6	63.8	294.2	57.4	124	88.9	238.3	112.9	152.1	44.8	134.1	302.4	104	375.7	171.1	539.8	290.6	350.9	338.9	531.6	9.3	35.7	102.5	95.7	163.9	174	659.2	503.7	429	491.5	426.7	642.5	614	496.6	638.3	537.3	707.5	692
1295_at	RELA	302.9	1606.5	1613.4	662.3	1268.5	290.4	396.2	866.5	581.5	547.9	1344.9	1333.5	1730.7	851.9	445.4	570.7	1111.3	675.5	787.5	1022.1	499.8	847.1	869.1	235.6	673.8	483.7	638.6	483.3	434.8	563	1271.4	1252.3	1119.1	1006.8	578.5	1466.3	610.1	751.7	820	529.5	1097.1	1271.4	859.3	929.2	830.7	774.8	792.5	1087.9
1296_at	CDH15	77	65.5	50.7	110.7	61.5	56.3	73.6	134.9	149.7	143.6	34.4	61.3	20.3	118.5	71.1	79.9	118	123.6	79.7	69.1	55.3	125.5	40	151.3	130	79.6	108.8	211.5	116.3	166.8	50	75.8	24.8	83.2	91	117.3	50.4	157.2	103.9	153	166.9	153.6	110.8	144.8	177.4	75	131.5	94.4
1299_at	TERF2	51.5	74.4	29.6	22	14.4	30.3	29.2	47.7	40.3	61.2	26.9	67.2	10.7	52.3	53.4	13.5	43.7	56.2	4.6	73.2	43.3	13	42	29	26.3	40.6	22.6	37.2	38.9	12.1	22.5	35.8	43	22.2	100.9	19.8	34.9	15.5	29.1	18.1	6.4	23.3	40.8	57.7	80.3	38.8	44.8	45.9
129_g_at	CTSK	32.8	17.1	4	28.1	19.4	5.5	13.7	27.2	27.6	15.6	20.7	14.9	23.6	21.3	7.3	48.5	15.4	43.9	13.3	32.7	6.5	5.8	23	38.8	32.7	6.8	18.5	7.1	3.5	41.4	9	9.1	1.8	29.1	5.2	21.2	21.2	84.2	45.9	59.9	73.3	25.9	39.3	52.5	5.9	49.5	57.1	21.7
1300_at	XRCC2	87.9	104.2	100.8	62.8	81.4	119.4	125.5	47.7	106	56	59.2	140.4	73.9	100.1	110.7	92	82.1	81.2	93.4	70.6	76.3	83.5	287.8	73.5	128.4	94.5	62.1	97.9	109.4	42.5	191.9	40.8	36.2	47.9	123	77.7	36.8	34.5	21.2	27.9	23.6	35.9	19.7	62.2	59.8	28.4	32.2	16.4
1306_at	EIF4G1	854.7	1414	979	568	1073.2	1009.3	639.3	1301.6	862.2	1515.9	753.5	974.9	985.1	1478.1	1009.9	510.9	1234.1	1181.6	1140.8	1188.1	790.9	1343.4	1197.9	676.7	802.6	790.5	1318.3	690.3	1178	407.1	1535.9	955.4	885.9	1354.6	1219.3	1454.2	274.6	313.1	288.9	243.2	245.9	364.5	422	450	493.2	639.3	609.9	527
1307_at	XPA	184.2	284.3	330.4	432.8	349.9	244.8	256.2	189.8	120.7	160.2	277	353.1	303.8	249.1	382.6	269	282.7	139.8	244.3	268.3	201.2	201.6	165.6	196.8	60.2	189.5	164	155	147.5	77	202.6	150.1	97.5	204.2	195.1	237.1	108.6	114.9	162.6	129.5	145.5	165	200	210.1	162.8	200.5	200.5	255.7
1308_g_at	XPA	69.5	90.7	73	198.9	114.7	92.2	111.3	111	78.2	142.7	56.7	91.3	89.3	114.3	83.4	136.7	152.7	53.7	114.7	68.4	88.7	91.7	87.4	122.1	66.1	112	103.6	85.6	64.8	94.6	77.8	41.1	59.9	66.3	83.5	156.9	68	83.9	85.1	41	66.1	123.2	71.7	97.8	161.6	117	111.1	112.6
1309_at	PSMB3	3463.7	2328.8	2956.2	1697.4	2136	2697.6	3806.5	2554.4	1947.2	2748.5	2063	2024.2	2010.9	2580.8	2762.9	4607.9	2046.3	2486.4	4676.5	2303.9	2497.3	3046.4	1957.2	1775.1	3076.7	2075	1701.1	2059.4	2473.2	1667.7	1983.5	2380.7	1577.2	2537.9	2791.9	1248.7	1257.1	1255.5	1366.6	1100	1267.5	1490.2	1469.1	1593.5	1782.2	1851.1	1684.2	1006.6
1310_at	PSMB2	5709.5	3063.4	3903.6	3442	3294.1	4388.5	3195.7	2872.2	3285.8	3099.2	3031.4	3585.4	2969.7	3134.6	4969.7	6366.4	5280.7	4137.4	7169	3301.4	2949.7	4635.1	1714	4202	4038.1	3188	3656.5	3253.4	4131.7	3296.8	2968.6	2295	3570.2	3492	4836.2	3033.3	530.4	627.6	1065.2	612	599.3	999.6	1262.2	1501.2	1721	1739	1877.8	1318.2
1311_at	PSMB4	1811.1	1968.7	1323.6	1671.2	1972.5	2237.2	1271.2	896.1	1055.5	2424.8	1421.1	1125.4	1332	1242	1765.8	4790.3	1472.8	1315.4	3357.9	1688.9	1138.8	1902.2	1168.9	2124.1	1495.5	822.4	744.6	1044.5	980.2	1109	2120.5	3073.2	2429.5	2507.7	1205.5	991.1	1406.7	1213.5	1249.4	1321.2	1495.3	1003	1313.9	1309.8	980.6	1495.4	1435.3	1106.6
1312_at	PSMD8	3130.9	1339.4	1736	1924.5	1658.6	2741.8	2143	1724.8	1526	2360.7	1184	1869.4	1167.5	1636.9	2661	5297.6	1450.5	2210.4	4424	1815.6	1472	2774	1016.8	1873.9	716.8	1003.8	1694.4	1550.9	1617.2	1800.6	1615.4	2216.6	994	2666.9	3403.5	1674.8	1191	963.5	1320.2	914.9	1107.8	1091.3	1170.3	1149.2	1365.2	1358.4	1227.5	1042.3
1313_at	PSMB7	1338.3	514.8	1115.1	553	666.1	944.6	1202.1	630.7	773.4	855.3	596.2	910.4	500.3	856.7	1048.2	1709.1	686.4	960.6	1848.6	583.2	665.4	872	843.4	1390.2	869.5	296.6	464.5	515.7	657	301.5	713	798.9	1050.8	876.6	805.3	641.9	296.3	394.4	336.5	330.6	474.4	430	404.1	382.1	351.9	483.8	459.7	356.6
1314_at	PSMD1	1213.3	919.8	1116.4	270.2	791.5	1143.8	1203	908.7	642.5	1186.7	683.5	1092	561.5	1342.7	1062.5	654.2	931.1	1081.2	1060.2	928	943.9	953.4	743.7	962	1103.3	680.6	1393.3	789	1287.6	517.2	1012.2	1050.7	547.7	1165.1	1311.4	1336.7	124.5	240	175	236.6	178.6	390	416.5	391.9	395.3	376.8	407.7	286.6
1315_at	OAZ1	9063.7	5611.1	3284.9	9103.3	5437.8	7247.6	7721	8250.3	8900.6	9952.1	6315.5	3042.9	5796.1	6487.8	9834.9	6692.7	7501.5	11092.8	6148	8048	9708.7	6650.2	6700	7615.5	8150.7	6683.9	6639.4	10631.7	7504	11026.7	9441.1	12413.3	10259	10738.7	7497.6	6007.4	11350.1	7560.8	8800.4	7139.5	8054.1	11038.9	7390.1	10519.5	11431	9691	5498.1	5067.2
1316_at	THRA	67.3	23.9	26.6	81.7	28.7	47.4	49.8	49.7	65.2	60.8	31.6	47.9	40	69.7	78.7	93.5	99.3	43.9	65.3	53.3	57.3	51.5	67.1	78	100.6	45.7	72.2	86.3	97.4	70.9	38.8	41.7	51.8	35.1	83.2	38	99.4	99.8	93.6	115.2	92.3	72.2	47.8	118.6	91.7	64.7	69.1	66.6
1318_at	RBBP4	1727.3	1674.4	3082.1	1019.4	1723.7	1491.7	1859.9	1749.5	1877.7	1719.7	1231.5	2644.3	1159.3	2206.2	1090.3	744.9	1259.9	2223.9	1554.4	1482	1812.3	846.8	1016.1	1138.9	846.6	1277.6	989.3	1218.4	1046.5	715.5	956.4	1283.2	1285.2	1297.9	1882.1	1159.5	144.2	434.8	494.2	399.2	429.2	949.5	954.1	815.5	887.5	713.5	864.6	725.1
131_at	TAF11	297.3	141.5	104.6	276.5	144.9	222.3	329.2	116.5	307.4	166.8	126.1	126	115.4	190.4	159.1	211.3	353.5	322.5	465.4	460.5	180.8	386.7	181	375.2	332	141.7	183.5	211	153.6	176.3	239	184.9	178.7	125.5	282.7	182.1	180.4	216.1	145.5	330.8	293.5	274.7	132.8	200.5	328.7	281.5	279.4	272.5
1323_at	UBB	6943.7	5195	3707.3	7208.2	5295.5	5718.3	6878.6	5741	4029.7	5.7	6094.5	3273.5	6325.4	5923	6836.3	8867.7	4159.6	6399.9	7461.8	5030.6	7743.4	5946.9	6501.9	7497	7490.3	6252.6	6265.3	7417.1	6264.2	7749	5149.3	6732.7	6659.2	8763.2	5689	5905.5	14301.3	7595.6	7988.6	7021.7	7868.7	7739.3	6016.8	7369.2	7225	8630.5	5342.5	4559.6
1324_at	RAD9A	225.8	75.3	90.7	245.3	112.7	195.9	287	231.5	248.7	254.8	73.4	116.8	73.9	243.9	166.5	160.5	257.4	245.3	32.9	180.6	159.1	182.6	202.7	224.2	217.5	319.3	210.6	385.1	229.2	437.6	161	145.4	163.9	133.3	304.8	279.8	172.9	160.2	192.3	183.5	151.1	310.2	225.2	165.5	227.5	268.7	235.1	214.6
1325_at	SMAD1	658.6	21.8	7.6	15.7	1059.3	743.4	327.2	222.9	1251.3	673.1	86.5	516.7	11.8	1970	28.5	7.7	39.6	879.9	272.7	23.1	1041.1	55	173.8	357.2	98.8	267.8	96.8	206	199.9	298.4	5	534.1	379.9	936.1	15	32.6	63.7	64.2	68.2	73	62.3	19.7	13.7	21.6	38.9	14.1	19.1	24.8
1326_at	CASP10	71.1	19.9	30.5	91	41.4	53.2	112.1	37.7	89.8	90.3	191.6	42.1	198	59.9	164.4	64	55.9	47.8	91.5	26.7	31.8	53.5	34.6	101.2	65.5	38.5	95	175.8	57.7	160.3	144	185	225.6	248.4	26.6	83.9	239.9	193.8	172.8	272.8	201.4	166.4	135.9	137	99.2	147.2	161.8	214.6
1327_s_at	MAP3K5	62.7	36.1	166.9	116	3.4	116.4	87.4	123.8	124.1	50.1	1219.2	447.6	923.3	99.3	32.5	5.1	142.4	110.7	64.1	20.9	76.9	98.7	108.4	170.1	390.7	620.3	251.9	344.3	322	332.6	301.9	225.8	125.4	189.8	2.3	197.1	163.2	156.8	145.5	176.7	173.9	293.1	161.9	229	164.9	192.1	154.3	223.5
1328_at	TRAF5	49	41.8	42.2	26.6	3.5	27	11.8	36.4	65.2	11.1	32.2	9.4	27.2	108	22.5	46.2	89.8	43	9.9	23.1	135.4	49.5	1.5	54.8	23.3	47.4	27.9	64	41.6	62.4	14.3	15	22	5.4	12.5	20.5	229.2	254.1	206	235	244.1	185.4	220.6	156.1	217.5	212.4	206.6	350.5
1329_s_at	TERF1	236.4	173.9	116.2	153.5	409.9	255.5	242.8	175.2	357.6	213.3	129.7	271.8	122.1	255.7	192.8	60.3	160.1	157.3	104.2	224.7	549	198	200.2	244.5	159.8	120.9	139.5	155.5	125.8	96.2	272.6	339.3	127	658.2	217.1	166.9	254	446.6	230.2	370.2	247	223.5	290.5	222.5	198.4	194.8	204.1	214.5
1331_s_at	TNFRSF25	11.7	5.4	18.6	50.6	8	98.6	49.2	49.3	165	37.8	16.8	50	58.6	76.2	45	93.5	18.4	26.7	87.8	20.5	128.6	189.8	62.2	113.9	89.1	61.5	73.6	113.1	18.7	63.3	71.8	100.7	126.5	23.7	24.4	63.6	176.4	160.1	147.8	89	85.1	132.8	110.4	60	167.5	146.2	83.7	160.3
1332_f_at	GH1	101.1	45.2	59.5	158.3	89.1	114.5	127.8	152.3	145.5	120.7	10.8	34.5	58.5	99.3	68.2	116.7	140.1	123.8	90	83.5	111.8	18.9	120.6	100.6	73.4	45.9	104.4	115.7	144	119	11.7	64.8	21.2	52.1	83.5	66.4	325.4	213.9	192.9	249.8	209.2	144.7	119.1	145.9	66.9	154.7	104.4	153.4
1333_f_at	BCR	326.2	201.9	177	204.5	6.3	170.9	163.9	82.5	209.5	365.1	60.1	180.8	124.2	375.2	20.7	23.6	58.7	195	297.8	13	507	257.9	227.7	50.4	26.2	54	199.7	47.2	61.6	9.5	292.5	400.3	15.5	14.4	13.2	18.3	199.5	315	137.3	212.6	200.4	119.8	170.2	125.2	79	145.8	31.9	80.4
1336_s_at	PRKCB1	344.5	253.5	212.7	373.1	262.6	69.6	65	237.9	24.9	41.9	711.8	715.4	495	34.2	320.8	11.7	785.3	108.5	275.2	107.1	42.4	19	60.6	37.1	79.7	676.6	767.6	597.7	221.1	320.7	15.6	36	19.6	3.4	6.4	457.6	1796.2	1935.5	1325.6	2098.9	1847.8	1166.7	995.9	828	944.6	870.7	892.9	1080.3
1337_s_at	RARA	52.1	16.3	16.7	133.5	33.5	60.3	35.4	30.1	21.3	10.7	47.3	27.4	48.3	6.6	49.4	6	64.3	16.2	30.8	10.1	9.3	140.8	75.2	72	64.9	66.4	86.6	37.6	55	23.1	40	87.6	62.9	62.9	17.1	17.1	59.4	335.7	103	245.2	124.1	38.8	71.6	65.7	54.9	9.3	56.2	94
1339_s_at	BCR	117.6	32.8	18.7	91.8	46.8	60.1	91.8	93.1	128.5	75.9	31.7	62.7	52.1	110.2	65.8	189.7	96.3	72.4	87.9	65.9	120	101.4	59.9	83.2	99.5	101.7	92.8	138.5	120.4	128.5	59.3	52.4	33.9	41.3	76.4	69.4	148.4	171.4	153	220.3	153.3	125	108.7	84.7	128.5	127.3	109.2	165.4
133_at	CTSC	387.8	346.2	155.9	294.3	294.9	2963.3	850.7	201.7	407.7	312.3	907.6	895.9	1495.5	290.9	2679.8	3152.4	701	477.2	1554.1	675.5	468.9	571.5	890.1	2550.2	1605.5	1118	1954.1	1045.4	931.8	551.2	1224.5	1875.3	586.6	660.1	769.5	1112.8	100.8	147.9	215.9	137.1	118.4	191.8	235.6	226.5	223.4	155.2	337.6	288.2
1341_at	SPI1	193.2	97.1	19.6	136.6	62.9	32	53	92	61.2	96.6	44.2	30.3	26.2	77.5	7.8	11.3	246	64.6	117.8	87.7	103.7	4.6	18.3	5.7	10.2	38.2	38.4	46.3	36.5	30.9	11.7	4.2	44.3	2.3	150.8	2.3	93.2	107.6	143.1	87.7	77.8	100	133.5	136.9	147.2	119.8	143.1	163.1
1346_at	MT3	54.5	19.1	69.6	177.5	28.2	175.3	60.6	166.2	42.8	170.8	23.5	60.5	25.4	105.3	47.9	70.8	191.6	202.3	43.2	32.6	42.4	79.7	65.9	84.1	45.4	65	152.5	48.2	53.5	121.2	90.3	66.7	192.4	24.2	57.2	136.9	66.7	66.1	169.2	68.3	67.2	213	44.8	118.8	38.5	210.4	26.9	154.1
1347_at	CDC25B	618.7	935.9	862.1	851.1	1675.8	727.6	449.1	798	1082	600.8	651.6	913.1	476	767.8	572.4	616.8	1004.2	757.1	538.5	593.4	1877.4	529.4	306.5	504.2	446.1	503.2	835.8	394.6	371	688.7	747.5	514.1	855.4	693.3	637.9	850.2	750.7	634.9	645.9	1236.2	1067.4	227.7	224.7	391.2	417.2	430.3	378.6	334.9
1348_s_at	PCCA	68.4	15.3	2.3	6.1	3.8	21.9	20.7	13	5.6	102.3	84.9	2.8	78.5	2.5	77.8	61.3	34.9	15.1	13.7	22	7.8	75.4	62.4	57.6	85.6	67.9	69.6	119	66.8	114.3	86.3	199.9	70	148.4	12.1	55.3	47.6	46.9	10.2	7.4	36.3	31.1	31.5	32.5	54	27.1	75.5	84
1351_at	EPHB4	109.4	80.6	75.9	26	52.4	89.6	64.3	68.3	150.1	54.9	49.6	42.9	25	64.4	19.2	75.5	58.8	21	116.5	110	20.9	88.2	77.6	99.7	125.9	19.7	73.2	16.4	80.6	13.8	31.1	57.4	143.1	55	42.1	68.3	78.9	138.7	106.3	158.1	126.6	123.7	99.9	62.3	34	25.3	17.4	132.4
1352_at	IL8RA	23.7	10.6	17.7	85.5	19.1	31.6	74.5	12.5	130.8	21.4	27	54.8	31.7	28.1	42.7	143.5	113.6	29.9	101.7	74.4	131.3	115.1	123.1	96.2	84.5	76.7	62.9	16.5	50.1	33.1	29.8	53.1	13.5	56	68.3	56.3	125.5	109.3	83.3	151.8	124.9	23.2	71.2	82.2	73	89.6	68	84.8
1353_g_at	IL8RA	105.9	38.6	38.7	101.7	35.8	89.6	43.5	72.3	75.3	28.7	28.8	31.4	39	71.4	94.9	120.7	146.9	119.1	18.4	75.2	42.7	64.8	88.1	54.9	79.8	92.7	110.2	127.6	76.1	97.9	46.9	52.2	15.2	61.5	97.7	80.8	209.1	184.4	162.4	136.8	147	150.8	62.5	96.2	149.6	212.7	67.6	114
1356_at	DAP3	919.1	990	897.8	564.6	1150.7	1447.5	930	784.5	713.8	749.4	800.5	856.6	776.7	880.9	736.3	1174.7	692	736.3	1505.9	997.5	608.9	670.1	628.6	1164	832.4	624.9	687.2	573.1	790.4	647.8	1723.1	1797	999.8	837.6	621.5	801.7	759.5	638.4	617.8	578.8	777.3	455.3	558.6	559.9	497.4	557.4	528.3	493.4
1357_at	USP4	201.9	191	126.3	182.3	238.3	148.5	179.4	241.8	72.7	128.2	386.3	142.3	184.4	253.8	161.3	102.9	143.5	176.1	155.8	190.7	193.1	216.7	118.1	156.9	117.8	447.2	310.1	274.5	300.6	349.8	56.2	161.1	164.5	176.2	125.3	474.5	486.4	290.6	332.5	266.4	290.6	588.7	410.7	469.7	528.1	485.4	452.4	380.7
1358_s_at	G1P3	463.7	123.1	17.9	70.6	201.1	125.6	151.9	319.2	20.2	25.3	493.7	121.7	406	158.7	71.3	35.1	942.5	17.6	55.2	9.9	14.9	423.4	81.4	771.9	318.9	282.8	183.9	342.7	337.4	368	12.1	80.6	245.7	172.4	46.1	19.2	279.6	376	328.6	325.6	242.5	168	95.1	91.1	199.7	214.9	275.6	195.7
1361_at	TERF1	179.3	168.7	204	170.3	509.8	161.9	220.5	133.7	211	203.2	153.3	303.2	152.6	241.6	131.6	139.7	113.3	77.5	99.8	202.7	454.9	138.5	119.6	260.4	93.5	95.5	84.4	120	117.3	100.2	227.1	256.1	61.3	630.1	167.6	60.6	104.5	184.6	104	133	103.3	198.4	158	216.8	154.3	247.8	171.1	230.2
1365_at	IL2RB	14	6.4	5	291.3	3.6	117.8	9	11.3	8.9	13.2	651.2	5.9	578.6	7.2	158	174.7	8.3	52.2	10.6	8.2	35.2	1121	282.5	101.5	397.2	1075	731.9	612.5	847.9	1084.3	21.9	7.5	20.9	15.6	9.3	558.6	9.3	47.4	52.6	90.8	14.5	23.7	38.8	84.9	20.8	88.1	575.4	281.1
1366_i_at	UBC	5264	7679.9	5410.8	5258.9	5889.1	5024.1	3719.4	3601.2	6310.4	4661.4	9308.3	5610.4	8594.9	5739.6	6839.5	8651	4588.3	7379.7	6417.8	8028.8	5766.5	5962.7	6795.2	6986.2	5597.3	4994.5	4842.2	6309.4	6727	5091.4	4861.9	4925.9	5946.9	5740.1	4729.8	3644.7	14928.1	9991.3	7794.2	8007.6	10804	5271.9	6045.1	7052.5	5264.3	7606	5153.5	3839
1367_f_at	UBC	5182	3729.8	2724.7	5051.1	4376.2	4651.1	5101.1	5412	6850.5	6065.6	4550	2872.2	4437.8	4129.9	8082.2	4786.2	4753.5	6280.3	5020.2	7358.8	5828.2	5431.8	4911.6	4989.9	4834.7	4251.5	5311.8	6496.5	4819.9	6132.9	7763.6	6426.6	9314.6	7449.4	4667.6	4061.2	14921.5	8788.6	5980.7	9346.1	8579.2	6589.4	4417.8	7033.6	7148.2	6262.9	3679.7	3354.2
1368_at	IL1R1	1.9	0.5	0.7	4.5	7.6	15.9	15.3	2.4	1.9	1.8	178.4	2.9	37.9	1.7	9.6	58.8	4.7	3.7	8	2	3.6	382.5	122.3	492.6	30.1	31.9	12.8	113.1	21.3	131.5	1.5	2.7	4.7	6.5	2.1	29.8	11.6	15.7	7.9	1.6	10.1	33.9	2.9	2	3	15.1	3.4	3.2
1369_s_at	IL8	16.7	7	9.9	11.1	8.4	8.1	8.1	8.4	13	10.4	10.7	3.9	5.2	11.9	20.6	47.2	12.5	5.8	19.9	6.5	6	15.3	10.7	6.9	15.3	3.6	17.6	22.2	17.3	13.9	4.6	3.4	589	7	14.1	6.6	213.2	460.5	1441.6	710.9	1445.8	23	36.2	22.5	98	10.5	45.5	471.6
136_at	GPR31	94.1	69	54.5	147.1	115	136.5	159.1	87.9	175	32.8	65.5	66.2	90.5	121.3	62.7	105.3	69.8	111.1	55.2	150.2	148.6	115.7	99.4	75.8	148.2	97.1	144.1	118	78.1	107.5	50.3	57.6	74	81.4	165.3	119.8	194.8	177.5	128.6	230.3	153.1	43.3	111.2	67.2	175.3	182.9	122.1	121.8
1370_at	IL7R	211.2	33.1	36.4	400.5	531.9	91.4	261.5	238.6	376.1	99.1	15.5	208.4	52.3	427.5	91	103.5	58.6	72.8	102.2	58.4	97.7	49.6	77.7	77.8	79.8	78.9	71.7	88.3	78.2	65	38.8	52.4	55.3	65.1	53.1	39.5	317.2	239.7	282.1	253.1	195	104.6	92.6	129.1	151.3	106.7	148.6	129.8
1373_at	TCF3	1004.5	3920.2	2433.3	3392.1	3844.5	868.3	849.3	1108.2	2017.3	2577	627.4	2302.1	592	1819.5	342.4	411.7	447.5	1784.8	1669.5	1357.6	1851.2	667.2	1350.8	481.4	242.7	283.8	500.4	358.1	420	473.5	762.5	458.4	357.7	1269.8	594	408.4	1053.1	782.3	709.3	820.8	865	695.6	534.7	742.7	486.1	606.2	644.1	691.9
1374_g_at	TCF3	709.6	970.9	952.9	1270.1	1042.8	506.2	442.7	458.4	1172.3	1107.1	233.9	666.2	332.5	648.1	306.8	331.8	342.1	1104.4	845.9	776.3	878.3	495.5	823.8	409.9	316.1	293.3	520.2	237.3	262.2	238.8	285.9	251.6	284.4	519.4	372.3	389.4	724.8	706.2	596.9	866.5	637.4	630.7	455	616.3	483.1	461.9	516.6	645.1
1375_s_at	TIMP2	20	4.9	4.9	13.6	4	4.9	31	6.7	16.8	9.4	14.7	18.7	5.4	8.8	382.8	74	32.3	62.3	30.7	19.2	52.9	36.1	10	8.4	35.4	12.7	22.3	18.3	37.8	37.2	53	356.5	360.3	247.2	14.8	61.7	148.9	149.7	183.1	137.6	95.1	57.4	76	10.1	82.5	41.7	19.8	53.8
1376_at	LIG1	225.3	622.6	515.4	250.1	521	68	268.5	111.5	218.5	409.6	288.5	360.4	186.6	181.4	462.7	140.1	190.4	375.6	265.6	396.5	307.6	232.7	368.4	219.1	232.4	226.4	255.1	185.8	290.9	146.9	244	235.8	18	256.5	401.9	355.4	32.4	30.2	92	165.9	102	148.6	119.5	115.3	207.8	80.9	97.9	123
1377_at	NFKB1	344.4	565.1	154.4	509.4	618.5	597	428.3	1012.5	647.9	405.3	1067.8	230.1	1011.9	587.5	961.5	640.5	493.3	495.6	375.6	441.4	865.5	582.7	954	895.2	377.9	1107.7	1160.1	1085.7	1096.6	1077.8	373.2	381.5	235.4	366.7	124.9	1079.7	972.9	992.5	860.1	1051.5	1208.8	1114	996.6	1190.5	1109	1123.2	909.7	830.8
1378_g_at	NFKB1	139.1	269.5	76.2	367.2	317.1	603.8	302	512.1	494.7	344.7	540.7	165.5	458.4	395.9	491.9	417	358.5	310.4	227.5	228.6	665.9	423	864.8	836.4	307.1	848.5	967.9	716.4	894.5	920.3	253.6	282.5	229.7	275.3	131.4	1068.6	453.1	971.9	577.3	769.3	594.5	945.7	973.7	867.9	814.8	945.2	754.4	691.7
1379_at	EPHA2	8.8	20.6	6.3	30.5	16.5	40.1	53.4	25.1	34.8	28.9	60.1	14.5	34.6	39.5	27.1	10.4	44.4	12.8	45.5	37.2	65.6	35.1	48.9	32.8	52.5	35.2	54.4	63.1	40.5	38.1	9.4	43.2	52.7	6.1	37.7	20.6	44.1	62.3	36.2	39.2	36.6	62.5	29.3	54.1	61.5	42.3	44.4	41
137_at	KLF1	30.8	15.4	14.9	39.2	27.6	42.4	11.8	53.9	22.3	18.7	12.8	8.2	5.7	17.5	14.6	5.1	62.9	60	11.1	13	52.6	61.6	15	66.7	64.8	12.6	23	52.6	20.6	21	10.2	15.5	27.7	31.9	13.2	37.8	126.4	50.9	101.9	43.9	28	17.1	19.7	18.9	27.8	23.6	23.2	28.7
1382_at	RPA1	535.3	709	643	711	690.1	543.3	635.7	511.6	255.2	525.2	405.9	632.8	358.2	770.8	532.5	129.9	289.1	482.4	265.6	739.8	639.8	257.1	182.6	250.8	219.1	344.7	437.4	469.2	494.2	229.5	560.3	692.8	223.7	258.2	413.1	1048.2	124.5	135.1	191.2	211.8	202.9	229.9	292.9	272.2	300.6	231	367.6	318.1
1383_at	PPP2R2A	964.2	986.2	1194.6	1098.1	886.7	451.5	696.6	1452.8	1320.3	594.8	793.4	784.9	824.2	482.5	400.3	941.9	747.8	772.4	359	451.7	724.7	604.5	610.4	618.4	1052.5	884.8	609.6	734.4	720.6	1271.9	1765.3	620	711.4	419	1264.8	1252	583.9	344.3	437.1	425.6	538.7	759.7	682.4	600.9	739	614.3	703.7	725.3
1385_at	TGFBI	11.2	4.6	4.7	8.2	4.8	2.9	11.8	13.8	3.8	15.4	12.7	2.5	7.2	2.9	1.1	5.5	8.6	6.7	9.3	4.9	16	2.1	1.3	20.2	13.5	21.6	6.3	3.5	28.6	1.5	0.7	45.7	65.4	1.2	4.7	3.9	54.5	57.9	144.4	61.5	61.2	19.4	5.4	23.7	51.2	5.8	24.4	14.1
1386_at	PTPN9	155	244.5	222.5	112.9	211.8	196.5	206.1	145.7	326.6	264.3	244.7	309.4	176.3	211.3	140	136.5	220.2	199.8	162.3	181.4	227.7	207.8	258	173.6	61.6	241	210.4	196.1	183.4	198	132	68.7	103.5	97.9	200.5	361.7	107.4	180.3	173.5	101	119.3	161.3	128.4	147.1	155.5	188.1	169	198
1388_g_at	VDR	22.5	49.5	21.5	7.7	6.6	2.8	78.6	4.7	2.5	18.8	5.8	10.9	85.5	8.6	12.7	15.5	2.3	0.8	55.5	1.8	85.2	185.7	81.7	170.1	358.6	45.3	115	18.1	57.9	60.1	82.1	62.3	35.5	415.6	2.1	2.1	8.7	1.5	13.5	11.3	2.4	12.2	8.7	5.1	4.6	30.9	12.7	25.4
1389_at	MME	556.4	1120.9	700.6	554.5	860.3	96.8	444.2	702.2	624.7	1888.2	17.2	598.2	90.5	1525.6	67.1	52.5	130.4	435.1	933.3	202.3	848.5	54.6	131.6	27.5	152	71.9	156	118.1	83.1	119	387.7	20.4	76.6	32.1	750.9	84.3	161.3	244.1	101.3	109.5	146.8	100.9	167.8	111.8	134.4	186.4	74.8	81.2
138_at	MAP4K1	1090.3	1367.7	1305.5	899.5	1055.7	1015.3	505.3	1472.8	584.6	263.2	1090.4	974.4	1651	987.8	1034.2	1417.9	1226.9	1482.3	801.7	1098.4	1120.6	834.5	847.5	1089.4	662.4	863.6	1316.8	808.9	957.8	833.6	19.2	360.9	259.7	623.9	1581	915.3	1376.4	1441.1	1336.3	1410.5	1496.6	1167.1	925.9	1354	938.2	1088.1	1066.7	1212
1392_at	GRK6	1000.8	644.2	474.1	1111.6	460	831.8	842.1	1081.6	1110.5	735.2	645.9	579.3	700.5	780.8	702.9	860.1	1020.9	922.8	708	681.1	1021.4	1241.1	757.4	735.6	1279.5	1113.9	1176.1	1233.4	978.9	1266.4	584.6	807.4	720.6	405.7	1413	963	2719.2	2179.7	2162.1	1974	1706.1	1540.3	1300.6	1628.7	1331.8	1458.7	1043.5	1561.5
1394_at	RHOA	1764.8	2780.3	2901	3823.9	3216.3	2744.2	3152.4	2568.9	1321.5	2363.1	2872.9	2224.1	2569	3819.3	1974.9	2133	1603.9	3251.8	5576.4	3278.4	3440.3	1916.2	1925	2918.6	2733.9	3616.5	3425.3	2518.2	2525.7	4038.6	1971.7	2366.7	2526.5	2171.7	4134.7	3861.7	2407.1	2579.6	2780.5	3793	3788.2	2788.3	2836.2	2938.2	3205.9	2989.4	2695.1	2187.7
1395_at	RHOC	283.6	25.4	433.7	472.1	60.1	158.4	496.3	17.6	402.9	494.1	989	170.7	1196.5	53.3	116.3	172.8	852.5	149.2	130	38.2	89.4	816.3	684.6	953.8	1195.5	1041	778.3	966.6	523	962.3	590.3	529.4	113.1	743.2	79.2	247.3	625	317	403.9	312.2	322.4	185.9	150.7	192.1	148	230.6	219.2	240.2
1396_at	IGFBP5	20.7	2.4	10.9	7.3	3.6	17.3	4	20	5.7	7.6	3.4	9.1	4.9	3.3	32.3	12.5	8.5	7.6	15.7	6.5	7.6	6.3	5.7	5.6	6.7	4.3	6.2	6.4	7.2	4.3	6	2.1	4.4	3.9	6	1.4	4.1	7.5	4.7	3.7	2.8	13.1	8.3	6.1	14.1	19.8	23.8	7.9
1397_at	MAP3K11	47.5	67	70.8	82	62	135.6	61.7	74.6	97.4	70	31.3	43.7	97.2	68.6	91.1	66.7	178	75.4	45.2	111	87.9	110.3	136.9	88.6	25.2	86.9	109	97.9	105.8	93.3	70.5	64.6	116.9	111.3	86.4	122.7	31.9	137.9	137.7	165.7	133.2	164.7	118.8	171.1	89.2	167.7	146.8	181.9
1398_g_at	MAP3K11	329	307.8	308.9	480.8	325.2	469.8	411.9	511.9	446.2	485.4	398.3	282.9	515.8	353.1	191.3	200.3	629.3	439.8	422.1	322.8	448	468.7	374.5	311.6	282	451.9	556.9	524.1	368.4	669.2	303	346.7	386	367.7	362.1	860	656.6	741.2	790.2	606.5	639.8	820.8	579.5	831.8	805	807.6	687.5	602.5
1399_at	TCEB1	3828.2	1924.1	3064.6	1797.2	2968.5	3953.7	2228.4	1892.9	2226.3	2262.3	2126.5	1846.7	2420	3411.7	1886	5265.2	1951.9	2501.7	5578	2962	2632.5	2064.9	1569.8	2111.5	2226.5	1617.1	1865.9	2020.9	2320.4	2086.1	2840.6	3087.7	1322.1	5344	2826.1	1854.9	670.8	565.4	721.7	483.6	681	914.7	924	1391.5	1170.5	1065.9	1091.6	833.8
1400_at	CSF2	87.6	24.6	16.6	98.1	20.5	18.1	63.3	19.3	75.7	92.4	8.6	29.6	6.9	62.2	39.3	103	17.5	71	43.6	27.5	111.6	32.8	70.7	1104.2	436.2	16.6	105.7	90.1	18	65.9	29.2	7.4	48.2	66.7	12.9	19.6	105.7	138.7	141.8	94.4	58.2	12.5	14.1	58.5	73.2	64.9	90.2	93.4
1401_g_at	CSF2	56.2	10.3	8.7	49.7	15.9	97.8	57.8	41.4	77.1	42.7	32.8	29.8	33.3	80.5	16.4	51.4	103.2	132.4	33.1	30.8	75.6	55.6	69.1	926.3	410.6	16.6	44.6	158.2	86.8	90.2	30.6	28.3	70.1	38.3	45.1	67.3	66.5	80	76.1	76.8	67.1	72.8	78.9	132.7	128.8	136.7	91.1	115
1402_at	LYN	1282.9	947.9	445.8	1969.5	1121.8	1127.2	905.8	1323.2	539.5	395.9	1799.1	775.9	1612	1598.9	998.7	2272.2	575	1228.4	444.7	2281.8	3005.5	1763.7	749	356.2	306	2477.9	2022.1	1560.8	1557.4	3609.3	328.8	583.7	117.7	545.8	1000.6	1285.5	4743.7	4715.7	3299.9	3518.8	3829.8	2682.5	2376	3325.9	3401.5	3735.3	2870.4	2625.7
1403_s_at	CCL5	177.1	6.6	5.3	341.1	19.5	219.8	47.2	112.2	102.1	166.2	789.8	69	633.2	11.3	60.7	114.8	64.5	30.8	69.1	9.8	69.6	387.7	1904.1	578.7	4877.1	710.3	1384.1	319.6	634.5	1442.2	146.5	511.2	78.7	33.4	57.9	818.1	169.1	294.6	397.2	350	302.8	104.9	84	112	68.4	116.4	175.7	253.3
1405_i_at	CCL5	25.6	2.5	2.4	123.1	5.4	65.4	2.1	4.2	3.8	47.3	316.9	13.4	215.7	1.1	2.8	5.7	3.1	2.2	10.2	2.6	4.1	76.2	806.5	128.8	2161.1	318.8	462.6	121	207.8	377.3	53.5	187.9	16.4	2.7	1.7	259.2	4.7	9.8	87	68.7	37.6	6.8	4.2	10.8	2.7	18.5	42.1	65.1
1406_at	NR2C1	123.1	69.1	83.9	20	52.7	107	54.6	50.4	53.1	45	38.6	63.3	42.6	106.9	36.4	61.1	100.7	49.9	47.8	47.6	120.2	34.9	46.9	35	48	52.2	38.9	90.9	63.6	71.2	69.8	30.6	78.5	64.2	62.9	86	91.7	52.9	98.8	102.5	106.4	121.9	74.4	79.7	94.2	68.5	82.8	90.7
1407_g_at	NR2C1	73.5	82.9	103.1	52.5	121	66.3	39.9	66.1	36.8	59.4	42.8	99.1	56.3	81.5	42.8	69.6	77.2	45.7	35.1	46.9	41.2	19.8	50.4	29.4	52.8	31.2	32.2	52.9	47.8	44.2	69.3	28.5	62.6	17.1	39	80.6	63.8	49.6	60.6	52	53.8	83.3	36.5	27.5	70.2	40.3	53.8	63.5
1409_at	SRF	315.6	427.7	385	187.9	370	313	281.3	281.6	336.8	259.9	336	334.6	301.3	416	346.1	524.2	441.5	211.3	440.7	496.8	340.2	499.2	267.2	353.1	156.4	447.5	625.3	316.8	392.1	261.5	353.9	295	178.9	200.3	514.1	417.7	377.7	284.8	305.3	330.2	251.5	448.3	402.2	452.8	447.2	438.9	493.9	443.4
140_s_at	SFRS10	1151.9	2375.5	1955.1	516.2	2555.7	1092.4	1038.3	776.3	689.9	1523.7	1578.8	2106.1	1829.6	1264.4	1176.9	1189.2	782.3	1229.5	1077.6	1213.7	1172.3	1024.5	1405.7	699.5	678.4	749	814.4	729.8	935.8	643.5	1107.9	1260.7	342.3	1623.7	975.7	936.5	1478.4	867.9	521.7	1294.2	1359.2	583.4	672.9	709.6	616.2	736.2	631.4	692.8
1411_at	CYP11B1	43	24.8	17.3	95.1	32.6	79.6	30.6	68.3	92.7	49.7	43.2	31.1	39.4	55.2	54.4	97.5	105.3	78.6	32	74.2	60.2	103.1	101.5	60.6	120.3	16.8	78.9	95	45.4	57.1	17	25.4	13.1	53	38.3	61.7	166	136.8	94.6	68.7	106.7	106.8	73.8	112.1	30.9	67.7	18.1	88.3
1419_g_at	NOS2A	121.3	70.3	60.7	186.9	60.8	112.7	152.4	95.8	146	103.9	68.9	46.2	59.1	118.1	53.8	145.9	86.5	78.9	147.9	90.7	90.4	81.4	66.1	131.9	96	94.6	129.2	135.7	71.2	135.8	50.2	56.5	117.4	50.2	137.2	103.7	258	216.9	215.7	228.1	205.7	130.5	140.9	188.3	135.5	174.1	110.4	102.6
141_s_at	BRF1	20	57.7	65	77.3	65	69.3	70.4	18.7	57.1	96.1	53.9	69.4	41.5	76.1	58.9	59.3	61.5	74.8	25.8	42.7	103.3	83	107	80.8	21.6	14.1	70	44.1	38.2	21.5	43.9	54.6	36.4	63.2	48.6	152.7	45.3	97.6	77.5	84.8	55.4	34.1	63.9	68.5	77.4	88.2	63.2	66.8
1420_s_at	EIF4A2	2952.3	6347.5	4086.6	3550.2	5345.3	3091.3	2298.8	5127.1	5357.1	4255.2	4889.4	4166.4	5379.8	4181.5	1672.3	6826.2	3588.7	4131.4	5098.3	3788.7	2977.3	2496.9	2821.7	2225.5	5641.5	3736.2	1855.2	3240.2	2983.8	3972.1	2835.1	5182.3	4550.5	3304.9	2626.4	1872.9	9580	5443.3	5257.2	6469.8	8767	4601.1	4108.8	3782.5	3098.1	4241.2	3296.8	3463.5
1423_at	UBE2G1	604.1	537.2	333	368.6	470.7	766.6	487.3	385.7	265.1	425.7	254.4	476	528.3	492.1	874.9	194	400	687.3	454.6	788.4	446.2	127	169.6	245.9	379.2	477.3	378.8	346.6	340.7	165.1	483.4	301.5	341.3	0.9	596.3	494.6	92.4	177	250.8	188.8	148	181.3	275.4	247.9	233.3	210.1	316.5	310.8
1424_s_at	YWHAH	4565.5	4707.1	3478.7	1395	3890.4	4031.1	2284.3	2977.5	3735	5573.1	3336.7	2784.2	2716.9	2605	3345.8	3856.4	1933.5	4630	5133.5	2678.7	2841.6	3713.4	2039.5	2092.4	4267.3	3688.3	3623.3	3675.9	4353.1	3737.1	4316.4	3951.4	1722.5	1588.7	3409.1	3996.7	1173	1803.3	2306	3365.9	3391	1268.8	1493.1	1823.5	2364.1	1801.6	2635.3	2032.1
1426_at	SLA	88.1	41.2	23.1	132.6	21.2	88.5	57.2	51.2	63.3	56.9	32	43.6	8.8	1039.4	1585.2	280	613.8	38.3	115.9	69.5	170	61.6	95.8	84.2	70.6	73.8	40.3	56.7	32.6	20.3	49.1	172.1	82.8	39.1	112.5	24.4	685	667	718.8	530.1	366	1332.5	1788.3	1029.3	1592.3	1617.9	1137.1	1254.8
1427_g_at	SLA	7.2	19	6.9	28.3	9.9	25.8	13.7	31	14.4	23.1	13.7	23.4	11.5	381.3	568.5	111.6	310.2	38.8	40.2	16	31.8	34.2	15.3	28.5	22	11.5	9.2	38.6	26.7	29.2	12.8	76.9	38.1	3.6	56.6	13.8	246.7	165	213.6	91.9	155.8	392.8	472.5	373.9	431.5	417.8	336.2	384.8
142_at	TAF4	17.2	216.9	311.1	70.7	263.1	70.5	51.6	42.8	79.4	50.1	80.6	183.5	113.6	69.4	34	61.9	43.8	87.9	53.7	81.2	87.8	21.4	59.7	101.6	70.9	80.1	91.8	68	86.5	58.9	163.3	87.3	49.2	78.2	45.9	72.7	72.3	60.4	50.9	62.3	70.6	81.2	115.5	109.2	75	74.7	115.5	133.3
1432_s_at	LTK	156.8	53.4	76	194	65.3	135.8	113	154.5	179.4	90.8	56.6	97.7	47.8	147.5	148.1	143.5	205.6	155.7	132.1	119.5	115.8	85.5	115.9	157.5	115.1	147.7	144.8	188.2	144.7	191.4	72.9	64.9	117.1	107.3	104.9	147	303.8	246.7	174.3	213.8	205	211.5	149.3	213	211.8	235.4	134.9	205.7
1433_g_at	SMAD3	196.5	200.5	83	682.7	194.5	301.3	98.9	427.8	265	94.1	202.3	231.4	27.3	304.8	156	94.6	148	188.1	82.2	99.7	66.3	129.4	110.4	6.9	95.2	227.9	93.3	173.9	188.3	194.3	113.1	6.1	50.8	21.1	36.7	65.1	764.1	598.1	468.2	682.6	565.8	560.1	303.9	312	446.9	411.3	265.6	312.1
1434_at	PTEN	124.7	106.3	121.5	113.8	119.9	127	88.6	218.2	156.8	129.7	248.3	102.6	73.1	20.2	62.6	63	53.8	117.8	51.9	138.1	102.3	63.8	40.4	115.9	32.9	136.5	69	171.2	131.1	120	55.4	132	31.2	130.3	23.2	35.9	157	136.7	165	129.2	137.1	140.4	116.5	137.8	150.3	158.7	107.2	97.2
1439_s_at	MAPKAPK2	104.3	113.3	98.5	151.1	81.4	188.3	147.4	78.9	72	132.3	94.9	191.5	135.2	80.9	208.4	65.7	206.5	120.2	95	110.5	178.2	141.3	170.8	199.9	145.7	150	216.2	111.1	133.2	99.3	110.3	102.6	84.7	60.9	163.2	209.6	117.1	294.1	245.6	268.3	189.5	123.1	191.3	171.5	186.2	163.4	166.1	238.5
143_s_at	TAF5	114.1	135	73.7	89.1	97.3	134.5	50.2	53.9	84.4	78.1	100.9	89.1	60.4	115.7	76.8	67.4	94.7	107	82.1	90.8	98.4	67.5	48.3	51.6	86.7	98.2	78.8	100.8	100.9	65.3	83.8	51.1	56.4	66	114.1	169.5	55.4	53.1	70.8	69.6	78.6	56.1	62.3	75.8	62.2	76.1	90.8	69.6
1440_s_at	FAS	38.7	13.1	11.9	36.6	9.9	118.6	14.1	48.8	140.7	10.2	536.3	65.7	250.9	18.5	29.9	110	140.2	38.3	15.2	4.3	106.2	728.7	310.4	297	695.4	240.2	307.5	334	313.8	364.5	13.7	335.5	90.8	15.9	346.1	106.6	22	10.7	18.7	31.3	19.3	24.8	14.4	26.7	25	27.3	125.4	46.5
1442_at	ESR2	140.9	74.3	46.5	189.5	93.5	147.4	191.7	129	263.8	140	82	89.9	106.3	164	185.1	224.4	137.3	165.6	213	113.1	193.1	115.6	114.1	136.9	100.8	131.2	114.2	180.1	127.7	134.1	52.2	75.2	72.7	86.4	138.7	101.4	320.4	232.2	210	248.9	207.3	244.6	164.4	182.4	250.5	210	136.6	198.2
1444_at	PSMD9	1037.5	670	746.7	249.1	542.4	1037.3	511.5	388.6	468.8	601.8	258.2	339.3	223.4	511.3	388.7	692.9	488.6	880.7	1558.9	566.1	486.3	471.7	532.6	345.5	547.9	275.5	317	272.4	337.8	250.5	447.1	243.8	289.9	609.8	841.8	407	289.5	377.8	471.8	417.1	325	261.4	278	253.2	253.9	306.5	319.8	265.3
1445_at	CCRL2	74.7	21	19.4	79.5	22.6	30.4	42	29.5	51.9	319.6	48.9	42.4	30.3	21.6	83.5	103.4	47.2	29.8	39.5	37.3	20.4	106.4	41.4	45.1	43.7	60	63.5	100.1	55.7	69.2	8.6	27.4	36.2	27.8	46.5	31.4	70.8	62.2	95.3	68.1	43.4	80.6	111.1	154.8	119.2	170.9	170.6	143.4
1446_at	PSMA2	2474.9	1861.2	2215.3	1082	2616.4	2128.5	2130.2	1007.5	1542.5	1878.5	2586.6	2971	2143.7	2089.2	2350.3	2860.7	1101.5	1802.4	3100.7	2544.4	1416.2	2025.1	1571	2370.4	1763	1438.1	976	1709.5	1704	1211.3	2831.6	2345.8	1925.4	2435.5	1306	972	410.5	733.4	670.8	658.4	875.1	728.5	960.8	1079.7	777.6	1082.4	1211.2	850.5
1447_at	PSMB1	4076.7	1947.2	2330.4	1929.9	2352.3	1571.1	2917.9	1930.1	2635.9	3139.2	2495.4	2188.1	2502.5	2968.1	3164.7	2681.9	2547.2	2945.8	4673.3	2284	2626.1	2804.2	2845.3	2141.3	2483.6	2188.7	1967.3	2407	2963.6	1879.7	2970.7	2203.8	2758.9	2141.9	4461.6	1343.7	1002.9	1122.1	1161.7	928.2	1047.3	1369.7	1484.7	1790.8	1960.6	1960.2	1798.7	1450.4
1448_at	PSMA3	3449.4	1826.2	1954	917.6	2230.4	3091.9	2129.4	1284.8	1583.6	1760.1	1923.3	2148.4	1578.9	1610.1	2596	4842.7	1335.8	2039	3010.8	2611.9	1387.5	1971.6	1743.1	1818.9	1954.1	1207.8	1511.4	1829.3	2180.9	1297.3	1554.5	2030.1	978.9	2474.4	2191.8	1154.9	127	233.7	191.1	212.7	255	744.3	815.2	915.2	974.8	1096.9	1136.5	747.2
1449_at	PSMA4	2655.3	1379.6	1191.5	693.2	1922.1	1682.2	2445.3	1034.3	984.9	1627.5	1581.7	1451.1	1250.2	1269.5	1479.6	2143.9	1306.5	1656.8	2239.9	1441.3	1107.7	1116.8	1723.2	2106	1584.1	1133.5	977.9	1154.2	1387.9	1063.4	901.1	1109.7	542.4	1192.5	1405.4	1484.1	182.6	282.5	364.2	261.5	363.1	612.9	816.9	837.8	679.3	880.4	885.8	699.2
1450_g_at	PSMA4	2361.1	2218	2608.2	867.6	2499.5	1837	1889.2	1293.2	1236.9	1603.2	2178.3	2303.3	1633.5	1495.6	1737.1	1898.3	1279.1	1516.5	1609.9	1568.8	1341.5	1271.9	2000.9	2135.3	1928	996.4	1041.3	1371	1539.4	1160.6	1254.9	1530.1	792.6	1704.7	1409.2	1650.7	217.9	317.1	334.5	207.3	454.4	655.1	746	925.9	807.7	1019.7	917.8	646.3
1451_s_at	POSTN	29.3	9.9	8.5	18.8	6.6	13.7	14.9	5.8	2.6	1.7	6.4	10.5	2.7	4.8	15.5	3.7	10.8	12.3	27.2	10.3	17.8	27.1	25.2	26.9	29.2	3.1	13	11.5	12.6	15.9	1.8	4.1	8	3.5	10.9	13.1	20.1	12	1.8	16.6	13.4	13.8	10.6	24	7	11.9	4.5	17.6
1452_at	LMO4	196.6	751.1	560.1	368.5	1741.4	433.4	316.2	908.5	121.3	952	405.4	694.3	333.5	549.9	400.9	158.1	359.6	244.9	116.5	939.9	311.3	408.3	367.1	422.6	282.3	514.4	117.8	422.1	412.8	454	551.6	837.4	234.2	957.4	62.4	234.3	281.5	241.2	364.5	267.7	359.1	203.1	266	271.7	296.4	350.9	527.7	597.1
1453_at	SMAD2	452.8	583.9	537	649.4	445.1	652.2	387.9	609.2	794.3	497.4	626.1	712.5	498.3	754.4	655.6	424.2	475.8	397	232.8	737.2	576.6	659.1	340	632.5	677.3	605.2	494.3	693	496.9	444.5	398.2	522.8	397.2	836.8	643.2	506.4	323.2	439	399.1	430.9	576.7	296.8	438.8	446.4	318.2	293.9	405.5	467.2
1454_at	SMAD3	156.9	103.4	71.2	335.4	76.5	193.7	77.7	265.1	144.3	141.2	84.3	111.8	12.3	173.2	172.8	20.6	120.6	179.5	28.2	82.2	105.2	94.7	98.5	23.5	75.1	124.6	142	171.2	136.9	117.6	74	23.5	6.3	23.4	104.3	53.5	355.6	447.7	293.1	423	289.8	316.4	247.8	247.2	266.6	282	202.7	295.6
1456_s_at	IFI16	1248.3	1018.3	804.3	1242.6	1566.4	1259.9	855.6	1306.5	756.7	460.4	1905.8	1612.7	1337.6	728.7	1318.6	606	1458.8	747.7	416.4	1200.6	1220	856.1	267.8	386.7	242.6	1371	902.6	1318.4	951.2	1494.1	87.6	298.4	1252.9	679.4	559.4	417.8	467.5	453.5	562.8	608.7	777.2	955.2	1495.7	1213.1	1060.3	1576.8	1410.8	1268.2
1457_at	JAK1	86.1	242.9	360.2	134.6	126.2	202.9	85.8	174.7	201.5	101.5	70.7	491.7	46.4	99.5	313.1	68.8	112.6	132.9	30.9	90.8	150.4	187.5	190.5	87.5	81.7	54.4	48.1	136.1	85.3	36.6	70.3	200.3	91.2	130.4	87.7	278.7	245.7	379.1	508.3	433.4	620.9	526.8	759.3	464.5	421.4	665.7	633.4	622.2
1458_at	PTPN3	70.4	29.4	21.3	102.7	31	142.2	54.9	43	103.3	66.7	43.3	52.5	66.9	76.1	75.3	26.8	33.3	14.8	86.2	47.6	50.6	138	889.3	19.9	89.6	30.7	56.1	88.7	62.6	25.7	27.2	7.3	72	37.6	11.5	96.3	44.8	111.7	87	148.1	112.8	27.2	17.3	18.5	106.9	18.7	79	57.3
1459_at	PTPN4	106.2	65.9	50.2	41.6	39.2	76.5	73.9	55.4	86.5	106.7	60.6	82.2	87.6	42.2	80.4	69.2	87.8	95.1	47.6	74.1	61.8	94.8	63.1	65.9	97.6	77.3	66.8	84.5	74.2	64.5	59.2	39.8	49.2	63.9	28.9	58.4	115.1	110.4	57	123.7	121.9	72.1	86.3	89.7	111.6	104.6	121.2	102.4
1460_g_at	PTPN4	155.2	82.4	113.4	94.4	52.3	62.9	84.1	90.8	208.7	100.8	104.7	137.6	96	83.4	101.1	130.4	149.1	175	52.1	120.8	70.6	147.2	74.4	113.9	137.9	114.3	110.5	78.7	106	130.4	101.7	46.6	114.7	121.1	44.4	109.2	219	145.1	131.1	88.1	216.5	136.5	99.4	108.5	127.7	111	167.7	159
1461_at	NFKBIA	698	385.4	407.4	411.5	1072.1	1609.7	370.5	1064.3	611.3	612.2	2183.7	276.2	2751.7	334.1	1307.1	5274.3	703.9	328.8	505.4	1239	600.2	2793.7	2303.4	3777.3	1959.9	3042.4	2776.1	2035.5	2078.4	6465.1	297.6	590.5	454	569.3	189.5	4021	15065.5	4195.8	5831	5886.9	7768.8	1576.8	1334.6	1543.1	2302.5	1693	1345.6	1102.9
1462_s_at	POLD1	327	380.6	555.8	832.4	419.5	149.3	132.2	332.5	406.2	398.4	51.7	395.1	85.1	464.1	1327.7	108.4	67.5	754.2	84.3	436.6	408.7	497.3	255	342	292	258.7	420.1	57.9	317.3	117.5	296.6	171.9	159.2	184.3	626.6	686.1	22.1	37.7	29.8	18.9	21	40	39.6	41.8	37.2	40.6	37.6	34.2
1463_at	PTPN12	57.9	119.4	94	248.9	89.1	5	87	42.4	104.1	133.8	213.1	202.1	372.2	195	227.3	123.7	67.9	47.6	175.3	68.3	75.9	108.9	165.9	121.8	85.2	315.7	253.6	376	322.3	361.1	395.5	42	32.8	56.8	40.9	147.1	400.2	393.1	274.5	260.1	382.4	292.4	320.7	229.2	198.1	284.6	399.5	537.4
1467_at	EPS8	11.6	3.7	9.1	1.6	11.8	2.1	2	3.4	13.1	27.9	658.2	4.8	920.1	1.1	188.4	81.1	66.4	3.2	7.5	33.8	31.5	3.1	1.9	15.9	46.7	48	232.2	191.5	277.5	701.7	122.6	2.7	19.4	38.2	3.8	17.7	15.1	4.5	5.4	2.8	2.9	4.1	13.9	3.2	8.7	3.5	2.4	10.2
1468_at	TRAP1	2702.4	1749.3	2720.4	2180.6	1035.3	3773.9	2405.6	2604.1	1753.4	2169.8	1160.9	1961.9	943.8	1469.7	2018.1	1542.4	1490.9	1872	2648.4	1820.6	1013.2	1204.9	1079.2	904	2451.9	1606.5	1676.2	1378.8	2403.4	1905.4	1757.3	1245.9	2720.6	1379.2	1492.7	2627.9	523.6	327.2	268.8	355.9	302.7	367.2	204.6	326.9	394.9	429	589.1	265.4
1469_at	MAPKAPK2	484.1	347.1	399.3	507.6	296.3	414.2	511.9	760.1	546.7	420.9	410.6	458.3	466	408.6	485.9	646.2	400.1	637.5	806.1	360.4	445.7	516.1	430.5	605	687.6	513.3	605.8	574.4	569	551.3	276.7	357.2	394.3	502	648.5	678.1	934.3	934.2	989.4	831.9	749.2	591.1	683.3	649	406.4	566	415.2	507.3
146_at	PIK4CB	238.6	260.2	159.5	218.5	179.6	272.7	148.6	158.5	168.7	628.7	135.5	166.4	142.5	164.3	195.6	116.4	202.1	195.2	168.9	146.4	144	258.7	214.7	288.2	114.8	185.3	256.1	179	168	107.9	449.3	263.5	179.7	170.6	302.2	353.9	241.8	222.5	200.7	273.2	291.4	261.4	268.2	220.9	273.2	291.9	254.8	257.2
1470_at	POLD2	1170.3	1093.9	1620.9	997.4	1410.9	1461.4	1253.5	1151.8	1440.9	2253.6	552.3	1690.7	648.1	1527.8	1791.3	1161.6	678.6	1489.5	2251.4	1181.5	919.9	729.5	762.8	1040.1	1000.2	617.7	1019.8	671.4	939.7	676.8	1667.9	1063.9	1269.2	999.2	2035.2	820.9	610.9	520	535.4	468.1	510	310.5	327.9	376.9	527	530.9	317.7	311.7
1472_g_at	MYB	59.9	29.5	46	534.1	78.3	118.2	299.4	115.2	180.8	579.1	57.8	90.1	52.3	132	165.3	42.3	172.3	102.8	84.2	121.8	90.5	91.3	150.6	277.6	176.6	85.1	164.8	106.9	131.9	79.9	44.6	146.4	68.5	46.7	98.3	146.3	100.2	53.6	77.9	43.8	66.6	68.4	38.6	64	94.9	50.8	59.1	64.6
1474_s_at	MYB	73.1	13.3	36.2	634.6	125.1	105.9	483.1	119.2	149.2	730.2	48.9	105.5	46.8	143.4	87.1	34.1	110.5	63.7	94.8	55.7	87.1	76.5	171.4	343.1	111.2	75.8	162.8	80.4	102.9	69.9	47.8	166.6	38.1	37.2	76.4	134.1	47.6	31.2	35.3	45	49.7	22.8	29	54.3	37.3	19.2	19.8	25.1
1475_s_at	MYB	39.9	5.7	7.1	414.1	67.4	23.5	314.1	126.5	96.9	679.9	27.8	72.4	40	94.2	27.3	12	77.6	25.3	82.7	78.9	16.5	43.5	165.2	287.3	147.8	24.9	184.2	22.8	76.3	24.4	10.2	134.8	17.5	10.3	22.1	137.1	19.3	18.1	25.2	26.3	16	18.7	13.9	24.3	20.7	18.2	10.1	17
1476_s_at	MYB	189.4	50.9	61.5	576.3	142.3	186.4	381.5	217.8	299	1105.8	92.7	140.9	78.2	206.8	145	90	320.4	150.6	211.8	165.7	179.8	140.3	225.6	531.6	282.5	135.7	272.1	117.7	207.9	147.7	67.8	235.9	125.3	76.9	145.4	292.8	100.5	85.1	134.1	129.3	106.5	13.3	94	98.5	106.5	125.7	82.9	83.8
1477_s_at	CYP2C18	72.5	27.2	17.6	65.8	6.5	68.4	42.2	33.8	30.4	82	14.4	12.6	54.4	44.5	104.1	32.8	79.6	16.5	71.5	21.8	24.1	71.8	68.9	119	45.6	47.9	82.7	55.6	106.4	31.1	12.1	32.7	35.2	40.5	123.2	23.3	157.2	110.9	90.7	87.9	91.5	36.3	115.9	116.6	48.5	81.9	89.6	152.9
1478_at	ITK	7.6	0.5	0.9	2	11.2	6.4	5.7	268.3	1.5	2.8	3.4	3.6	6.5	938.7	2.6	14.6	51.4	35.5	16.5	1	18.9	36.2	34.3	2	2	13.9	48.4	34	17.8	53.1	11.9	7.2	11	5.4	17.1	11.2	30.3	19	2.6	3.4	13.2	3.9	3.5	16.6	12.6	31.9	42.4	27.9
1479_g_at	ITK	3.6	0.9	9.2	1.5	6.1	10.7	0.6	123.4	4.9	3.1	1.6	9.8	1.2	457.9	1.1	5.6	35.4	13.4	3.6	13.4	3.3	26.3	19.8	1.6	3.8	17	38.8	15.3	14.8	3.3	0.4	8.8	8.1	1	9.7	3.6	5.8	6.7	16.5	12.7	3.3	15	4.4	21.8	14.9	30.2	45.4	20.3
147_at	TSG101	313.4	482.5	442.3	233.9	458	342.4	231.8	477.9	256.8	313.3	519.9	282	414.3	343.1	230.1	580.4	381.2	350.4	466	441.2	385.7	370.8	383.6	327.1	275.7	388.3	285.4	344.4	231	460.5	407.4	311.1	242.3	402.4	492.9	224.8	121.5	127.7	157.7	114	130.2	308.1	288.4	391.9	386.4	270.9	409.1	294
1480_at	HSPA4	933.9	942.5	882.6	376.7	931.3	785	684.7	776.4	463.3	423.8	907.7	928.8	617.3	966.5	978.2	234.5	605.6	626.8	452.4	894.8	570.6	423.9	579.4	663.3	652.3	620.6	666.1	472	779.3	348.6	531.8	437.2	622.1	683.9	786	664.4	99.6	124	133.1	116.6	121.1	217.4	351.2	257.6	323.9	312.2	349.8	325.1
1481_at	MMP12	25.7	4.1	7.6	22.6	5	0.8	19.8	9.4	21.5	1.9	12.9	5.9	2.4	12.5	19.6	65.4	18.3	10.2	43.9	2.7	11	27.8	3203.3	18.5	24.9	1.4	12.6	12.6	4.4	2.9	11.3	0.5	5.9	6.9	33.6	9.4	26.8	8.6	21.5	25.4	17.7	15.7	22.5	22.9	52.8	47.8	21.3	24.4
1482_g_at	MMP12	4.5	1.4	0.9	20.4	10.4	15.6	15.6	27.6	39.4	3.8	6.5	16.4	1.4	10.9	10.7	10.7	5.9	40	4.3	23.1	18.6	19.4	2200.9	19.5	21.8	23.2	37.7	2.2	5.4	24.7	18.7	1.6	1.5	5.3	24.2	20.6	11.2	22.1	42.5	4.2	12.9	20.6	27.6	8.6	9.9	51.2	27.2	4.6
1483_at	CDH4	140.3	10	38.4	84.6	54.9	143.9	157.7	124.2	135.3	64.2	52.7	12	81	186	107.8	110.7	130	108.5	159.9	25.1	79.3	104.3	664.7	110.9	167.2	185.1	176.3	135.9	147.8	133.4	69.5	70.3	238.5	89	121.2	130.2	283.6	225.7	263.5	312.4	208.6	162.6	157.8	111	128.5	192.1	163.3	141.3
1487_at	ESRRA	496.5	320.7	285.2	232.4	244.2	766.5	400.1	473.5	428.9	364	179.7	309	220.6	225	397.9	303.4	764.7	319.2	380.4	379.6	259.6	246.4	309.8	299.6	255.1	204.6	315.6	291.2	293.3	230.9	344.3	278.1	486.2	356.2	396.9	340.8	324.7	259.6	291.3	214.5	262.3	320.8	275.3	268	298.2	315.1	226.7	326
1488_at	PTPRK	5	14.4	5.5	4.3	15.2	9.9	240.3	17.9	31.8	20.6	406.4	125	76.2	26.2	41.5	4.7	35.5	9.1	17.1	19.5	36.2	800.2	344.4	9.1	246.4	28.7	54.6	234.3	177.1	585	4	193.8	150.3	441.7	59.6	88.1	507.8	586.9	444.4	562.1	635.9	787.5	738.5	687.4	670.3	741.8	143.5	387.1
148_at	ELL2	15.1	26.8	6.5	21.4	10.9	108.2	48.1	63.4	31.2	43	197.6	14.1	193.8	20	484.8	12.6	64.4	38.1	80.3	37.4	61.8	707.3	160	340.9	493.3	146.3	97.6	150.9	228.2	146.7	42.1	201.2	154.6	209.4	76.8	152.2	65.5	187.2	84.2	124.1	96.1	131	39.3	67.3	119.8	64.9	94.4	129.9
1492_f_at	CYP2A6	100.3	59.4	32.1	111.5	45.2	83.5	60.2	91.7	98.2	100.8	33.3	45.4	57.7	60.5	108.2	121.9	100.7	119.2	105.9	72.7	82.7	106.7	103.5	67.7	59.4	53.5	73.3	100.4	113.5	108.5	34.8	28.3	56.2	43.9	35.3	75.1	178.8	179.8	158.2	133.4	122.6	113.5	81.6	97.7	97.3	158.9	95	85.8
1494_f_at	CYP2A6	138.5	75.6	51.6	79.1	56.9	134.2	118.8	99.4	187.2	176.7	44.3	74.8	80.2	149.9	139.1	171.4	181.3	127.3	157.6	115.8	146.7	144.1	155.4	157.2	182.4	112.5	191.6	180.8	165.2	167.4	58.1	73.5	94.5	120.8	142.9	137.6	225.6	269	226.2	263.3	189.4	146.5	153.8	215.5	189.3	189.5	141	206.6
1495_at	LTBP1	129.3	291.5	377.4	260	224	47.9	9	40.6	40.4	36.6	16.9	138.6	11.2	522.5	14.3	11.5	40.8	278.5	28.9	529.1	213.5	12.7	2.8	3.8	28.8	18.5	13.2	8.2	16.8	2.6	154.9	27.1	4	13.7	117.5	17.3	5.7	22.2	27.5	28.2	6.8	9	6.3	3.6	21.8	28	14.9	27.5
1496_at	PTPRA	115.8	177.6	228.6	162.3	321.6	157.6	141.1	115.5	157.1	105.3	179.1	436.6	196.9	122.5	186.5	71.2	121.5	85.2	81.9	168.3	106.6	251.3	93.1	365.2	55.3	167.3	140.7	109.9	122.5	134.1	141.6	203.7	121.9	191.7	128.2	145.8	151.9	138.2	160.1	147.5	145.3	155.2	162.3	196.1	118.9	180.7	140.6	165.6
1497_at	LTBR	31.8	6.9	9.3	20.9	9.6	22.6	19.5	22.3	22.5	21.1	16	9.9	8.5	23.1	30.4	41.7	22.8	21.6	28.5	19.6	33.1	19.2	26.3	22.2	18.1	38.7	30.9	21.6	19.6	24.7	1114.5	77.3	19.1	150.1	10.2	17.4	42.1	43.9	41.9	37.9	25.2	9.8	19.6	35.2	27.3	24	23.6	23
1498_at	ZAP70	25.9	34.1	37.4	424.2	50	60.2	108.3	110.4	109.8	68.9	33.9	48.1	220.1	76.7	17.6	21.6	89.3	135.3	334.3	81.5	81.7	22	233.3	27.8	43.2	53.9	71.1	220.5	642.3	33.1	38.5	34.1	28.2	34.1	18.8	535.7	185.6	244.4	197.4	218.7	177.2	208.2	210.9	166.7	271.1	197.1	192.4	153.7
149_at	DDX39	1611.2	1562.9	1638.6	872.1	1285.6	1366.2	647.6	1186.8	938.7	1387.3	661.5	1063	654.7	1342	1900.6	2766	500.6	1901.1	1696.8	1731.1	1545	774.3	1267.2	445	998.6	761.5	881	650.9	972.4	468.4	877.3	1046.6	535.6	951	1083.8	872.4	697.7	587.9	540.5	755.3	625.9	658.1	715.3	852.9	753	960.3	809.8	699.4
1501_at	IGF1	21.8	11.2	5.9	4.2	5.9	20.3	22.7	17.3	23.9	5.5	48.3	17	6.9	5.4	4.7	4.2	24	6.4	36.2	2.7	3.6	77.8	8.2	8.6	12.4	33.4	43.3	61	144.6	38.9	159.3	463.3	39.8	30.7	18.1	4.6	5.3	13.5	4.5	2.8	16.7	4.3	3.2	25.9	16.7	25.4	25.7	22.1
1503_at	BRCA2	116.2	194.2	137.8	123.9	216.5	142.4	132.3	98.1	134	143.1	103.4	226.6	113.7	87.4	193.4	96.9	96	149.2	50.7	130	123.9	137.2	119.9	217.2	76.5	91.4	113.5	149.6	134.2	81.9	98.2	102.8	45	76.6	100.7	144.5	5.2	22.9	20.8	36.8	25.8	28.6	46.9	36.1	66.6	49.7	55.6	71
1505_at	TYMS	1194.1	1146.6	809.9	1240.9	2630.8	1700.5	1239.6	510	957.5	2509.8	1804.2	2171.2	1489.9	765.2	850.6	1495.4	619.6	1286.6	2112	1142.4	1516.6	1138.1	2024.8	1599.9	2130.7	1784.1	2170.6	1713.4	2007.1	1440.8	1590.5	1811.1	413.9	1659.3	1181.2	2225.6	111.6	76.4	89.9	104.7	65.9	103.6	224.4	427.7	505.6	313.7	507.6	311
1506_at	IL2RG	465.7	339.4	306.7	1187.4	273.1	560	317.5	694.8	296.6	95.9	524.7	555.8	1275.2	510.1	367.6	348.1	639.4	455.6	221	624.3	418.5	798.1	745.2	1193.4	705.4	1054.5	1197.8	776.2	731.2	591.4	7.4	1238.3	287.3	112.7	77.8	936.2	1084.7	1881.7	2077.8	2142.9	1778.8	1350.3	1612.4	1586.2	1244.6	1690.3	1446.1	1472.7
1512_at	DYRK1A	316.1	1181.1	1289.8	654.8	978	400.8	364	473.8	575.3	488.2	865.3	826.9	1032.4	600.6	429.4	428.6	332.5	469.8	492.9	632.5	736.4	778.8	406	359.6	643.5	781.6	557	575.8	552.5	559.9	674.3	696.4	429.3	688.1	586.5	684.8	990	903.8	1055.6	1085.4	1302.5	1111.3	997.5	923.7	758.9	941.3	990.5	926.1
1517_at	CYP2F1	86.9	45.7	15.2	124.9	55.5	74.5	85.7	123.9	123.6	90.7	61.4	47.2	82.7	117.6	30.4	50.5	58.5	41.8	141.5	77.8	113.7	152.7	69.1	108.8	57	85.7	120.9	145.4	37.3	105.8	34.9	32.2	53.6	44.5	78.4	135	310	296.6	239.6	247.1	238	180.5	171.1	185.3	128.1	153.8	150.2	119.3
1518_at	ETS1	25.2	224.7	74	35.2	116.3	77.5	32.3	75.5	73.5	48.7	193.2	165.7	106.2	100.3	238.2	39.1	27.4	132.9	142.9	163.1	93.2	10.7	17.9	85.9	12.5	62.6	156.8	189.1	70.2	127.3	9.3	10.6	7.4	10.9	123.5	60.8	30.5	300.5	443.3	159.4	225	120.5	359.9	100.3	145.5	212.8	173.1	337.4
1519_at	ETS2	111.3	188.6	203.9	159.1	189.2	105.8	256.1	78.2	77.9	309.3	53.7	34.1	59.2	74.2	34.7	162.1	138.9	83.2	5.9	68.9	60.1	240.7	182.5	13.2	135.5	52.8	87.6	38.4	37.2	57.4	4.7	183.7	135.9	5.2	115.2	4.8	56.2	120.7	168.5	148.4	81.4	31.5	14.2	13.5	9.7	40.2	14.1	8.6
1520_s_at	IL1B	24.2	11	11.4	28	11.9	20.4	41.8	65.8	29.5	18.7	28.5	44.9	20.8	17.4	25.3	33.6	30.4	21.3	49.7	13.3	18.6	20.3	13.4	30	34.4	24.6	68	26.6	22	30.6	7.9	7.5	15.5	9	21.4	14.4	33.7	41.8	346.5	117.9	101.1	15.2	32.4	19.7	26.9	25.2	44.9	78.9
1521_at	NME1	2557.7	2867.9	1952.9	846.3	2579.7	2102.2	2935.7	2005.6	1071.9	2101.3	1509	1826	1701.3	1822.5	2234.6	2243	1090.9	1806.3	2526.1	2075.2	1473.5	2059.7	1423	985.1	1199.1	963.6	1043.8	973.4	2058.3	513.2	2120.8	2123.7	1173.7	2325.7	2500.4	764.3	127.5	191.5	197.9	102.3	134.6	315.6	421.4	526.7	427.7	432.4	457.6	327.1
1523_g_at	TNK1	109.8	76.1	44.3	225.5	110.1	166.1	114.4	80.3	151.7	58.9	64	84.2	62.2	126.8	104.6	272.5	154.9	140.8	118.3	167.2	126.5	138.1	102.1	96.3	137.1	108.7	125.7	154.5	99.8	94.9	94.1	28.1	97.2	116.7	74.6	83.6	237.6	226.3	214.7	242.6	206	186.4	139.4	176.6	132	139.8	197.8	248.9
1524_at	RAGE	111.6	43.9	84.1	64.2	39.8	146.6	142.8	69.5	116.8	81.6	83.7	57.6	22.7	102	99.8	33.9	147.9	106.1	113.9	70.1	85.7	127.1	85.3	122.3	168.1	100.4	116.8	116.8	97	110.4	76.2	80.9	53.8	85.9	89.5	100.3	201.9	207.8	159.7	178	113.9	127.9	112	83.4	108.1	116.3	79	111.3
1527_s_at	CG018	35.6	63	5.3	77.5	205.8	38.6	25.7	9.1	73.7	81.3	361.4	40.6	360.1	164.7	39.4	66.5	25	2.3	69.8	5.4	21.3	130.5	90.6	57.1	5.5	257.3	105.6	205.7	115.6	389.6	7.3	200.3	103.8	78.6	8.8	100.4	212.2	262.2	331	281.2	350.9	318.7	346	287.6	221.6	189.1	322.8	334.4
1529_at	13CDNA73	36.4	129.6	5.4	109.8	30.4	3.9	23.1	169.3	85.2	61.3	40.4	77.8	227	14.9	43.5	57.2	79	69.4	34.4	19	94.1	45.3	54.9	17.5	21.8	28.3	38.7	38.4	33.5	26.2	28.9	11	22.9	20.7	25.8	34.7	64.7	101.9	94.4	87.4	85.8	49.4	36.1	22.8	24.2	41.5	54.8	63.8
152_f_at	HIST2H4	189.8	35	36.7	96.8	47.7	149.8	74.6	47.3	127.8	91.2	58.1	55.1	47.5	103.5	199.2	92.4	108.6	147.8	85.2	134.4	92.5	166.8	144.8	132	120.4	109.9	85.3	200.3	100.3	91.6	105.2	94.3	70.3	106.8	93.5	90.7	109.6	99.2	219.6	90.6	88	112.1	172.5	179.1	137.5	110.5	108.3	105.2
1530_g_at	13CDNA73	24.9	73.5	0.5	36.4	19.3	0.9	0.8	98.8	18.7	23.5	24.1	38.1	136	3	9	3.5	50.6	16	2.9	1.4	30.7	13	23.1	0.6	3.5	1.4	1.5	21.6	0.6	13.4	10.1	3.6	24.7	3.7	2.2	2.3	26.7	26.8	32.7	23.2	32.8	0.7	2.2	3.6	2.7	1.5	25.4	15.5
1531_at	PFAAP5	11.3	3.4	13.9	92	22.5	42.7	32.7	21.9	52.8	43.4	16.9	26.2	30.4	74.3	39.4	46.2	56.8	54.3	41.2	58.9	34.2	87.1	41.1	61.2	9.2	20.5	22.5	41	50.4	45.8	19.6	26.4	37.5	38.3	8	39.6	124.4	188.2	92.6	140.4	141.7	94	151.7	83.5	138.9	132.3	111	136.3
1532_g_at	PFAAP5	142.6	57.7	65.9	211.8	135.5	70.5	187.8	84.2	178.9	169.8	135.5	56	140.8	245.4	151.3	232.5	110.8	85.7	97	238.1	227.8	397.1	167.7	149.9	151.2	129.2	185.2	248.9	218.4	224.1	118.9	257	93.2	120.2	29.3	123.5	841.5	825	559	747.3	746	863.7	880.8	660.8	724	670.3	767.3	920
1533_at	RAD50	81.8	144.2	66.3	104.2	132	104.9	95.9	170.8	136.3	163.6	145.9	68.1	111.6	155.2	90.1	42.3	129.2	116.8	51.7	149.2	158.8	136.2	74.3	69.7	113.2	161.2	110.5	184.7	197	111.9	64.8	92.7	96.7	114.3	93.4	119	9	30.9	73.8	51.1	62.9	70.6	139.5	100.7	126.2	144.8	95.7	165.6
1535_at	CHES1	328.8	195.6	197.6	365.9	481	101.4	322.8	296.1	504.9	469.4	224.1	3.7	196	622.7	393.9	138.1	171.5	505.8	100.1	1016.7	255.5	1653.9	1469.6	77.2	1519.9	509.9	581.2	241.9	467.1	524.3	99.6	284.8	117	463.4	90.2	394.9	1553	1234.9	878.7	1467.2	1220.3	926.5	958.9	1052	1027.5	1190.6	767.3	862.5
1536_at	CDC6	519.3	231.4	298.2	147.6	280.7	421.1	423.9	82.5	217.2	286.4	129.3	626.5	110.5	462.8	256.5	159.6	174.8	506.7	276.6	337.3	158	116.9	220	124.9	108.8	139.9	187.7	170	258.6	40.2	1008.1	536.8	305.1	532.3	531.5	201.9	6.3	5.1	3.4	4.4	3	9.1	3.5	9.7	24.1	22.5	39.9	7.3
1539_at	NRAS	156.6	93.4	89	65.6	65.2	136.7	206.8	191.7	99.2	130.5	142.3	250.1	78.2	180.6	136.2	19.8	133.9	49.3	80.4	119.1	114	150.2	127.5	107.6	127.3	181.9	91.4	118.3	127.6	35.2	101.5	185.1	70.3	125.1	123.4	143.6	36.8	181.6	134.2	109.4	87.7	102.8	104	60.4	57.5	58.9	87.3	92.9
153_f_at	HIST1H2BJ	61.6	84.1	7.4	40.3	36.2	48.5	49.4	37.8	68.2	53.8	36.1	27.2	38.4	25.2	136.7	93.1	49.3	76.4	108.2	52.5	46.7	81.6	55.2	157.9	217.2	62.4	63.1	119.9	67.7	125.3	72.3	88.9	126.7	39.1	33.4	38.2	83.7	54.5	104.7	115	182.8	89.5	118.6	80.4	154.7	191.8	118.1	123.5
1542_at	EGF	117.7	50.6	50.7	110	53.1	100.6	95.7	102.6	166.5	98.9	72.9	71.1	52.1	127.2	178.7	121.8	111.8	105.8	96.2	114.7	169.5	106.8	80	100.8	129.3	113.4	128.4	154.9	65.3	104.6	107.1	83.2	64.8	111.1	118.2	96.6	199.1	232.6	222.9	200.7	167.1	136.4	160.6	122.1	137.8	168.4	108.1	129.5
1544_at	BLM	366.9	368.9	452.7	265.9	451.9	266.3	419.7	166.7	300.3	389.8	241.6	400	263.6	403.8	319.9	284.4	842.2	360.6	253.4	415.9	382.9	293.2	255.7	173.4	176.4	241.5	482.7	277.8	337	199.4	232.4	265.2	210.5	288.1	642	410.4	100.4	84.5	65.2	75	119.1	240.7	222.2	265.4	243.5	204.4	271.8	217.1
1547_at	JAK3	151.1	12.2	37.8	74.5	17.1	45.2	17.9	19.6	101.5	83.1	93.5	13.6	8.9	21.5	43	33.2	82.9	90.6	29.4	47.6	76.3	243.9	117.1	59.3	77.2	189.8	212	156.1	181.9	142	10.6	119.6	16.2	59.1	97.3	164.4	53.3	284.5	295.9	203.5	140	238.5	301.8	336.4	539.8	235	331.2	394.6
1548_s_at	IL10	94.2	7.4	25.5	39.6	29.8	93.2	26.7	53.2	69.6	45.5	121.1	39.4	46.2	16.1	97.8	20.2	75.7	30.4	36	32.7	49.6	72.8	36.8	29.9	12.5	96.7	37.7	85.5	61.4	49.1	30.3	35.9	47	45.3	99.3	57.6	31.2	77.8	86.3	23.2	85.9	37.9	52.2	61.6	16.1	12.8	48.6	31.5
1550_at	MRPL28	1115.7	569.9	708.4	414.3	686.9	859.8	765.3	799.7	184.4	669	557.5	530.6	443.9	540.2	925.2	919.5	574.1	639.9	1249.5	755.6	510.1	608.9	546.2	256.8	256	612.1	603.9	405.4	802.6	337.5	435.4	349.7	291.3	359	1171.7	531.6	328.2	401.1	356.5	336.3	381.3	316.1	305.9	374.2	337.4	426.2	388.5	319.7
1552_i_at	CYP2A13	86.6	27.6	29.3	99.8	41.6	45.1	65.4	57	159.2	69.5	35.9	52.3	60.7	68.5	57.4	69.1	77.6	70.4	93.8	89.3	117.9	68.1	71.1	71.8	88.3	51.6	73.9	136.9	53.8	125.8	53.4	25.5	37.9	31.2	92.3	113.3	152.9	133.7	54.3	124.3	130.7	111.9	87.7	75.5	142.4	151.2	92.4	59.1
1553_r_at	CYP2A13	99.7	37.1	59.5	116.8	33.5	55.7	57	39.5	115.7	30.8	18.3	58	30.2	59.5	55.9	212.6	150.7	132.9	161.8	64.1	95.3	35.3	66.3	124.7	170.1	40.1	154.9	79.9	54.6	85.1	61.6	36.7	93.2	45.4	58.8	90.7	116.1	103.7	81.5	59.1	51.6	113.2	153.5	136.6	147.7	168.3	178.4	96.2
1555_f_at	CYP2A7	34.8	22.4	17	54.9	6.4	22.9	30.7	39.7	104.6	56.3	33	10.4	12.7	56.4	20.4	33.8	56.6	70.3	27.3	69.1	105.5	46.7	46.2	72.5	69.5	53.5	50.6	73.9	40	24.1	9.4	22.5	11.3	32.7	38.2	73.3	63.3	73.2	133.8	94.8	53.5	83.5	53.1	39.8	35	56.7	72	61.6
1556_at	RBM5	305.9	441.2	356.6	198.7	372.8	259.1	270.2	221.9	178.2	237.6	347	360.1	320.4	426.1	258	304.8	212.9	360.7	362	505.5	360.3	263.8	226.3	240	211.4	224	310.4	370.4	303.7	204.1	272.2	284.5	201.2	336.2	239	201.1	977.2	855.6	659.7	725.9	874.7	864.1	800.9	707.1	686.7	755.9	842.5	893.9
1557_at	PAK1	80.1	60.9	27.5	53.6	40	145.2	47.3	7.4	10.5	45.9	180.3	89.9	186.5	7.5	77	291.9	41.8	32.3	120.2	38.9	7	157.2	74.3	50.4	133.7	170.1	195.2	182.4	180.4	104.6	95.4	91.5	3.7	50.1	32.1	88.4	51.9	37.2	86	23.5	47	46.1	21.4	46.9	38.7	56.4	67.7	49.6
1558_g_at	PAK1	71.3	99.7	64.5	45.7	105.9	279.4	93.3	12.8	10.7	33.1	665.3	163.8	631.4	7.2	182.2	472.5	84.1	47.6	187.4	68.5	4.7	219	93.8	107.8	251.6	604.8	532.2	418.8	499.8	206.6	189.4	109.3	20.2	90.8	76.1	211.7	44.6	73	149.3	51.2	59.5	37.3	52.5	66.1	43.2	54.7	87.6	58.9
155_s_at	SUMO1	1140	1257.4	1873.2	710.1	1925.6	864.1	855.9	585.4	473.7	901.9	1327.3	1271	1509.9	908.9	685.5	947.8	1024.3	650.2	854.1	852.4	780.8	617.9	1460.2	655.5	666.7	852.8	424.5	709.9	835.9	750.5	916.9	700.4	688.4	735	719.2	589.2	406.1	454.4	414.3	439.4	492.8	414.6	544.2	660	587.9	760.1	613.4	538.9
1560_g_at	PAK2	104.5	198.1	134.7	132.1	100.1	84.2	53.8	212.1	88.9	252.5	113.1	224.5	112.7	250.1	254.1	39.9	135.2	167.3	46.9	186.4	108.4	41.1	131.1	121.6	85.3	128.9	93.2	112.8	128.9	53.8	107.2	113.2	98.2	92.3	114.9	91.2	25.4	48.7	164.1	87.7	95	71.9	157.2	98.5	67.3	90.5	104.5	102.7
1562_g_at	DUSP8	25	6	3	23.4	16.6	10.1	11.5	23.4	6.2	3.9	4.7	18.6	30.5	25.9	8.4	14.1	57.8	12.7	8.8	53.6	33	295.2	78	60.7	54.3	23.9	35.4	33.1	37.1	25	45.2	8.6	46	45.4	2.5	28.4	40.5	70.5	52.3	76.5	39.9	27.8	52.9	77.1	49.7	44.7	83.9	91.8
1563_s_at	TNFRSF1A	144.1	36.5	93.4	698.3	102.9	134.7	243	46	433.6	154.7	362.7	465.6	159.7	56.4	81.4	87.8	516.7	266.4	180.3	41.8	166.3	44.8	184.1	310.3	78.2	233.4	314.3	242.2	146.5	473.7	595.9	154.2	497.8	211.1	97.2	78.3	160.5	204.9	254.9	205.7	129.1	113.6	42.7	68.4	143	84.8	113.8	72.5
1564_at	AKT1	508.9	556.1	379.7	556.7	670.4	403	611.1	335.7	658.8	899.4	363.5	467.1	341.7	467.8	458.9	301.6	830.2	404.5	343.7	400.8	412.5	857.7	640.8	569.6	496.4	513.6	623.7	381.4	523.4	369.1	338.2	265.2	332.2	379.9	1003.7	1734.6	530.4	720.6	646.5	723.2	577.5	403.8	414.7	491.4	424.8	465.7	449.1	532
1565_s_at	GRB2	962.7	408.7	279	557.8	459.3	673.7	491.2	716.5	521.1	265.7	443.1	297.6	569.7	506.1	1277.9	914.9	711.1	918.5	730.7	938.3	529.5	368.2	254.7	281.5	1232.1	533.9	592.2	452.8	714.4	378.8	504.6	280.6	296.3	217.4	1438.6	435.1	611.1	890.9	834	531.9	594.9	669.6	843.6	995.8	1002.1	928.2	922	874.3
1567_at	FLT1	61.7	35.2	32.3	15.1	39.1	74	16.5	45.1	111.8	71.2	31.3	50.5	38.1	49.9	106.7	87.6	143.4	47.4	74.3	65.7	84	57.5	84.4	135.5	129.2	55.9	60.3	112.5	75.3	42.4	38.1	35	68.5	41.3	46.3	105.1	90.8	146.4	73.5	157.8	62.6	30.1	54	59.8	69.2	78.2	57.5	60.7
1568_s_at	IFNAR2	82.3	87.8	173.8	205.3	213.1	155.9	120.2	138	203.2	63.5	118.4	364.1	224.9	139	130.7	76.9	83.4	204.8	72.7	141.7	135.7	68.8	89.8	54.3	34.4	134.7	141.6	115.5	94.3	106.1	570.5	450.8	325	204.3	99.3	55.9	38.8	92.6	121.6	68.7	71.9	75.7	97.9	98.2	68.6	103.9	125.7	122
1569_r_at	IL10RB	46	83.7	57.8	261.8	101.9	183.3	176.5	103.4	244.5	130	152	109.4	127.9	152.9	106.1	169.1	177.4	148.3	168.6	134.2	141.2	143.7	140.3	309	105	169	191.3	121.5	129.6	127.6	82.9	145.8	128.3	139.2	71.4	135.8	500.1	285.7	290.4	241.6	289.9	172.4	199.5	177.8	318.3	247.6	205.9	232.4
1571_f_at	RB1	51.8	42.3	44.9	92.4	160.3	63.1	149	37.8	41.9	83	343.6	359.5	42.4	13.3	355.9	31.3	24.8	123.6	25	118.4	131.7	97.5	61.9	46.6	18.7	80.7	22.1	173	170	39.5	23.8	208	39.7	11.6	169.9	42.2	67.6	98.7	100.8	128.2	188.4	193.6	207.6	101.6	89.6	168.9	158.1	140.5
1575_at	ABCB1	17.9	8.4	11.2	5.8	6.3	14.9	1.8	16.7	1357	21.6	11.1	5.1	138	108.4	26.9	32.3	12.7	4.1	18.1	21.5	167.3	23.1	79.2	13.5	187.7	24.7	135.9	43.2	27	24.9	20.1	16.1	10.2	445.2	16.8	139.5	53.3	64.4	68.3	65	43.4	436.8	515.3	483.9	253.7	292.4	155.3	161.9
157_at	PRAME	5.2	1.8	1.2	43	2.3	5.9	5.3	41.3	2	2.5	1.2	40	0.9	302.3	732.2	45	206.7	2.9	3.9	3.1	5.2	600.2	712.9	966	598.9	2.3	5.1	2	3	13.7	373.8	55.9	10.2	1.9	1.7	166.2	8	4.1	3.1	2.9	4.7	3.6	1.5	2.9	7.9	6.9	4.3	4.4
1581_s_at	TOP2B	112.9	147.2	86.2	340.5	163.5	124.2	429.1	292	231.7	692.1	110.5	377.9	75.1	292.6	147.9	33.3	96.1	227.8	64.4	232	248.2	97.5	178.7	157.1	109.7	130.3	90.7	143.9	133.5	81.4	183.1	324	210.6	163.4	119.8	114.2	92	128.8	268.1	169.6	213.6	164.9	329.5	143.9	202.6	180.9	183.9	226.3
1583_at	TNFRSF1B	86.8	56.6	37.5	213.7	95.4	465.1	365.8	193.1	88.7	39.1	484.9	569.1	365.9	43.1	522.4	335.1	126.3	38.3	78.8	55.7	97.6	201.1	46.6	84.6	152.3	418.2	440.9	360.6	402	354.2	236.3	268	223.6	67.2	54.1	173.5	269	484	691.1	441.4	305	312.9	289.8	507.9	456.1	427.2	511.3	652.7
1584_at	CDC25C	126.1	97.4	88.3	177.3	141	127.4	117.5	30.5	85.9	104.1	83.4	124.1	84.2	95.3	59.6	113.7	33	131.4	65.3	70	124.9	70.8	63.9	108.3	123	81.9	85.6	136.8	87.3	99.5	90.8	85.3	105.7	120	232.1	64.8	26	20.5	36.9	17.9	5.2	26.3	29.9	32.4	43.9	23.4	39.9	16
1586_at	IGFBP3	33.7	13.1	10.8	55	14.6	25.7	12.7	9	40.1	8.1	6.1	5.1	31.3	12.1	60.5	56	37.8	53.6	63.4	6.9	26.4	8.9	26.6	51.9	24.7	22.8	104.5	39	17.9	12.6	14	33.6	3276.5	7.8	45.5	34.1	19.5	9.2	10.7	10.1	15	6.5	27.4	10.5	27.5	8.3	13.7	8.9
1587_at	RARG	143.6	14.4	70.4	122.3	52.8	160	52.5	104.3	94.8	74.4	51.7	55.8	63.5	32.5	139.4	47	61.2	39.5	56.2	71.9	97.5	138.7	192.7	247.3	137.3	119.7	238.4	157.8	100.1	175.9	30.4	156.9	115.6	81.2	154.3	118.2	123.4	217	66.7	57.8	54.5	101.8	177.9	168.3	104.9	120.9	233.5	154.5
1588_at	IFNAR2	61.4	70.1	39.6	74.9	129.7	90.6	61.2	89.6	63.4	73.3	96.4	105.1	89.7	96.9	140.6	59	59	89.7	88	110.1	89.8	23.4	66.1	78.5	10.4	105.3	81.4	91.5	79	78.4	84.9	88.4	50.8	83.3	62.6	60.7	102	195.1	178.7	118.3	117	211.9	157.8	99.1	123.4	151.4	129.3	133.4
1589_s_at	IFNAR2	91	90.4	192	259.6	227.8	217.2	113.8	183.1	351.9	97.1	155.6	497.1	243	184	210.6	115.5	126.3	250.2	134.8	201.3	115.1	67.9	167.2	159.9	78.4	189.6	159.9	187.1	142.2	154.1	497	472.5	241.1	205.2	117	126	141.7	228.6	232.1	171.9	168.4	92.8	135.1	152.9	152	172.2	168	186.9
1590_s_at	HRAS	429.8	279.6	368	220.7	208.8	344.6	320.7	191.7	170.8	345.8	145.7	177.4	149.2	211.5	458.6	201.7	684.8	268.2	450.8	443.9	217.9	391.1	291	285.9	232.2	153.1	288.3	121.8	230.6	66.5	163.7	253.8	67.2	237	448.3	250.4	175.3	150.2	141.9	161.5	138.9	120.4	106.5	124.2	154.5	104.1	111.7	122
1592_at	TOP2A	1320.5	1273.8	952.2	2002.5	1402.6	1180.1	1181.6	526.8	1481.8	1423.9	980.5	1005.6	529.4	1138.6	1217.2	1457.5	381.4	1615.4	593.1	1263.8	1843.4	1048.4	1025.7	1424.2	1792.8	926.6	933.4	1186.2	1185.8	750.5	790	1412.7	929.3	766.3	1114.1	1175	81.3	67.3	73.6	78.1	83.1	111.5	300.1	353.3	306.1	261.7	339.4	200.2
1595_at	TEK	82.2	30.5	5.5	67.5	28.8	39.7	36.9	33	58.3	6.7	28.3	11.9	27.4	24.2	35.5	30.1	13.5	21.1	38.1	8.9	15.3	67.7	42.7	15.3	38.3	63.3	22.5	17.4	13	18.7	17.6	17.4	61.7	40.4	31.2	82.9	25.1	15.9	21.1	156.7	17.7	27.6	49.1	19.8	39.5	31.5	67.1	18.3
1597_at	GAS6	19.6	5.8	7.4	11.4	9.4	16.7	16	12.4	8.2	9.9	7.6	6.1	5.8	9.3	89.4	25.4	11.5	14.7	21.7	10.5	7.4	16.8	14.9	10	10.9	6.7	18.7	14.5	14.4	14.2	485.5	7.4	1086.7	99.3	9.2	4.9	18.3	12.6	26.9	15.2	20.2	8.8	8.7	21.1	22.3	18.3	43.4	18.6
1598_g_at	GAS6	286.1	115.1	137.6	284.9	117.4	247.7	205.5	182.1	266.5	236.4	146.9	129.9	137.9	235.7	432	255.8	173.4	199.7	204.7	230.1	216	190.4	180.1	396.2	217.3	189.1	317.9	204.1	233.9	233.8	1035.1	276.1	3253	417.1	264.9	245.9	495.5	452.4	425.9	514.9	405.8	414.5	337.6	444	398.9	338	453.2	396.4
1599_at	CDKN3	1206.9	1022.7	616.7	560.5	1144.6	1551.1	646.6	291.4	806.5	1090.1	458.8	569.1	283.7	364.3	790.3	1085	922.3	1217.8	1081.6	1333.8	1014.8	1465.6	803.9	405.9	1011.5	242.1	209.7	363.3	515	506	102.1	373.2	215	1090.5	456.2	104.6	4.1	4.9	3.8	3.1	3	5.5	106.9	213.9	244.9	190	174.1	95.9
1602_at	PRKCI	207.9	71.7	121.8	416.3	178.3	334.3	214.1	184.4	206.1	121.4	100.6	246.1	106.3	206.9	75.1	124.8	169.3	232.4	88.8	111.1	148.8	143.4	483.6	123.6	363.7	81.7	20.8	94.1	80.5	133.2	395.1	129.2	317.4	159.8	137.2	268.7	21.5	33.1	29.3	30.3	53.8	24.3	8.9	57.6	58.7	64.3	55.7	52.8
1603_g_at	PRKCI	325.5	113	103.1	463.7	310	453.1	253.4	241.1	313.2	182.1	91.8	428.9	87.9	263.7	144.9	75.2	220.8	345.3	83.7	186.5	186.7	287.6	891.2	258.5	699.9	81.5	49.8	149.1	132.7	99.5	785.2	229.4	394.8	250.8	172.8	386.9	59.5	17.3	37.7	37.6	40.4	24.4	46.6	36.7	48.4	57.1	74.3	61
160_at	STAM	153.3	162	203.2	155	201.3	256.7	185.4	282.6	198	135	247.4	353.3	210.6	216.2	176.4	65.4	95.8	155.5	165.6	112.8	121.3	125.4	250.4	98.3	154.7	205.3	184.3	165.9	239.8	255.6	209.3	134.4	122.1	287.4	141.1	219.4	134	141.5	104.3	149	143.1	169.5	160.3	146.9	199.6	100.4	108	139.4
1610_s_at	DHFR	142.4	226.1	92.6	98.8	236.1	153.3	138.4	57.7	89.2	81.9	137.3	83	72	149.7	177.9	147.7	119.5	192.9	92.2	180.1	133.1	59.1	55.7	101.8	187	90.5	84	95.6	130.8	66	120.5	123.8	75.8	71.4	219.3	94	27.7	18.8	23.1	9.3	16.3	42.7	51.7	39.6	56.3	55.2	59.7	51.3
1612_s_at	JUND	1679.7	3555.3	2148.1	2290.9	1541.8	1169.8	2030.2	2424.1	3935.8	814.7	2105.7	1758.7	4463.5	1236.8	2118.1	5406.2	2769.1	2409.4	2694.7	713.2	3077	4581.9	3447.1	4742	2357.6	2465.6	3658.4	2205.9	1902.1	2567.5	3432.3	2097.2	3465.6	3835.6	2329.6	3169.5	18259.7	7126.4	8030	5509.3	7772.3	5742	4715.1	6340.5	4678.1	5412	3750.9	4278.7
1614_s_at	USP6	44.1	37	40.7	63.6	43.5	43.2	29.7	42.3	90.1	77.5	70.5	77.8	73.1	38.6	39.7	11.1	16.6	5.1	7.6	37.9	18.1	69.4	48.5	128.6	127.7	79.2	98.7	76.4	81.1	92	38.2	60.4	61.2	41.5	41.6	42.5	25.9	55.9	35.4	45.2	25	75.6	55.8	16.7	41.1	32.3	44	54.7
1615_at	BCL2L1	202	73.9	193.5	163.4	104.7	151.8	68	66.7	461.9	198.5	71	102.7	23.6	116.1	140.3	104.1	126.2	192.2	165.1	172.8	121.9	99.4	121.2	355.6	155.7	138.3	220.4	174.9	116.3	191.3	86.8	55.5	264.4	55.6	155.1	131	89.1	149	157.5	109.5	126.6	156.3	99.9	104.1	152.9	133.1	130	113.8
1617_at	TRIM25	121.3	22	25.6	21.4	29.5	19.9	81.2	254.2	17.9	89.9	99.3	65.9	56.6	11.5	102.4	23.5	130.4	13	30.2	102.3	21.2	71.4	29.5	20.8	7.4	82.2	184.9	132.7	71.6	68.6	98	124.2	8.6	111.4	21.4	155.9	22.3	72.2	42.1	25	18.7	19.9	108.1	18.7	45.2	26.3	102.8	20.4
1622_at	MAP2K3	331.9	230.1	373.2	429.5	467	273.5	372.2	261.9	387.2	324.2	271.2	222.5	387.7	276.9	159.6	66.8	284	286.9	79.1	201.1	371	299.5	320.5	124.9	262.3	385.6	206.5	309.6	316.1	569.7	89.8	113.3	200.6	71.3	315.2	216.3	588.5	366.9	364.1	440.5	428.4	253.5	195.6	336.7	388.6	405.4	206.4	388.8
162_at	USP11	935	917.6	1152.8	1073.7	1253.6	1021.8	725	1980	1268.1	1014.2	739.1	845.6	861	1194	774.4	838.1	1691.9	1384.3	843.8	817.7	1239.5	1020.6	461.9	1233.8	1060.1	974.7	787.1	1471.9	1013.2	1018.3	380.7	492	816.8	815.1	1189.4	502.4	1060.5	1656	1146.7	1207.7	873.2	1835.9	1400.3	1472.6	1432.9	1377	1193.9	1228.6
1633_g_at	PIM2	1187.7	974.8	1088.3	1284.8	929.2	729	337.5	586.5	957.9	527.1	788.7	695	1094.7	550.3	2111.1	3536.6	745.6	975.3	739.1	638.6	520.4	1322.5	1028.3	1446.7	569.2	762.7	990.1	998.5	650	1118.5	1111.3	1026.7	2434	1462.7	702.3	689.9	1790.8	1644.2	1119.1	1535.2	1563.3	459.8	693.6	832.4	1060.3	997.5	1004.9	926.4
1635_at	ABL1	226.6	467.6	490	296.8	383.9	575.4	294.5	173.8	158.3	164.8	143.3	439.7	220.8	117.1	464.3	427.8	331.6	195.5	495.9	160.5	172	189.3	265.7	563.9	106.9	273.1	707	222.3	225.2	172.6	190.9	253.2	202.3	272.9	512.7	679.8	305.1	265.5	266.2	288.7	242.2	241.7	224.4	357.6	267	243.6	332.3	354.3
1636_g_at	ABL1	497.2	675.5	558.4	483.5	621.7	902.6	709.3	450.3	448.4	426.5	400.8	607.4	525.4	452.3	709.7	1103.7	664.5	478.4	829.6	274.6	432.4	391	474.2	820.8	372.8	561	894.9	735	759.2	656.2	405.5	506.1	474.4	529.6	787.8	815.4	1125.8	811.2	678.7	703.6	471.9	638	445	473.3	608.3	576.2	481.3	649.3
1637_at	MAPKAPK3	217.4	189.2	191.5	292.8	183.3	410.8	615.2	398.5	167.4	329.7	139	110.5	153.1	101.3	286	525.7	75.1	160.7	319.2	158.7	146.1	567.3	426.3	885.8	399.2	167.4	425.1	214.1	188.8	251.8	225.8	237.9	210.8	291.6	412.7	169.7	208.8	194.5	315.2	158.2	201.7	200.2	140.8	167.5	209.7	183.6	223.1	205.5
1638_at	ETV6	21.2	1.1	32.1	80.6	40.3	93.1	8.7	33	13.7	9.5	49.8	95.7	58.1	4.4	213.8	57.7	116.2	32.4	9.4	7.2	3	640.6	96.7	80.8	70	71.2	109	98.9	74.7	53.3	20.5	25.1	45.2	12.8	6.6	53	124.3	53.6	83.1	108.3	68.7	70.7	47	71	59.5	94.6	95.3	62.7
1639_s_at	E2F5	577	349.2	295.8	151.2	208.4	252.4	157.9	296.6	474.2	118.9	117.2	179.8	95.8	475	190.8	70.5	296	367.3	303.3	367.3	520.4	106.7	47.4	100.9	53.8	74.8	54.2	114.6	130.1	117	134.8	78.2	44.3	159.7	633.1	61	358.8	362.6	416.6	531	562.9	200.5	270.5	312.5	387.6	244.8	260.9	265
163_at	DVL1	85.8	105.3	73.1	164.9	56.5	120.9	86.1	62	118.3	82.7	33.8	106.2	52.5	42.4	23.9	85.3	217.8	26.5	120	93.9	52	115.7	161.6	148.7	107.7	82.6	140	111.1	20.5	83.2	85.2	79.7	87.4	105.6	267.2	120.3	118.9	147.6	82.9	153.2	112.2	97.9	41.4	102.2	81.9	49.9	63.6	94.2
1640_at	ST13	556.8	398.8	503.6	571.2	807	386.7	521.1	559.5	236.7	553.1	370.6	549.9	479.6	486.2	523.4	440.7	345.1	398.6	600.2	316.2	299.5	374.7	292	279.6	352.4	379.3	397.7	324.7	369.6	375.4	271.5	320.4	479.4	354.5	342.7	165.3	330.4	261.9	380.9	283.5	355.5	277.9	286.1	291.8	259.2	294.3	344.8	367.9
1642_at	MTA1	399.6	692.8	542	766.6	374.9	384.8	262.6	341.9	631	417.5	187.8	452.2	289.6	469.6	319.9	243.2	718.3	503	377.6	503.8	356.7	338.6	440.4	400	286.5	276.8	477.3	316.8	297.4	283.5	318.9	236.6	197.7	306	379.6	954.5	302.2	494.9	214.2	417.3	266.4	230	322.7	287.1	309.2	302.4	321.8	380.6
1643_g_at	MTA1	594.6	2305.4	1682	1898.7	1674.1	1101	613	876.6	1243.4	1004.8	609.1	1221.6	919.7	1156.1	546	370.2	1245.8	1103.6	428.3	1657.3	852.4	648	1031.8	684.4	433.1	616.3	744.4	384.5	480.1	452.6	920.4	616.6	295.4	739.6	1040.6	1922.3	624.9	1083.4	639	998.3	809	361.6	433.8	502.1	364.9	357	455.9	587.1
1644_at	EIF3S2	1865.3	1087.8	1276.9	1866.2	919.2	1735.8	1776.4	2224.7	1373.2	1692.6	1052.3	1185.5	1064.9	1534.2	1104.8	1151.5	1256.3	1443.8	1684.6	1352.9	1388.1	965.2	1560.5	1112.6	1264.5	1366.1	1054.4	1255.1	1787.9	858.7	1013.9	792.1	1086.4	964	1526.5	808.5	1239.6	859.5	927.6	808.8	889.7	747.6	838.1	739.9	824.6	1033.3	1090.7	955.9
1647_at	IQGAP2	17.4	54.3	13.4	310.9	16	320	189.4	90.1	332	34.2	260.4	465.2	157.6	93.8	401	124.1	30.5	372.8	146.2	23.4	31.7	54.2	45.2	33	95.9	198.1	167.5	310	210.4	213	1108.4	440	939	438	36.6	87.8	152.5	194.9	231.4	221.2	231.9	66	72.7	84.6	83.2	99.9	87.9	96.7
1649_at	SMOX	91.9	31.6	31	42.2	31.2	24.9	9.5	38	56	22.9	30	25.8	10.6	55.9	23.7	19.5	59.5	55.1	38.6	9.8	16.6	57.3	42.4	47.6	60.3	51	61.7	80.7	12.7	58.9	38.3	87	162	12.8	13.5	66.4	154.4	107.2	113.6	73	60.9	18.8	70.4	84.3	79.8	62.6	64.7	68.2
164_at	GNB3	152	26.8	31.4	31.3	13.2	22.3	23.1	64.7	28.5	84.6	14.2	11.2	45.7	20.8	70.7	31.3	43.2	122.2	39.1	45.7	80.2	78.7	41.2	26.3	27.5	35.9	21.9	57.3	50.8	120.7	14	28.9	46.9	35.8	24.6	111.1	137.4	70.1	70	175.6	73.8	132.2	34.7	35.1	33	58.1	30.2	119.6
1650_g_at	SMOX	36.5	20.8	15.3	52.4	24.5	39.8	28.7	31.6	40.8	38.4	22	23.1	26	29.8	38.3	44.1	46.9	31.2	38.6	33.2	35	35.5	35.2	36.1	39.1	34.6	41.7	45.9	31.7	44.8	104.8	182.7	174.3	17.3	31.4	45.5	102.3	66.1	54.3	53.8	46.4	34.2	32.3	42.1	38.5	48.2	27	44
1651_at	UBE2C	3234.7	3782.3	3631	3222.3	4345.6	2897.4	2083.9	1098.2	1796.3	1799	1616.3	2465.7	1402.7	1362.6	1236.2	7048.9	228.3	2474.5	4960.4	2027.4	2057.3	1312.3	1385.1	2412.7	1916.5	1518.7	1745.9	1188.5	1856.5	1518.5	9.3	2293.5	140.7	2032.6	3024.7	2174.3	94.6	16.5	10.8	64.7	51.4	141.9	199.8	396	381.3	285	320.3	210.3
1652_at	PIM2	424.6	488.6	764.5	545.4	297	204	102.1	183.6	679	177.4	287.4	309.5	683.4	153.4	1346.9	874.8	284.7	317.6	112.8	108.3	143.7	294.8	237.2	412	142.8	446.9	343.9	286	311.3	563.4	315.2	1426.3	3599.3	496.9	235.4	199.8	608.4	607.2	359.3	602	393.2	242.5	299.6	221.5	237.9	277.7	406.9	295.7
1653_at	RPS3A	8643.8	5702.7	4335.7	7950	4916.2	8293.7	9088.5	9094.6	10861.4	9952	7156	4077	7513.4	7377.2	11850.6	6726.1	9005.1	10348.8	8186.2	9459.8	9386.2	7142.4	8381.6	9018.3	9332.5	7719.5	4124.1	9300	8374.2	7267.8	11155	10891.9	13766.8	14211.7	6032	1786.9	23137	8773.1	10051.7	7559.6	8792.3	13093.5	8168.1	11776.6	11780.7	11218.8	6332.7	5427.7
1654_at	BRAF	20.5	75.5	61.2	74.6	31.5	86.3	20.3	68.5	79	55.1	145	98.3	78.9	88.9	123	89.3	101.1	63.6	31.8	41.3	61.5	53.8	71.1	56.3	60.8	124	70.3	106.9	72.5	114.1	91.2	25.9	61	114	3.3	87.1	23.1	64.3	52	92.6	69.6	81.6	95	21.3	70.2	104.3	66.8	77.1
1659_s_at	RHEB	883	1157.3	1209.1	644.2	1468.3	765.3	651	438.4	817.9	627.1	696.4	1491.2	521.2	1136.7	817.3	307.2	914.4	623.2	689.1	440.5	536.3	699.1	2179.4	607.8	696.2	375.9	193.6	303.1	338.4	300.6	1340.2	1576	2172.4	1077	508.6	149.6	168.5	144.6	137.1	202.5	222	223.3	312.5	273.8	230.3	327.9	319.9	421
1660_at	UBE2N	1032.9	981.7	1098.2	543.6	788	887.4	956.5	782.4	693.1	625.7	1154.4	1062.9	1043.4	573	1122.3	1392.4	763.7	779.6	1376	710.5	592.2	882.8	994.6	628.4	624.6	808.2	488.8	694.2	845.1	462.8	641.4	317.5	551.4	538.9	617.9	400.5	189.1	318.9	270.5	331.6	347.6	587.5	801.9	783.1	597.9	679.1	868.7	825.4
1667_s_at	CYP4B1	297.5	205.5	158.1	289.2	198.4	238.7	329.3	298.6	270	237.2	165	158.2	114.7	272.3	277.3	171	221.7	312.9	179.3	231	257.4	207.1	215.6	209	260.6	192.5	298.8	220.3	231.6	228	120.4	123	155.2	158.8	301.3	282.8	417.9	330.8	237.6	351.3	308.1	380.1	265.8	287.1	337	344.4	268.6	247.6
1668_s_at	VHL	577.5	727.4	420	300.1	440	376	387.6	438.7	490.7	557.8	541.6	342.1	410.7	678.3	705.8	267	285	524.2	280.7	832.1	656.2	312.9	462.3	607.8	261	427.1	394.9	278.9	266.3	261.9	209.2	342.5	214.5	332.9	458.5	382.2	513.6	752.7	778.1	574.2	574	913.9	554	578.9	690.3	666.7	810	759
166_at	GPR68	89.1	57.7	18.7	38.3	46.3	40.8	128.3	83	192.5	147.7	51.7	49.4	17.7	84.1	126.6	86.6	101.7	31.2	111.7	54.2	76.1	143.8	129.8	196.3	135.1	79.6	29.2	105.9	151.9	64.9	57	13.8	134	53.8	22.3	30.9	52	124.6	198.1	44.8	42	83.6	33.6	38.2	45.3	39.6	105.8	37.6
1670_at	TFDP1	514	704.4	788.1	282.8	506.2	422.6	274.6	431.3	258.6	452.1	381.4	1490.2	375.2	685.1	482.5	355.8	147.3	223.5	472.8	701.7	480.1	315.8	285.8	210.9	115.3	448.4	395.8	367.9	547.8	148	253	299.9	100.1	269.4	446.3	386.9	215.8	221.6	216.8	168.2	159.8	38.8	135.8	197.4	228.6	211.9	231.3	184
1671_s_at	MAPK14	134.1	84.2	129.2	209.2	74.8	126.3	106.6	161.3	243.4	140	140.6	173	84.4	213.9	149.6	130.3	145.8	139.8	119.3	378.5	145.1	149.7	156.2	198.6	145.9	132.9	157.3	229.6	163.1	193.5	125.9	95.4	81	115.4	129	135.1	235.5	282.3	273.7	257.3	223.5	211.9	331.2	204.9	156.4	178.5	162.1	206
1672_f_at	RB1	3.4	31.6	14.9	105	87.2	21.7	116.9	3.3	3.8	31.4	263.5	261.3	81.8	1.5	290.9	2.6	3	43.9	5.2	95.7	51.9	77.1	4.6	4.1	2.1	30	2.6	186	73.6	2.7	23.4	167.1	232.5	43.9	114.1	2	3.3	4.2	19.4	41.1	99.8	84.3	128.7	38.6	84.1	80.6	97.9	67
1673_at	NGFR	105	55.4	68.5	79.5	39.2	121.6	72.2	107.9	138.1	91.8	59.8	69.4	74.8	84.2	130.4	126.4	112.3	104.2	106.2	74.9	100.8	131.7	118.4	144.5	134.8	79.8	93.9	88.7	101.6	99.3	38.2	49.6	75.1	47.9	71.4	100.2	158.1	153.4	127.1	171.6	125.2	154.5	95.6	109.4	79.1	90	99.8	94.6
1674_at	YES1	16.3	8.9	3.7	7.2	11.4	340.8	24.9	13.1	14.7	38.3	134.8	10.3	120.2	20.1	73.1	14.8	36.9	12.4	4	3.3	10.8	9.7	10.4	82.1	158.9	56.6	28.4	113.1	125	123.5	281.8	329.1	33.7	195.6	17.4	28.3	21.1	20.7	16.6	22.2	19.6	26.9	28.4	23.7	8.9	21.1	26.5	16.9
1675_at	RASA1	298.2	478.2	347.9	479.7	482.2	370.2	209.5	487.8	572.1	407.8	876.7	605.5	1069.8	547.6	238.3	211.5	561.4	381.1	259.5	398.2	491.1	349.3	248.9	390.3	266.2	1178.2	467.3	766.8	619.3	437.6	364	414.2	1096.9	511.4	207	453	775.8	762.8	549.1	735.6	823.8	827.7	782.4	592.7	470.9	566.5	465.9	598.6
1676_s_at	EEF1G	9572.7	5475.1	3593	11189.3	5382.2	8050.9	8661.3	10104.2	10874.9	11321.6	6334.1	3206	6989.5	7204.1	10054.7	8673.8	8142.9	10790.7	7114.6	8336.4	10130.9	6726.5	7251.5	9705.8	8233.9	8262.7	8698.8	9769.4	8833.2	9060.8	10584.9	10943.5	17173	13549.6	7754.1	7621.3	22620	8282.6	9225.9	7282	8350.1	13672.5	8195	11026.3	13966.6	10577.5	5662.1	4575.5
1677_at	IGFBP5	26.8	5.2	34.9	61.3	41.4	15.4	78.5	72	122.9	46.8	35.7	26.6	33.1	51.3	10.1	90.6	29.6	33	68.1	74.8	50.6	50	17.6	96.8	62	53.2	53.4	65.6	22.4	58.5	3.9	50.4	59.5	35.9	78.5	31.4	108.4	148.5	45.2	84.7	64.3	32.2	79.8	48	39.2	47.9	27.3	50.9
167_at	EIF5	1046.2	998.4	795.6	206.1	766.4	1094.2	1098.8	993.7	887.8	1207.1	551	928.3	808.6	1264.4	1110.8	1098.7	2038.1	1320.4	655.8	1034	406.6	809.1	695.6	968.7	504.8	844	420.8	620.8	1017.9	261.8	1218.2	1076.4	267.5	1173.1	3256.4	646.4	156.6	317.6	324.9	288.2	301	532.1	389.3	425.5	646.8	582.8	710.9	567.7
1680_at	GRB7	60.6	42.2	24.5	137.1	122.2	63	50.5	117.8	79.3	110.8	62.2	35.3	73.5	82.2	49.2	208.3	107.8	71.2	91	124	285.9	143.5	87.2	131.8	97.5	92	161.6	101.7	40.7	148.4	46.4	104.1	385.4	111.9	101.1	47.4	394.5	269.1	267.4	270	224.5	269.8	140.3	139.6	110	116.8	24.7	92.1
1681_at	ESR1	49	33.7	36	115.5	35.3	124.8	131.4	87.7	81.2	69.2	52.5	51.5	57.7	83.4	104.1	90.1	76.8	64.1	83.5	66.5	120.6	106.2	128.5	161.7	145.9	107.3	151.3	86.8	111.1	104.1	50.5	51.5	97.2	94.9	112.1	113.5	186.6	226.3	158.6	180.2	131.1	93.4	104.1	145.9	116.6	120.5	109.4	138.8
1683_at	WT1	178.4	77.1	51.8	119.7	44.4	119.9	104.6	166.1	144.6	142.8	58.9	12.8	45.9	67.4	150.8	202.2	250.5	61.3	159.2	57.9	105.5	95.9	25.7	52.7	236	209.2	117.3	16.1	112.5	24	62	69	48.3	91.3	16.8	19.3	198.5	197.1	104	248.4	124	189.5	77.9	168.2	166.7	31.1	67.5	103.6
1684_s_at	WT1	114.7	64	72.9	183.7	56.9	110.3	127.1	122.2	150.8	146	69.5	57.7	101.6	106.3	155.5	138.4	183.6	171.3	168.1	99.9	133.7	116.2	82.5	132.7	157	114.2	183.1	147.8	118.9	192.6	69.7	53.3	88.4	90.2	109.3	77.3	205.9	171.8	217.5	214.3	180.6	184.9	160	137.4	97.6	140.3	132.2	193.8
1685_at	SPHAR	31.8	49.4	1.6	60.3	26.9	4.6	97.6	92.3	57.9	21.1	82.8	32.1	33.4	42.8	81.3	57.6	86.6	58.4	36.9	16.3	128.9	40.8	7	27.8	42.5	90	31.3	87.7	66	107.9	38	31.1	36.9	65.2	16.1	6.8	59.1	52	60.9	49.8	53.3	74.2	52.7	71.9	88	67.9	58.2	72.5
1686_g_at	SPHAR	75.1	243.7	8.6	190.6	59.8	4.5	326.4	128.3	134	21.6	258.2	115.9	150	172.4	197.6	158.9	237.5	126.2	273.7	7.3	525.4	113.5	21	13.6	96.3	226.7	48.4	195.2	223.8	343.3	65.5	61.7	118.6	285.3	40.3	4.7	93	103.9	145.6	96.4	146.7	146.2	155.6	114.8	125.9	195.9	179	145.4
1687_s_at	BAK1	125.6	74.9	86.9	31.3	29.4	182.8	114.2	122.3	98.2	82	88.4	147.8	62.1	107.5	197.1	49.2	183.2	96.5	116.7	152.1	151.6	93.9	126.5	185.9	69	190.7	124.8	127.9	145	103.8	103.2	66.8	102.9	109.3	159.8	149.8	28.6	190.2	107	198.1	137.1	119	88.5	81.1	149.4	140.7	148.5	117.8
1688_s_at	MNAT1	213.1	132.8	166.5	179.8	127.8	276.2	218.2	156.8	184	156.3	101.5	210.7	179.9	141.9	171.3	257.1	189.7	180.5	290.3	220.9	129.8	136.8	184.6	158.8	252.6	144.6	62.5	210.4	165.2	178.1	177.8	176.3	84	184.2	196.4	158.2	16.5	36	80.2	51.2	58.2	126.3	118	166	69.2	64.9	83.8	108.1
1689_at	DCHS1	190.7	62.9	36.9	84.5	71.4	143.8	114	127.8	102	98.7	58.3	34.7	77.6	116.8	106.3	73.9	119.7	21.2	97.4	83.8	91.1	16.7	53.4	126.8	112.2	67.6	92.5	96.1	124	100.3	52.2	32.3	68.9	62.1	131.2	122.7	205.4	166.9	83.5	105.8	135.8	90.6	103.2	136.9	80.4	120	83.3	80.3
1693_s_at	TIMP1	5.4	3.8	3.2	227.4	4.7	9.7	17.6	9.6	8.8	8	544.6	4	970.5	10.9	8.4	26.7	11.1	5	19.3	5.2	12.3	3493	1594.1	741.8	485.4	646	2193.4	306.4	120.8	992.4	1606.8	181.4	223	694.3	13.7	14.1	34.4	150	428.1	138.5	33.4	37.5	136.7	55.7	40.7	38.9	110.8	171.2
1694_s_at	HNRPU	83.1	69.3	29.9	12.3	30	117.8	125.8	91.3	112.1	190	61.6	122.4	24.7	143.8	286.2	20.3	73.5	279.3	118.7	230.4	194.9	19.4	119.4	179.1	73	70.6	157.8	168.4	110.4	16.2	85.8	85.6	12.3	8.6	156.7	154.8	9.5	80.3	163.1	75.4	12.1	131.8	147.1	40	169.9	68.1	114.5	112.5
1695_at	NEDD8	2295	1587.6	1471.6	1535.8	1403.5	1591.5	2022.3	1750.5	737.9	1445.4	1221.4	1055.6	1195.1	1705.5	1112	2187.4	1369.7	1229.1	2480.6	1516.8	1210.6	1407.4	1319.3	624.3	1892.3	979.6	812.6	892.6	1012.8	934.2	1062.3	1053.7	1035.8	772.6	2090.9	529.3	915.3	1271.2	1151.5	1142.4	1533.6	939	1022.4	1094.6	878.1	1184.7	1027.7	919.3
1696_at	POLB	181.7	198.4	170.4	84.9	247.3	138	249.2	242.1	198.8	206.3	194.4	165.4	175	140	79.5	254.4	273.5	149.9	106.9	157.4	83.4	126.9	227	202.5	145.2	324.4	79	193.2	180.7	281.6	378.2	377.6	195.9	219.1	492.9	89.2	176.4	140.8	123.3	296.2	307.5	135.2	134.4	129.9	141.5	142	130.7	135.3
1698_g_at	MAP2K5	205.7	157.2	55.8	194.3	187.1	181.1	99.3	250.7	198.5	114.8	116.7	227.1	166.9	203.3	105.5	176.7	227.9	91.5	110.1	140.7	146.6	157.6	103	210.9	155.3	115.5	114.1	92	60.9	72.1	111.7	80.5	225.5	197.6	32.4	162	88.3	167.7	148.8	171.7	136.2	81.6	115.9	98.7	136.6	112.2	121.6	157.9
1700_at	BBC3	188.8	83.9	127.4	346.3	115.9	189.3	226.7	255.9	452.9	212.2	244.9	106.2	473.2	110.6	388.5	475.3	59	216.6	143.7	165.1	327.4	221.4	249.2	223.8	177	332.9	470.7	246.6	272.9	384	229.8	524.1	430.6	366.4	163	247.5	338.6	258.6	259.2	367.3	134.9	123.6	211	228	185.4	141.5	213.1	255.6
1701_at	TEP1	33.5	28.5	3.7	60.5	42.3	20.8	11.6	72.5	36.4	68	47.9	22.3	4.8	49.6	62.7	67.5	69.1	74.7	51.4	50.5	43.7	130.1	92.6	66.4	69.4	102.9	81.5	91.6	71.9	78.7	38.5	37.1	32	22	18.3	48.2	198.9	170.5	200.6	235.8	231.3	304.5	226.1	312.4	327.9	439.3	417.6	385.7
1702_at	IL2RA	16.2	1.8	1.1	3.2	14.5	26.1	10.5	3	89.3	2.9	3.6	10.1	7	37.9	1.5	1.6	9.8	37.1	21	5.2	43.5	369.7	33.4	16.5	31.1	17.5	13.1	28.2	3.3	4.7	0.9	0.6	10.7	4.9	14.2	8	10.5	3.6	16.7	2.3	15.8	7.8	19.4	13.4	7.1	17.5	34	31
1703_g_at	E2F4	607.7	442.8	301.7	199.1	264.8	685.3	449.2	417.8	324.7	552.8	262.5	500.3	178.2	252.5	496.2	194.7	574.6	466	365.7	497.6	397.4	204.9	931.9	447.8	188.5	387.6	418.5	341.5	439.2	154.1	363.1	309.5	209.9	162.1	580.3	583.7	220.4	325.8	310.3	286	274	301.3	368.4	426.7	340	420.8	404	389
1704_at	VAV2	95	13.2	12.5	82.1	4.9	123.8	21.5	31.5	94.4	22.2	10.7	14.8	11.8	22.5	113.7	34.2	170.5	38.5	21.2	88.6	79.7	22.6	125.6	30.8	26	39.1	142.7	36.6	83.4	43.4	10	30.3	15.8	10.4	28.9	182.1	66.8	198.2	37.2	90.6	35.7	81.7	141.5	44.6	58.2	55.4	104.9	65.4
1706_at	ARAF	583.9	486.5	423.7	752.5	443.7	709.1	555.1	549.3	673	559.6	686.7	613.2	749.1	511.9	423.5	504.3	1060.9	625.8	483.7	566.7	616.8	676.5	825.5	797.8	594.7	944.8	1107.5	758.8	862.1	693.1	395.3	355.9	573.9	812.9	827.3	680.1	777.5	803.4	807.1	772.8	686.2	1008.5	1073.6	1055.5	1180.5	990.3	946.9	1205.8
1707_g_at	ARAF	688	409.3	312.8	612	229.2	480.6	515.6	483.2	731.8	641.5	499.5	587.1	358.3	514.9	454.6	546.1	924.1	668.5	572.5	398.6	509.4	619.5	549.4	638	504.6	694.7	687.2	798.3	605	680.5	345.5	230.6	579.6	542.7	667.3	648.1	710.2	752.3	620.3	806.4	463.7	867.8	617.6	743.9	918.6	760.8	681.2	847.8
1708_at	MAPK10	30.8	210.3	22.8	40.7	6.2	20.9	17.3	452.5	15	3.1	29.3	15.8	31.6	32.3	20.2	7.2	433.7	33.9	3.3	27.1	72.6	17	109	8.9	15.7	24.7	9.8	19.7	19.2	37.4	13.7	0.9	15.8	7	135.6	60.5	16.5	5.8	31.9	25.5	22.4	5.7	4.6	31.6	44.8	24.2	29.4	31
1709_g_at	MAPK10	71.4	309.6	50.9	64	8.4	10.1	6.4	525.4	20.3	5.9	49.3	9.1	53.7	46	6.5	39.3	540.7	4.8	25.8	25.1	120.7	18.4	174.8	9	4.8	3.5	40.8	38.5	9.7	14.1	8.8	12.3	1.1	2.5	204.7	45.9	4.7	32.2	14.7	33.7	10.3	6.4	23.7	15.6	2.3	34.4	29.4	6.4
170_at	CDX2	71.7	63.2	44.9	107.5	57	59	87.2	92.1	110.4	132.4	67.6	63.3	72.3	84.2	128.6	150.1	123.7	111	98	100.4	102.3	125.9	89	128	115.4	71.7	105.6	99.6	88.6	114.7	91	54.4	79.3	77.2	74.9	113.2	148.4	196.8	151.3	169.4	150.5	159.7	114.5	121.9	133.1	133.5	101.8	138.3
1710_s_at	TOP1	434.3	560.1	708.1	182.2	684.4	187	229.9	260.5	175.9	180.1	341.6	1094.1	194.6	409.6	329	166.9	301.7	327.8	195.7	306	292	92.5	117.3	95.5	83.4	153.5	285.6	341.1	236.7	109.7	404.2	283.1	353.3	203	222.9	159.1	55.6	128.8	104.3	147.1	136.2	168.1	205.6	192.8	187.5	213.5	217.1	153.9
1711_at	TP53BP1	343.2	429	378.2	290.2	503	341.5	247.9	431	375.1	313.6	331.4	442.1	355.4	405.8	244.9	455.6	364.1	296.2	240.6	309.4	314.7	531.9	472	546.5	475	328.1	357.8	387.4	317.1	307.1	324.7	141.5	154.6	389.6	248.9	330	348.2	227.8	256.8	246	290.5	395.1	358.1	344.6	384.8	346	423.4	384.5
1712_s_at	MAP2K4	28.4	70.8	52.5	21.3	41.9	63.8	62.7	52.7	15.2	48.4	116.2	117.5	64.2	67.1	65.7	14.3	56.4	45.7	17.9	41.9	51.2	64.2	82.3	35	81.4	86.3	41.4	91.5	96.6	27.1	24.8	48.2	28.9	4.8	36.4	52.7	55.5	8.4	104.1	59.6	70.9	133.7	96.8	68.9	70.7	83.8	76.8	92.2
1713_s_at	CDKN2A	59.4	128	303.7	276	315	65.2	213.8	66	142.3	267.9	93.6	341	39.4	318.3	6.6	4.9	131.2	157.8	491.3	232.2	73.1	280.1	4.3	247	170	16.6	46.9	84.8	20.6	35.7	115.5	103.8	117.8	198.5	158.5	198.7	19.2	4.5	3.6	4.6	5.1	7.4	5.1	25.1	4.6	30	17.9	14.5
1714_at	RREB1	53	26.9	29.7	55	25.7	36.8	40.7	32.4	42.3	25.3	28.7	44.7	34.3	44.7	73.1	80.4	87.1	48.5	51.3	44	37.5	52.2	48.7	88.7	47.3	51.5	60.2	90.1	58.7	44.6	38.4	16	61.8	21	45.1	50	71	98.8	59.4	73.8	90.8	47.5	39.6	53.5	92.1	47.7	66.6	59.5
1715_at	TNFSF10	94	37.7	1.5	45.6	14.2	4.6	57.4	135	45.6	30.8	430	13	83.7	12.2	5.9	39	253.3	17	73.8	7.3	26.2	214.8	123.8	275.9	981.8	224.7	33.8	103.6	153.6	124.3	1.4	46.4	131.9	20.4	19.2	40.7	90.9	65.4	280.7	86.7	106.5	328	386.5	350.2	268	352.3	676.8	323.4
1717_s_at	BIRC3	412.9	1714.7	553.4	152.4	1948.6	293.7	76.5	1073.5	555	35	815.2	235	670.2	1005	301.8	1249	237	374.8	129	517	387.4	1610.5	283.2	2265.5	727	382.8	284.1	467.7	641.1	1024.7	10.8	2186.7	401.6	40.4	120.1	749.8	1024.5	636.4	628.6	848.4	2306.7	1584.1	838.6	834.8	1015.9	1957.5	972	637
1718_at	ARPC2	7226.4	5449.1	4422.6	5570	5706.3	4231	3934.4	4283.4	4917	3321.5	7041.1	4027.2	6622.9	3560.2	5961.8	10308.8	5985.9	5502.8	6864.5	5641.3	3917.9	2861.5	4893.9	3099.2	6195.1	4657.9	3763	5188.2	5100.8	4423.2	2167	5302.8	3398.5	4990	6797.5	3132.7	7794.4	5339.7	5118.7	5276.5	6353.7	5290.5	5125.8	6710.1	6639.2	8100.6	6158.2	5515.2
1719_at	MSH3	175.1	156.7	148.2	135.8	149	118.5	150.5	211.3	190.1	153.6	183.3	164.6	88.5	210.6	154.3	104.3	175	117.8	66.1	256.9	110.4	168.9	101.1	113.4	110.2	126	136.7	167.9	188.3	69.5	214.2	100.3	153.8	269.5	161.3	236.4	90.4	142.7	144.7	150.9	154.1	166.3	147.7	117.6	156.4	184.8	338.4	229.2
171_at	VBP1	967.7	1261.1	1347.8	500.2	1186.3	698.3	1167.1	534	725.8	1108.5	1069.4	1370.8	999	923.7	896.8	792.8	1005.6	799.4	1428.2	755.7	733.6	897.8	1193.2	1549.8	1011.6	725.2	410.4	736.6	1064.2	558.5	1113.4	631.8	691.6	993	1063.2	1056.7	94.4	128.4	179.2	121	130.4	483.3	482.1	480.4	438.8	523.1	489	444.5
1721_g_at	MAD2L1	483.8	1122.9	1110.6	354.2	1155.5	464.9	679.3	187.9	470.5	472.5	770.1	872	671.8	503.3	588.5	516.3	376.1	462.1	286.9	212	517.3	577.5	537.7	696.3	659.4	357.1	106	356.9	523.6	221.1	446.7	319.8	310.9	306.9	347.3	145.5	1.7	2.6	19.3	6.2	5	30.4	54.3	80.9	81.4	64.7	83.1	76
1722_at	MAP2K5	27.5	54.7	27.1	121.9	81	79.7	43.2	107	72.8	59.8	69.2	96.3	81.8	82.5	72	55.3	102	52.7	10.7	62	83.9	48.3	48.1	75.2	75.4	71.2	60.6	76.4	38.1	33.6	35.1	33.1	59.8	63.8	29.6	117.2	71.6	62.3	71.9	94.4	81.3	56.3	48	33.8	62.6	50.7	68.7	62.7
1728_at	PCGF4	224.4	282.4	835.4	513.3	458.8	535.6	1402	649.7	292	975.7	815.2	1989.3	1431.5	303.5	806.1	215.4	295.2	178	227.6	427.4	253.6	3621.4	1766.9	690.5	956.3	708	478	558.7	388.9	589.4	770.3	3570.3	627.7	3193.8	148.6	1477.5	432	457	543.4	441.2	403.7	957.4	1222.4	985.1	765	657.8	817	1146
1729_at	TRADD	64.4	94.1	80.6	61.5	106.9	195.3	214.4	165.3	184.1	58.7	440.3	123.8	439.7	137.8	74.5	360.5	83.1	199.9	240	134.7	159.7	442.4	399.4	315	170.9	353.9	166	273.3	299.8	471.9	135.2	407.8	803.2	221.8	67.1	166.3	693.6	455.1	335.1	393.8	289.7	362.1	238.6	268.8	340.6	327.6	591.6	417.8
172_at	INPP5D	445.2	600.2	970.3	1417.6	585.9	418.9	345	1195.7	475	259.2	1233.9	612	680	681.2	409.6	1184.3	1276.7	462.7	1039	1216.7	754.4	325.9	269.7	243	357.5	975.7	1120.1	1397.1	807.5	1276	43.8	314.6	207.9	210.8	722.3	626	2246.7	1497.2	2161.2	1960.6	2141	2673.3	2381.2	2666.6	2313.2	2075.4	2682.3	2631.9
1730_s_at	FGF4	102.1	20.9	27.7	192.6	36.4	138.7	152.7	196.6	141.7	119.2	109.1	33.1	43.2	113.8	88.8	42.2	122.1	150.3	153	115.2	175.4	84.1	111.3	152.6	133.9	160.3	152.7	208.1	86.9	206.2	57.7	46.8	48.9	28.7	169.7	127.8	212	262.9	144.9	232.6	103.2	135.9	83.5	127.1	140.3	141.3	109.8	139.5
1731_at	PDGFRA	40.3	13.6	18.2	46.4	14.3	16.1	38.6	19.1	12	20.2	8.8	10.6	10.9	22.3	38.7	17.3	32.8	46.3	36.2	11.7	17.8	60	216.4	66.6	41.2	19	10.9	8.2	9.4	12.1	20.1	7	2	13.2	6.7	45.9	41.9	61.1	44.6	28.8	12.6	15.9	20	47.4	70	23.2	5.8	8.6
1735_g_at	TGFB3	48.4	13.1	8.9	79.7	12.2	32.6	28.1	41.3	57.6	32.3	11.4	16.4	16.2	65.4	31.3	128.3	115.3	177.7	69.3	60.4	58	30.3	31.2	46.1	113.1	30.8	75.9	156.5	71.5	48.6	13.5	21.1	24.7	22.2	34.9	48.7	70.6	97.9	79.6	208.4	72.1	89.1	118.6	129	137.4	59.5	43.7	75.3
1737_s_at	IGFBP4	4.4	3.4	2.5	12.9	5.1	11.1	10	11.5	22.3	15.2	36.7	27.2	95.8	24.2	7.6	103	6.6	12.6	11.2	34.5	11.9	68.8	266.1	14.5	160	60.9	161.3	11.5	32.7	126.2	11.1	19.1	95.4	7.5	10.4	12.9	245.1	340	172.1	271.9	205	54.9	33	14.3	13.3	53.6	43.8	58.8
1738_at	CDC25A	399.5	237.5	249.5	147.4	248.1	420.4	359.5	146.5	244.5	181.4	79.5	318.4	70.3	220.7	246.7	136.8	190	383.6	150.5	199.5	137.8	177.1	309.4	232.9	91.8	92.7	254.8	136.6	164.3	122.7	161	116	54.3	81.8	443.9	448.3	29.9	29	17.6	17.1	11.5	16.2	17.2	27.2	24.6	23	17.1	17.8
1742_at	ERBB3	93.7	30.9	48.1	130.7	41.6	72.5	130.4	83.6	88.1	68.3	51.3	57.9	77.6	99.7	71.9	108.8	96.9	108.1	101.2	92.9	89.4	99.1	79.1	80.9	158.2	151.1	115	103.3	107.1	89.4	74.7	48.4	64	82	80.2	87.4	155.2	210.9	136.3	159.3	137.5	89.6	73.9	122.9	143.6	128.3	101.7	111.2
1747_at	DNASE2	20	5.2	13	119.1	12.9	64.6	53	24.8	123.7	83.9	15.9	43.4	53.4	31.1	594.7	22.6	21.7	24.2	82	93.6	14.5	203.4	67.3	177.5	105	85.2	108.2	17.9	94.5	153	211.5	389.1	42.6	426.8	92.6	128.8	24.7	25.7	29.6	24.3	24.2	142.5	144.2	140	158.2	200.2	170.9	193.8
1749_at	GCDH	234.5	238.9	240.8	244.4	210.7	460.2	359.8	353.9	251.6	370.6	168.8	310.7	190.2	277	438.5	279.5	202.1	262.1	481.9	281.4	240.4	239.3	186.1	247.6	319.6	278.5	332.6	238.2	383.7	221.8	195.7	297.6	219.1	299.5	369.3	366.2	217.2	254.3	230.1	220.2	176.9	235.1	245.3	202.1	185.4	216.7	230.3	216.1
174_s_at	ITSN2	488.4	911	1013.6	230	581.4	1268.3	266.9	644.1	545.6	239.8	1068.5	583.2	1029.6	938.7	207	472	294.6	192.6	475.8	277.5	863.2	252.4	212.7	291	122.6	527.1	355.4	528.5	446.8	652.6	344.4	584.7	324.1	258.6	247.3	532.4	849.3	646.5	675.2	721.3	948.7	1405.5	1072.6	978	899.9	852.3	939.3	989.8
1750_at	FARSLA	1267.5	450	862.6	751.1	326.1	1097	793.8	1543.6	497.8	1260.8	324.9	684	331.9	971.6	897.2	1102.8	556.7	966.2	1089.5	764.6	675.6	446.3	763.5	605.4	533.8	591.7	984.3	653.7	761.5	367.4	579.1	688.7	502.1	547.2	1671.7	756.8	29.7	31	270.3	26.5	22.9	379.5	437.1	330.8	452.7	606.7	558.9	371.4
1751_g_at	FARSLA	1520.1	784.9	1585.7	842	782.2	1456.6	1371.3	1917.7	849.3	1368.3	657.5	1108.4	682.4	1320.5	1326.7	1445.2	968.2	811.8	1396.2	1151.1	850.3	843.9	1675.5	1052.6	725.4	659.3	1121.2	752.6	1092.3	492	1022	928.1	669.9	1150	2095.7	944.9	209.8	192.3	307.6	145.8	229.9	600.7	573.6	675	577.6	572.1	587.8	450.1
1752_at	CALR	510.7	218.3	228.6	313.8	110.8	464	250.8	359	256.8	258	141.8	485.8	345.6	509.4	384.2	148.7	251.8	378.3	320.3	342.8	254.6	196.9	320	339.1	37.3	295.9	316	272.6	390.6	57.8	369	733	341.3	654.7	424.6	315.1	70.5	281.4	62.5	234.2	214.6	153.1	356.8	270.7	319.4	361.3	328.9	278.8
1753_s_at	RAD23A	307.2	321.8	267.1	412	259.2	347.4	163.7	394.9	387.6	253.9	212.5	269.4	218.9	257.8	337.8	324.2	293.3	375.2	423.6	408.2	250.5	446.3	396.8	319	425.1	348.6	421.2	198.2	363.5	191.3	307.3	414.4	283.4	299.6	440.7	444.3	215.1	211.5	190.1	217.4	204.4	187.6	209.7	196.2	174.4	196.1	221.3	211.6
1754_at	DAXX	398.5	424.1	456	266.4	226.2	279.2	216.9	256.4	210.2	297.8	204.4	202.4	166.4	305.1	194.5	257.5	283.7	387.6	373.1	736.5	214.1	197.3	294.3	428.2	128.1	197.4	235.4	172	217	130.7	260.2	177	127	134	331.8	201.8	196.9	268.1	190	191.5	159.5	534.3	549.4	539	399.4	547	455	500.9
175_s_at	PKN1	474	761.1	847	812.1	425.7	449	270.5	404.2	537.5	330.1	290.7	420.1	417.9	407.3	371.1	321.2	725	660.6	270.9	560.3	523.4	514.6	405	398.9	435.2	410.2	488.4	266.1	360	274.8	244.4	298.8	414.7	485.8	516.4	490.9	589.2	589.7	546.5	544.4	457.7	381.3	374.2	401.4	424.5	406	431.3	485.5
1760_s_at	PTPN7	515.9	283.5	251	708.1	254	310.4	288.2	611.5	364.4	416.2	322.1	259.5	420.4	355.6	338.5	116.5	589.6	430.3	393.1	428.1	592.8	215.3	107.9	102.9	75	433.8	773.7	339	368.5	484.6	35.9	197	333.9	340.8	444.2	65.1	272	215.3	234.6	269	196	769.3	652.8	714	721.6	869.7	717.2	816.9
1763_at	PMS2L5	76.5	44.9	35.2	37.9	38.1	12.1	22.8	59.9	53.4	75.6	57.1	80.2	25.1	123.3	42.4	21.1	105.9	92.4	61.3	105	76.4	77.2	84.7	102.4	53.8	79.9	74.9	50.2	46.3	17.9	51.7	63.2	49.4	61.6	97.2	82.5	152.6	70.1	57.8	50.3	81.2	149.4	68	102.2	144	55.5	47.1	98.8
1764_s_at	MAZ	243.8	292.6	262.1	269.7	178.4	214	135.8	156.5	300.3	258.9	91.3	317.3	98.6	155.8	180.6	84.4	292.4	270.1	105	223.2	207.6	205	235.6	217.5	93.7	143.2	157	110.1	120.5	46.3	299.3	244	135	294.3	301.5	239.8	59.5	145.1	129.6	115.9	91.3	91.2	93	127.3	125.3	114	118.3	148.7
1766_g_at	CASP10	72.2	44.6	13	97.9	34.2	35.7	73.1	95.1	37.8	85.9	73.8	38.3	58.2	45.1	75.9	42.4	66.7	11.4	78.1	77.2	19	66.1	58.4	70.1	21.4	71.5	83.6	144.4	46.4	118.6	45	43.5	65.2	86.5	91.5	73.8	132	164.9	158.4	169	131	109.8	98.6	92.6	117.7	99.9	117.8	100.8
1767_s_at	TGFB3	19.8	14.4	17.8	35.8	18.9	32.8	39.9	26.2	53.6	50.7	32.7	38.6	18.8	43.8	58.1	63	43.8	10	12.9	39.1	55.1	53	58.1	22.2	95.5	37.7	51.6	53.4	8.2	38.9	33.8	26.6	33.8	25.4	52.3	40.4	101.7	36.6	58.5	32.2	45.2	120	85	103.4	115	72.3	77.1	92.5
1768_s_at	CSK	2256.5	2346.1	2415.7	1389.5	1099	1251.1	808.4	2441.6	2332.9	714.2	1451.1	1592.2	1974.8	2178.1	2552.7	4188	2826.5	3470.5	2350.4	2870	3465.8	1561.8	1690.4	1874.2	1737.5	2066.7	3058.8	1539.3	2011.6	2462.4	967.5	675.9	1330	1009.7	3974	3670.2	4101.5	2951.2	3505	2899.2	2696.2	4486.6	3524.7	4398.8	4404.8	4778.7	3345.4	2991.4
176_at	PPP2R5C	543.5	935.9	465	762.6	1005.7	201.7	524.4	527.5	403.3	776.6	362.9	490.3	373.1	334.6	269.5	124.4	190.9	291.5	131	489.2	381.4	281.8	134.6	191.6	160.9	223	254.6	308.7	250.7	272.5	139.9	197.2	241.7	380.9	647.5	250.2	292.4	228.3	274.3	231.3	279.7	325	441.2	376.9	359	340.7	499.5	498.8
1771_s_at	PDGFRB	45.9	19.9	6.6	12.3	3.5	14.4	38.5	27	10.4	23.7	8.5	5.6	27.9	3.3	11.8	116.9	36.6	10.1	12.6	4	40.4	16.8	19.5	32	13.2	38.7	14.7	16.6	9.8	7.1	10	21.7	34	7.7	8.1	15	32.5	13.2	13.6	15.6	9.3	17.8	12.1	69.2	26	40.5	35	16.1
1772_s_at	FNTA	355.3	550.9	468.7	368.5	405	157.5	295.1	320.3	406.2	208.7	379.4	348.8	374.5	342.3	143.9	554.9	216.8	269	166.9	504.3	344.5	118.1	140.1	220.8	298.9	223.4	178.4	251.2	178.4	163.2	449.6	455.4	116.4	324.2	316.2	127.7	219.8	160.2	257.2	187.1	231.1	242.5	384.4	243.9	443.8	260.1	281.5	223.7
1773_at	FNTB	59.2	43	50.6	75.3	47.1	105	85.9	46	55.7	125	59.2	97.2	68.9	89.1	80	50.9	84	123.8	52.4	133.3	83.3	71.7	117.4	97	130.9	123.1	131.3	127.8	121.7	69.9	45.2	46.7	56.7	28.4	117.8	91	54.4	96.8	57.4	68.9	35.3	72.4	65.1	55.3	78.8	67.3	64.5	66.6
1775_at	POLA2	747.5	561.9	692	230.6	568.6	706.8	489.1	239.1	388.2	300.4	370	636	292.3	607.5	400.3	567.1	619.8	450.5	626.3	644.3	479.7	278.7	315.7	535.9	538.9	484.8	643.2	311.1	582	200.9	559.3	409.5	333.4	496.1	714.6	578.7	126.3	125.7	144.3	133.6	70.6	187	206.7	182	192.8	219.1	258.1	192
1779_s_at	PIM1	274.1	609	686.3	633.1	1159.2	610.1	110.1	296.4	399	263.1	280.6	776.5	463.3	1345.7	1865.2	2879.7	150.7	445.2	93.4	1691.5	649.7	840.5	454.2	169	535	271.1	367.5	410.6	317.6	346	151.2	469.8	905.4	329.8	284.3	584.1	640	780.4	693.7	682.1	671.6	328.3	445.3	738.9	1018.1	580.5	934	612.2
177_at	PLD1	35.3	4.7	4.9	123	6.5	85.6	35.8	13.8	63.7	42.5	181.2	25.5	218.4	32.4	24	17.2	90.8	9.7	44.6	57.1	41.4	55.4	74.5	88.9	40.5	84.3	46.7	107.7	142.7	189.1	29.4	26	8.4	28.7	27.7	38.6	12.6	56.9	19.5	45.6	13.5	59.1	35.8	70.3	19.4	28.4	41.4	24
1780_at	FGR	407.6	262	337.5	1176.9	192.2	636.4	203.8	718.4	592.1	187	760.8	770.7	935	154.6	168	122.5	88.7	140.2	98.9	116.5	356.7	107.8	93.6	214.9	152.8	408	264.6	748.2	188.9	656.4	761.9	96.6	70	124.2	329.4	124.6	932.3	849.6	1381.3	768.3	606.9	474.4	354.6	707.2	594.3	567.7	677.8	485.4
1781_at	ELK1	198.2	146.8	159.6	265.4	151.7	230.6	111.8	150.8	190.5	162.4	162	260.5	144.5	184.2	153.5	118	365.2	231.3	75.3	191.3	180.5	132.1	208.4	286.4	162	238.6	394.3	167.6	243.4	144.2	115.7	96.2	110.8	185.6	199.3	278.9	30.4	171.2	167	185.9	151.3	100.9	161.3	133.4	41.4	150.3	189.2	165.6
1782_s_at	STMN1	1500	1787.3	1448.7	1535.6	1866	1132.3	2371.7	592.8	1203.6	2932.8	661.4	943.4	564.4	1525.7	1084.3	1780.3	711.8	1794.9	2131.8	1367.9	1688.8	595	685.2	724.1	652.1	782.3	878.1	863.2	669.4	595.5	852.8	872.1	634.5	1286.3	1523.5	680.7	271.9	243.3	225	267.2	278	171.4	293.5	429	317.3	382	255.9	222.3
1784_s_at	ARID4A	76.9	179.9	92.5	101.9	152.5	62	125.5	88.6	101.9	120.5	142	93.2	110.6	121.3	50.9	67	66	99.1	50.8	140.2	114.5	44	96.6	84.5	83.7	68.6	44.3	128.7	82.4	52.4	28.9	63.3	74.4	77.2	56.4	22.4	99.7	120.8	136	151.1	215.4	174.7	198.8	185.3	160.2	152.5	183.2	201.5
1785_at	JARID1A	282.1	339.8	173.7	356.2	453.8	404.3	215.8	231	335.7	380.7	445.6	524.6	394.1	512.7	409.6	214.4	478.7	309.5	101.8	389.2	575.5	972.9	478.5	434.8	1207.7	366.7	348.5	450.5	336	450.7	675.4	220.7	176.3	289.2	141.5	280.4	472.5	278.6	445.4	386.8	470.8	1117.2	791.6	986.9	872.5	1050.2	902.9	688.5
1786_at	MERTK	46.5	27.6	7.2	11.8	25	33.4	33.9	15.6	8.3	23.2	30.6	30	94.8	35.6	38.4	51.9	8.5	27.6	11.8	39.1	19.1	43.9	67.4	186.6	107.4	36.4	35.2	45.4	40.2	56.3	17.4	42.5	150.1	89.7	50.1	48.1	68.3	46.9	69.7	39.1	34.1	18.4	15.1	28.2	82.4	34.6	24.2	36.4
1788_s_at	DUSP4	4.5	2.2	1.8	5.1	8.4	1.5	8.6	2.9	3	3.3	246.5	7.5	92.5	3.1	10.6	26.5	7.7	34.1	6.3	3.5	18.9	24.4	204.7	1.4	71.1	331.3	687.8	538	1358.9	1691.9	246.2	248.8	162.5	1.2	23.9	14	42	67.4	5.5	24.9	27.3	49.4	21.1	160.8	129	81.1	316.9	224.3
1789_at	COPS5	1595.1	1055.9	1060.3	707.7	1034.9	1424.2	1338.1	860.6	775	747.8	861.3	815.8	765	1536.4	1119.8	1546.6	1006	1313.1	1699.3	1792.4	1386.8	1000.2	315.5	703	673.7	604.3	510.6	692.9	822.6	474.8	1910.3	1927.9	712.7	2220.4	885.8	583.5	444.6	323.9	637.1	399.2	647.3	487.1	629	730.5	504.8	644.7	698.2	645.1
178_f_at	PMS2L1	295.2	174.5	145.8	364.4	246	309.2	306.9	229.2	494.2	240.3	163.3	334.8	214.5	477	327.3	240.2	267.8	337.4	289	410.3	380.6	404.3	173.8	396.8	226.9	231.7	225.2	212.1	147.3	142.4	244.2	176.4	357.4	230.8	316.3	170.9	256.5	254.3	270.6	265.3	272.7	286.4	289.7	233.7	262	200.8	259.1	224.1
1792_g_at	CDK2	1349.4	1615.4	1596.5	1417.2	1583.6	772.5	1379.7	1049.7	1239.2	1856.6	1358.2	1122.4	1397.7	1504	1252.6	1293.2	846.5	1232.5	1404.5	1333.8	1826.5	1337.1	1426.5	1630	1238	1525.5	1681	1786.9	1890.7	1736.7	1194.8	904.5	842.5	965.3	1519.6	1215	417.8	451.9	458.3	445.2	442.2	991.9	798.9	988.4	1227.9	994.4	1074.6	846.9
1793_at	CDC2L5	274	190.7	106.2	244.4	103.3	190.2	148.9	267.1	313.6	280.6	131.7	167.3	80.2	321.7	238.6	122.5	213	284.6	160.1	348.1	412.7	213.3	180.3	265.7	147.7	194.9	195.8	315.1	226	174	122.4	122.1	76.3	127.7	182.8	197.1	236.8	353.2	289	263.3	236.4	432.3	328.5	266	340.9	360.5	316.8	303.9
1794_at	CCND3	1361.8	1186.3	1178.4	1289.7	1655.9	264.6	360.9	784.8	1396.7	533.2	421.2	300	250.7	268.2	228.8	148	413.6	1543.1	701.1	1703.3	695.7	235.2	220.5	347.6	169.7	250.4	270.2	302.2	284.4	479.1	568.2	180.4	107.8	76.2	808.9	361.7	2065.5	2473.3	1595.7	1850	1668.8	413.6	1063.9	505.1	477.5	388.6	557.6	897.4
1795_g_at	CCND3	1406.4	980.9	1010.5	1046.5	1381	383.9	517.8	698	1394.6	527.9	488.6	401.8	383.1	422.1	207.2	227.6	522.2	1213.4	915.6	1148.3	714.7	340.9	371.4	567.1	314	410.6	423.9	562.3	431.1	584.7	678.6	342.9	234.6	152.2	947	521.1	1985.7	1696.8	1208.2	1327.6	1004.1	416.1	819	510.7	534.5	513	632	713.8
1796_s_at	BCL3	463.7	234.3	152.4	356.5	175.4	351.1	350.7	560.6	589.6	190	166.5	220.9	314	445.7	576.4	638.4	412.1	380.5	359.2	456.6	671.2	551	340	875.7	541.7	346.7	423.4	633.3	433.3	541.7	163.4	324.7	211.1	148.7	347.9	617.5	872.1	1221.1	732.4	1517	972	658.4	900.5	914.7	742.6	735.1	765.6	877.9
1797_at	CDKN2D	135.2	167.1	209	237.4	334	102.5	86.1	160.3	296.7	111.9	109.4	112.3	154.1	117.8	127.9	393.7	261.1	273.1	99.1	123.9	169.8	174.4	63.5	150.5	240.6	128.7	67.2	130.6	106.3	251.3	98.3	103.7	141.3	136.6	241.4	82.7	1413.2	940	1060	1378.9	1386.5	362.4	364.9	453.8	404	423.8	483.8	478.4
1798_at	SLC39A6	106.9	590.6	639.1	175.7	612.8	435.4	337.6	376.5	170.4	222.9	418.7	678.7	419.8	289.9	222.6	127.9	134.3	97.6	79.7	311.2	225.4	715.7	297.1	552.1	302.8	353.4	276.6	227.8	363	241.7	479.8	1086.1	463.4	881.9	256	545.9	54.3	56.7	171.1	54	79.2	223.9	219.5	197.8	165.2	214.6	180.9	269
1799_at	ERCC4	135.1	42.1	20.6	105.3	34.7	137.4	100.8	95.9	115.9	139	51.1	58.8	50.8	153.7	101.6	82.1	104.2	120	84.6	132.5	102.2	140.6	119	180	182.9	105.1	175.7	220.4	158.7	42.8	55.8	58.4	75	65.5	77	105.3	242.1	88.1	117.9	172.8	148.1	168.2	99.9	144.9	72.2	147.6	116.7	121.4
179_at	PMS2L11	680.1	203.6	317.9	430.9	165.6	457	323.4	340.7	364.6	255.8	314.5	217.7	268.5	539.7	466.8	390.1	564	436.1	291	596.4	481.9	376.2	503.9	723.4	800	1005.2	1031.7	528	818	613.5	214.3	281	307.8	354.9	589.4	617.5	842.9	923.6	673.6	682.7	558.2	555.3	622.2	540.4	750.8	532.8	609.5	671.3
1801_at	BARD1	1063.6	795.5	550.6	826	1049.2	1244.6	1138.7	633.3	1158	1281.2	561.4	583.8	390.9	1220.5	610.5	517.9	530.8	896.7	667.1	1244.5	1160.7	746.5	726.8	513	1055.7	947.5	1145.2	906.3	896.5	918.8	715.4	386.4	278.9	918.2	902.3	1050.9	339.3	274.9	214.1	229.9	284.5	895.1	906.8	786.8	866.4	845.7	832.6	675.6
1803_at	CDC2	894.3	839.9	1207.1	626.6	1209.1	599.6	822.7	364.1	819.2	600.8	506.4	1022	488.2	629.9	619.7	1254.3	460.3	850.6	1156.6	983.9	708.5	667.3	314.7	460.2	607.1	491.8	590.4	556.1	650.6	517.3	476.4	479.3	323.8	228.9	948.7	382.1	61.9	32.7	40.3	20	8.8	76.9	181.7	309.9	271.2	185	211.7	138.6
1804_at	KLK3	254.2	148.6	125.9	246.4	139.4	239.2	168.2	198.7	320.4	229.9	119.4	150.1	188.7	255.6	190.2	296.6	242.4	264.5	349.4	209.2	204.2	208.6	203.1	297.9	255.9	221	211.8	371.5	222	248.6	197	149.9	228.9	198.7	209	171.3	462	416.2	371	330.6	344.5	368.8	200.6	289	285.5	334.9	257.6	268.1
1809_at	CDC7	201.7	340.6	218.5	112.2	481.7	166.7	224.6	107.5	185	116.7	144.7	273.7	176.7	231.6	167.6	126.4	149	259.7	136.7	148	177.1	135.3	222.5	169.3	179.3	119.1	109.4	114.2	143.9	101.4	176.6	89.1	48.4	118.6	208.3	242.8	33.4	29.3	39.9	29.1	12.1	83.3	61.4	89	48	63.8	57.8	84.7
1810_s_at	PRKCD	259.5	148.4	450.4	397.6	121.6	186.3	147.7	209.3	139.5	48.2	255.8	389.5	230.9	73.3	251	94	273.1	425.2	133.6	428.7	267.6	164.2	283.2	153.6	78.7	358.6	361.1	340.4	282.6	225.1	46.5	122.1	114	63.7	398.3	127.9	542.7	296.3	249.4	259	248.5	194.4	189.6	275.9	281.4	240.3	375.6	427.6
1814_at	TGFBR2	57.9	36.4	17.7	336.6	520.7	2.7	148.9	15.3	219.9	91.5	1.6	170.2	1.8	171.9	248.8	235	4	177.5	258.1	277	4.5	7.2	2.9	2.2	10.7	3.5	4.8	23	5.6	7.4	90.6	64.8	71.9	69.4	47.2	8.7	851.5	755.2	952.1	671.9	971.6	2252.1	2069.5	1855.6	1464.6	1725.2	1656.3	1652.1
1815_g_at	TGFBR2	56.2	32	14.3	130.9	271.8	12	74.6	26.4	66.5	70.8	3.6	90.8	16.8	102.4	109.4	64.6	14.4	83.4	46.2	112.3	52.5	25.4	9.2	9.1	32.9	15	10	29.4	21.2	27.3	43.6	24.3	39.9	37	30.7	23.1	277	291.1	330.2	284.8	374	612.5	464.5	480.4	433.9	578.3	485.9	541.3
1816_at	RASA2	32.5	53	20.6	39.2	52.4	10.3	21.2	21.3	81.7	37.2	27.5	26.8	17.6	96.5	13.6	7	12.4	65.3	29.5	27.9	49.1	30.1	57.8	109.6	48.5	44.9	61.6	66.3	77.8	32.9	43.2	84.3	62.4	89.2	68.7	64.7	122.9	181.7	129.4	158.8	199.5	251	286.5	240.6	242.2	299	188.9	196.5
1817_at	PFDN5	2625.3	2066.8	1827	1364.5	2152.6	1561.1	2215.1	2507.6	2333.2	1599.6	2311.1	1636.1	2226.2	1958	2327.9	3735.5	2110.2	1650.6	4060.7	1730.8	2379.7	1143.4	1676.9	1934.8	1617.6	1550.2	499.1	1605.5	1263.9	821.1	1531.2	1094	1931.5	2633.6	905.2	386.8	5345.6	4117	3776	3719.6	5310.7	4168.8	3819.1	4364.5	3466	4384.2	3277	3477.1
181_g_at	LENG4	238.7	229.4	558.3	319.6	228.9	189	132.9	398.7	259.7	365.2	202	398.8	296.2	286.3	298.2	231.9	251.6	268	138.3	386.1	311	602	647.8	727.7	678.2	345.4	438	394	248.4	378.4	364.9	192.3	281.4	654.7	363.3	569.1	347.9	313.2	524	326.9	305	316.9	320.5	419.6	367.5	255.4	374.9	317
1824_s_at	PCNA	1403.3	719	915.5	622.8	1534.6	1058.6	1132.1	461.5	1016.8	1348	646.4	1238.1	507.3	1188.9	1122.4	2849.1	785.7	1585.8	2501.7	1350.5	1174.6	553.2	649.3	869.9	610.8	767.5	786.1	980.2	993.3	493.1	614.6	842.8	467.3	518.9	1623.9	423.5	181	37.8	42.8	40.3	51.3	259.9	395.8	355.3	374.4	391.7	478.1	289.4
1825_at	IQGAP1	247.5	594.5	391	533.4	753.2	332.1	626.9	436.1	457.6	481.4	722.1	595	695.7	948	373.4	513.9	265.6	463.5	653.3	432	667.7	428.6	215.7	440.6	295.4	583.4	840.6	552.1	581.3	575.7	309.2	429.5	600.3	303.9	195.5	583.9	344.8	643.9	785.3	616.4	636.5	1170.3	934.2	1212.9	810.9	987.7	808	878.8
1826_at	RHOB	71.5	25.1	11.4	48.4	19.3	42.3	60.4	18.4	23.1	14	8	7.5	26.7	19.3	23.5	21.8	21.1	16.4	12.5	13.7	20.3	75.1	26.2	20.8	43.3	21.7	60.5	26.6	37	111.2	9.5	20.2	106.9	70.1	17.1	18.1	255.8	284.7	286.8	737.1	330	23	23	25.3	23.2	27.7	22.5	22.2
1827_s_at	MYC	315.7	301.5	173.5	134	292.9	209.8	379.7	494.1	1023.7	3684.7	209.3	316.5	196.7	715	608	501.2	274.5	861.1	356.3	470.2	349.5	536.9	254.5	724.1	430.4	611.9	742.9	670.9	633.5	592.3	482.7	1441.1	468.2	628.8	710.8	600.3	378	495.1	349	553.1	278.4	520.7	479.9	451.6	473.7	481.5	456.7	557.2
182_at	ITPR3	175.6	554.7	810.1	471.3	457.4	146.7	123.7	174.8	688.1	186.8	258.9	549	439.4	510.1	90.1	197.1	161.8	929.2	184.4	404.3	461.8	601.1	10.4	111.8	226.6	186.1	414.6	202.1	320.1	562.2	680.6	459.3	378.3	339.9	305	640.5	398.4	445.8	491.5	342.6	357.6	644.4	655	718.6	476.1	396	625.3	798.6
1830_s_at	TGFB1	426.1	630	445.5	453	250.6	569.7	273.9	498	540.5	398.8	398.3	373.7	527	297.6	524.5	366.9	624.8	480	237.6	676.8	411.5	668.7	779.1	420.5	581.5	604	1033.9	447.6	646.6	591.7	394.6	829.3	208.5	381	556.4	932.2	934.3	1589	1009.3	1307	891.7	940.6	842.9	1261.1	1136.7	926.2	848.2	1196.4
1833_at	CDK2	205.5	378.1	365	171.3	368.5	206.6	319.2	259.8	268.3	295.2	306.5	186.8	247.1	288.4	191.7	210.6	158.1	242.7	169.5	258.2	278.1	275.8	295.4	261.9	217.5	334.2	310.6	393	281.4	304.9	166.2	118.1	145.5	172.4	309.7	235	64.1	55.2	94.1	99.5	78.3	155	175.1	216.2	212.2	196.1	182.4	162.4
1836_at	CCNI	3577.1	3709.9	3480.4	6817.8	4328.5	2431.6	2555	5637.2	5808.1	4745.1	2808.6	2555.8	3322.7	3438.8	2257.4	2988.4	4031.9	3941.6	4566.7	2340.8	5168	3258.5	1975.5	3390.9	1683.5	4661.9	3434.5	3130.8	3085.1	4984.1	3138.3	1963.8	2247.2	3493.1	4737.4	5825.9	11321.9	8315	7481.9	7348.8	7142.7	6855.6	5919.1	6609.3	6883.1	6623.3	4998.1	4904.7
1844_s_at	MAP2K1	779.1	869.5	1037.9	994.5	774	1027.3	453.5	1043	830.6	213.5	1037.7	1065	864.9	691.2	219.2	384.6	749.9	756	399.4	478.4	1164.6	597.2	519.5	721.9	1550.1	779.5	762.5	658	763.3	800.6	711.5	522.8	601.8	661.7	702.5	980.3	546.4	587	691.7	600.4	533.2	327.7	539.7	513.9	296.9	337.1	374.6	382.8
1845_at	MAP2K4	71	167.5	133.5	13.8	115.9	94.7	126.3	107.6	18.8	82.5	156.9	106	180.6	77.4	21.2	19.1	16.2	128.8	128.1	66.5	93.1	111.7	99	11.4	125.7	31.9	111.9	162.3	109.1	53.9	130.7	86.9	10.6	20.4	122.7	146.8	22.8	25.4	87.8	24.8	76.3	100.6	145.2	112.5	19.8	102.4	151.6	27.9
1846_at	LGALS8	36.2	30.7	5.9	45.9	67.6	50	73.9	40.3	123.9	5.3	63.9	44.5	101.3	68.2	44.1	102.8	84.1	78.2	73.9	65.5	97.5	99.2	11.7	120.7	39.2	134	81.3	158.6	163.4	155.4	31.2	64.9	43.6	79.2	49.2	15.1	247.3	239	277.7	292.5	259.9	219.8	176.7	313	268.8	194.9	166.9	273.1
1847_s_at	BCL2	38.4	14.4	10.1	122.9	5	48.7	10.4	6.3	60.9	44.3	97	94	112.4	7.2	120.8	165.1	34.8	44.7	7.6	23	1229.6	61.9	35.9	42.3	20.8	123.4	127.5	146	109.3	189.9	20.7	100.6	177.6	471.9	47.6	53.3	19.8	69	63.7	81.3	75.6	158.5	92.9	65.2	80.8	107.5	98.1	133.3
1848_at	RAP1A	452.4	730	509.7	793.7	499.8	545.4	609.2	495.4	700.1	353.8	1651.9	1011.2	1256.2	447.9	1742.6	423.5	604.2	334.9	412.4	514.6	1059.4	1653.3	387	1234.8	1651.4	1073.8	576.1	1366.3	1770.7	893.4	656.5	2213.9	317.1	463.6	531.4	522.5	141.3	381.1	843.1	218.4	264.7	455.2	606.6	550.1	439.3	555.3	702.7	742.1
184_at	AGTRL1	47.6	23.5	21.4	79.4	31.1	46.4	59.5	50	85.5	56.2	35.7	30.3	48	44.8	44	21.1	71.2	30.4	76.1	18.1	21.8	46.6	66.1	57	23.4	50.1	73.9	45.9	74	78.1	9.9	23.5	46.8	11.6	71.9	27.5	150.8	153.7	122	81	79.5	73.8	63.9	65.7	118.2	81.6	53.8	91.8
1850_at	MLH1	568.3	524.8	664.6	445.8	873.3	344.5	475	448.8	587	525.3	474.2	585.1	407.6	585.2	662.7	688.9	363.4	1185.1	650.1	639.3	426.3	277.4	500.1	344.1	504.1	416.1	560.7	553.2	667.6	376.8	508.3	492	348.7	484	503.3	313.3	168.5	199.8	287.8	269	216.7	236	319.3	300.8	264.3	231.5	229	189
1852_at	TNF	126.9	53.6	24.9	59.6	46.9	93.8	50.2	193	75	42.1	575.2	33.9	330.8	48.9	240.5	1159.8	105.8	68.6	83.3	364.1	87.6	540	600.2	862.3	339	629.9	639.2	418	450.8	700.8	27.7	21.1	41.8	44.4	69.4	717.8	318	166.1	184.8	198.7	284.3	403.8	403.4	450.6	292	403.1	377.9	512.9
1854_at	MYBL2	1015.7	989.9	2392.8	838.6	1111.8	995.8	778.4	226.6	916.5	1713.7	657.3	1409.7	343.1	796	1406.4	839.5	679.3	1971.7	678.5	1447.5	830.3	308.2	501.7	526.3	198.3	391.3	833.1	475.6	773.8	370.7	1242.8	610.4	271.9	314.7	1872.5	907.3	171.1	205.5	100	277.4	399.3	164.1	118.5	336	500.7	739.1	263.4	149.4
1855_at	FGF3	112.4	69.8	45.9	102.5	65.9	82.8	95.6	82.3	74.3	125.6	59.2	59.4	57	65.1	140.7	149.7	107.5	103.3	73.3	97.7	104.8	117.4	91.3	70.6	127.2	83.6	93.9	137.8	76.1	84.1	37.3	48.9	68.9	92.4	115.7	91.8	229.7	184.6	138.7	143	114.4	129.7	112.1	114.5	152.7	98.4	112.7	102.2
1856_at	REL	496.2	226.4	93	485.1	109.9	275.1	138.6	280.6	653.9	103.2	40.6	103.4	76.7	665.8	343.5	156.1	336.7	365.9	184.1	873.9	791.9	84.9	441.8	338.4	541.4	235.9	473.5	205.8	239.9	97.4	32.5	19.4	45.3	28.9	206.4	587.9	955.8	774	639.9	1243	1141	1233.4	1137.3	1122	1251.8	1067.9	920	1160.9
1857_at	SMAD7	59.3	18.8	12.9	72.6	31.6	70	34.7	22.6	94.4	37.3	82.7	58.2	77.8	6.9	23.4	131.2	52.7	32.9	66	39.6	61	176.9	43	58	68.5	125	114.3	79.2	136.5	149	40.7	141.6	171	103	47.3	240.8	18.9	45.5	21.4	30.1	39.5	114.7	217.9	219.2	177.3	202	214	357.8
1858_at	FASLG	15.2	17.9	8.5	54.2	15.2	11.2	16.4	10	36.8	8	22.3	7.9	11.3	13.2	27.4	16.6	18.9	6.7	11.6	10.4	9.2	6.9	10	29.1	7.7	37.4	8.6	64	46.1	12.2	5.8	4.6	9.3	9.1	16.5	6.4	42.1	42.8	12.8	21.6	42.5	20.3	13.9	8.1	20.5	23.2	49.5	33.4
185_at	NOVA1	13.4	24.2	45.7	29.5	8.6	38.3	37.8	24	41.2	42.1	87.8	20.4	15.9	25	46.2	30.2	67.6	42.7	41.4	15.4	75.7	51.1	27.3	40.6	46	7.4	45.9	51.1	56.8	50.3	17.8	14.2	19.8	6.4	36.9	47.9	14.2	47	31.4	41.4	46.4	48.1	41.6	51	84.8	32.2	44.7	53.7
1860_at	TP53BP2	140.7	4.5	4.7	145.4	88.3	64.3	78.5	105.5	222.5	144.1	5.6	21.2	144.7	120.5	129.1	184.7	116	149.2	165.3	91.1	114.9	448.6	545.2	590	296.7	32.4	154.2	85.6	113.5	116.9	271	107.5	54.2	35.1	102.6	318.9	167.9	162.8	142	210.8	181.8	207.3	168.4	130.3	226.1	133.4	155.1	144
1867_at	CFLAR	263.4	50.6	48.7	115	83.6	339.9	91.2	144.8	331.2	74.1	1099.1	241.9	958.2	452.1	2603.7	4443.5	600.3	176	137.3	37.7	289.6	1647.2	883.8	1209.2	1926.8	1322.8	1214.4	875.4	1299.6	2526.6	906.2	197	747	230.4	123.9	553.7	388.5	232.2	338.5	334.9	239.3	250.6	181.1	274.1	195.1	158.9	932.7	427
1868_g_at	CFLAR	168.6	20	15.4	70.4	42.4	196.2	88	120.4	211.2	36.9	355.5	101.8	236.2	135.5	1352.1	1466	167.5	159.7	120.5	19.2	252.1	865.5	251.8	845.5	833.8	615.9	599.4	368.2	520.8	883.1	313.7	224.5	414.3	195.4	131.9	170.6	192.6	239.8	250.2	303.1	232.6	192.1	158.5	173.7	189.1	184.5	428.3	321.6
1869_at	TERT	34	92.6	103.2	160.5	82.2	115.1	47.8	72.6	227.4	25.1	12.9	16.4	21.4	52.3	45	32.1	36.7	476.5	37.1	299.7	102.4	30.2	20.8	47.5	17.2	20.4	85.3	28.3	22.5	69.1	47.1	10.7	81.6	15.7	20.6	137.1	31.8	50.5	48.2	39.3	25.4	22.3	29.2	19.3	37.7	29.9	29.2	27.8
1870_at	PTPN11	88.2	89.4	21.8	87.8	74	91.4	91	116.9	141.8	104.5	100.3	194.8	26.1	174.6	193.6	11.3	155.9	105.3	4.2	148	100.6	52.1	89.2	58.5	78.1	85.5	58.3	118	104.8	40.6	69.9	70.7	45.9	49.3	68.5	130.3	4	63.9	69.9	51.9	49.9	84.5	105.5	31.6	76.9	40	58.3	72
1873_at	XPC	478.6	520.4	496.9	285.5	465.7	234.8	222.6	463	499.6	278.4	755.7	320.5	935	408.2	929.2	364.4	430.7	462.1	260	361.8	779.7	260	556.3	350.4	236.6	823.5	734	695.9	516.8	701.9	288.8	312.3	539.8	359.8	401.5	319.7	541	542.8	475.9	463.3	504.3	528.3	530.3	529.5	539.1	597.1	636.4	580.6
1874_at	RAD23B	704.8	1230.2	1072.5	921.3	882	786.6	813.5	843.7	662.6	623.4	1080.2	1963.7	996.2	732.8	801	532.8	645.9	675.7	733.5	585.2	672.2	487.6	679.3	641.2	729	565.3	653.3	743.9	583.1	710.6	755.4	791	514.8	910.9	670.6	1090.1	225.3	271.2	337.5	319	362.9	382.9	457.9	325.8	532.9	481.3	523.5	568.4
1875_f_at	PMS2L3	238.8	204.6	221.3	290	214.9	185.9	184.3	207.8	277.1	262.3	173	431.7	199.3	517.1	495.7	393.6	324.2	261.5	370.7	390.4	317.1	275.2	297.7	377.2	246.2	192	255.7	212.9	208	223	260.2	190.4	250.5	210.2	268.8	161.2	198.5	169.2	221	222.6	219.7	241.9	324.6	227.3	417.2	368.5	253.6	409.4
1878_g_at	ERCC1	943.6	353.5	651	1069.6	431	539.9	693.9	1107.8	705.5	603	396.1	470.3	588.2	598	1030.7	1139.2	748	903.2	1035.4	474.1	858.2	960.6	462.9	781.2	602.9	676.2	712.8	514.1	699.2	566.7	307	401.5	439.1	331.7	383.2	296.5	899.7	923.3	928.8	792	730.2	684.4	626.4	737.4	852.8	757.6	567.7	582.4
187_at	MAP4K2	233	156.2	213.4	352.8	179.9	398.1	113.5	164.3	362.3	483.8	310.3	187.7	330.1	241.6	165.2	458.1	244.5	466.7	507.4	323.4	321.9	218.8	116.6	189.9	247.1	177.8	437.5	176	312.1	428.5	80.3	54.4	162.7	87.3	305.9	86.6	576.1	675.9	512.5	588.2	486.3	324.6	274.7	415.7	513.6	374.8	217.3	318.8
1884_s_at	PCNA	3548.2	3439.3	3389.2	1596.4	5420.9	3269.7	3718.1	1190.2	2392.5	3438.7	2946.2	3588.4	3093.2	3420.9	2841.9	4029	2653.1	4020.9	3689.3	3976.7	2703.1	1773.7	2749.8	3435.1	2030.4	2722.1	2469.6	2757.2	3125	2117.2	2531.6	2886.3	2407.5	2098.9	3909.1	1719.8	43.6	30.8	74.8	47.1	37.5	409.5	913.4	1072.1	1035.2	868.7	1119.9	762.5
188_at	EFNB1	151.4	69.2	60.1	152.2	69.4	131.3	122.7	129.6	58.5	84.7	75.4	89.9	103.4	91.5	96.5	154.1	150.4	138.9	115.6	95.9	131	149.6	128.6	82	89.9	140.5	148.6	188.3	132.2	205.4	61.8	67.5	130.6	95.2	191.2	144.9	197.6	180.4	220.5	213.3	191.7	216.6	93.3	183	144.5	212.8	97.6	115.7
1890_at	GDF15	162.2	55.5	14.5	133	51.8	109.3	113.6	125.3	88.2	93.3	65.9	71.8	417.8	119.1	145.6	103.9	171.5	90.8	131.7	49.8	116.6	150.9	129.6	229.9	132.9	137.2	151.4	207.7	111.3	417.7	59.5	116	93.6	137.5	98.8	66.7	193.6	150.7	218.2	102.3	103.3	90.2	147.8	97.1	90.6	72.3	86.3	121.6
1891_at	MAP3K8	22.5	21.2	11.3	40.3	40.2	16.8	26.4	65.9	45.2	1.7	114.7	43.8	100.2	65.2	116.2	70.3	31.1	2.1	28.1	0.8	64.2	64.8	63.1	48.5	125.3	91.1	72.8	73.9	46.4	113.8	1.4	16.7	27.1	1.7	6.1	65.2	245.7	477.9	200.2	279.8	329.9	201.9	98.1	112.9	177.6	67.5	108.2	83.7
1895_at	JUN	18.6	9	16.2	22.5	26	15.8	37.2	4.5	51.3	19.4	30.1	20.4	31.8	20	58	94.3	51.2	46.4	48.6	45.2	46.8	91.4	68.1	80.7	106	30.5	47.1	43.7	70.9	86.3	41.9	21.6	52	60.4	22.6	49.6	103.5	80.4	136.4	113.1	110.1	55.8	42.2	67.2	52	57.9	90.6	63.6
1896_s_at	ABCC1	105.3	77.2	59.8	106.8	54.4	114.3	73	105.5	134.6	113.2	71	153.5	54.3	130.8	124.4	55.1	127.6	174	44.7	132.2	122.8	140.2	147.3	188.5	191.9	120.7	158.8	124	105.4	100.6	46.4	65.3	55.5	50.6	115.4	116.6	130.8	175.1	102.7	152.1	143	105.8	98.8	104.2	167.8	114.2	138.6	128.6
1898_at	TRIM29	64.8	14.6	23.7	58.3	27	29.4	31.4	51.9	77.5	45.2	23.4	20.4	24.5	43.3	54.9	43.3	64.4	37.1	29.8	39.1	21.3	57.3	54.9	43.4	122.9	69.5	61.5	75.6	37.8	65.8	12.5	15.2	29.4	21.1	40.9	53.6	101.2	102.2	66.4	81.7	67.1	53.2	38.3	46.6	131.6	36.1	57.3	40.7
189_s_at	PLAUR	54.9	20.7	58.1	111.2	72	44.3	20	99.4	171.5	89.5	19.2	27.5	74.1	17.6	23.6	119.9	29.6	28.4	186.2	20.7	112.8	24.6	28.2	27.5	86.3	24.9	219.7	26.6	23.6	137.3	101.4	109.1	120.7	31.7	56.8	85.9	489.1	599.3	1240.6	627.9	343.6	55.6	66.5	40.2	29.1	35.4	18.4	37.5
1901_s_at	ERBB2	68.2	10.8	45.4	76.2	26.8	53.5	73.4	103.2	101.7	31.5	33.1	57.1	38.9	88.2	101.6	84.1	43	92.7	74.4	81.3	102.2	56.7	54.8	62.6	80.1	56.5	56.4	109.3	62.5	75.7	27.6	26.9	50.9	38.4	62.9	77.9	186.5	214.6	241.1	103.7	70.6	114	65.8	44.7	48	50.4	41.2	71.9
1902_at	ERCC1	419.3	192.5	364.8	445.2	255.4	304.3	390.1	565	257.7	221.9	194.2	293.7	256.9	215.2	594.4	280.5	399.5	272.5	334.9	259.2	350.4	501.1	165.9	355.6	325.2	255.5	334.2	200.4	295.1	187.3	212.5	180.2	174.1	168.3	263.1	122.9	280.7	308.9	321.1	306.7	360.9	306.4	345.1	347.2	289.4	302.1	220.2	326.6
1904_at	MYCBP	373.2	224.5	277.7	161.9	275.6	281.7	449.5	252.1	311.1	228.2	226.9	218.7	169.7	451.3	249.8	312.2	424.6	312.2	637.3	355.9	223.3	167.5	235	369.3	299.8	262.5	185.4	372.9	234.3	257.5	235.5	229.9	419.1	436.7	314.7	157.9	64.9	113.1	174.9	96.3	144.7	146.1	117.9	155.4	163	199.3	141.5	116.1
1907_at	RBL1	47.3	68.2	74.9	47.4	73.8	43.5	85.1	55.3	64.5	53.1	26.6	112.3	40.7	95	64.3	62.8	102.5	97.8	49	96.5	85.1	80	64.8	81.8	52.4	57.4	47.4	73.5	99.1	42.3	93.2	54.4	46.4	46.2	80	44.8	115	43.6	38.4	56.2	52.1	71.5	39.6	35	54.1	67.3	92.7	61.6
1908_at	ETV3	83.5	43.4	34.5	172.1	40.5	72.3	72.2	102.5	104	122.1	46	57.2	34.1	86.6	132.4	89.8	132.4	98.1	27.6	50.8	162	97.3	74.3	105.9	126.5	106.1	106.9	165.2	123.9	86.5	48.5	56.5	49.1	54.6	50.3	91.3	157.5	177.2	143.7	151.8	131.7	83.2	103.1	52.1	30.6	44	76.4	32.6
1909_at	BCL2	87.7	21	5.1	619.6	56.4	171.6	52.9	36.9	191.9	129	431.4	310.4	494.7	20.6	745.5	1450.7	158.8	46.5	32.8	24.8	62.6	339.1	197.7	189.4	54	706.7	271.6	397.2	649.6	521.4	81.8	1099.1	493.1	3424.7	22.3	231	357.9	733.8	618.3	343.3	410.8	354.7	516.3	463.8	291.4	512.4	495.8	1026
190_at	NR4A3	19.9	13.8	9.5	23.6	19	4.7	27	28.9	27.2	38.2	30.1	11	20.2	12.7	15.6	50.7	43.7	45.1	23	16.7	11.2	42.8	35.9	68.3	24.8	31.2	40.1	50.7	39	84.2	12.9	5.5	9.1	12.4	12.6	31.2	103	436.2	78.8	250.6	537.9	38.4	23.9	68.1	22.8	47.2	56.3	36.3
1910_s_at	BCL2	128	62.7	52	239.1	41.3	183.7	131.1	101.5	199.7	36.2	99.5	96.9	146.8	1180.4	213.1	209.7	212.2	54.2	196.5	378.6	1101.6	161.9	208.7	136.6	133.5	258.9	182.6	197.8	204.6	174.8	81.3	110.7	167.4	324.5	140.6	109.4	284.6	301.4	249.9	255.5	245.3	94.6	161.2	203.8	224.8	158.7	173	243.1
1911_s_at	GADD45A	178.3	280.2	1209.8	142.1	1194.8	97.7	150.3	250.3	408.5	103.2	563.7	578.8	949.3	1096.5	171.4	129.6	518	282.2	566.7	61.2	286.3	176.2	276.3	162.8	377.7	346.8	311.6	232.2	260	362.1	96.2	871.7	592.9	119	103.7	266.3	136.7	119.2	115.5	84.8	120.6	20.4	33.8	30.7	55.9	85.8	93.3	97.6
1912_s_at	APC	250.8	149.6	83.9	196.7	87.4	178.6	165.2	199.6	180.6	121.4	132.8	116.3	109.1	217.1	126.4	108.7	261.7	172.2	157.1	211.7	220.6	235.3	168.3	170.4	120.6	137.8	167.3	245	149	197.6	57.6	149.4	190.1	158.5	142.5	140.4	287.5	246.7	196.4	255.8	275.6	304.2	294	257	289.1	252.3	218.1	294.4
1913_at	CCNG2	265	977.3	513.9	485.3	983.9	69.3	111.8	393.2	343.1	247.7	660.5	217.7	609.5	687.9	84.1	125.8	163.2	314.1	113.9	189.8	547	267.4	78.3	733.3	263.5	181	116.5	302.8	209.4	217.3	43.6	97.5	126.1	137.1	113.9	81.3	286.6	137.4	238.7	215	346.9	1024.1	950.7	778.2	763.3	924	585	856.2
1915_s_at	FOS	62.8	40.1	43.9	104.6	71.5	57.1	69.8	84.1	65	76.5	37	28.3	41	52.3	63.5	137.1	74.7	50.5	70.8	64.6	75.4	78.3	51	57.8	100.2	50	49.8	114.7	61.5	46.1	62.9	375.1	46	22	80.6	29.4	3248.5	2954.6	3611	3660.7	2713.4	96.4	82.1	99.6	101.5	89.7	76.4	130.8
1916_s_at	FOS	27	18.6	13.8	78.4	47.5	2.1	8.3	49.7	14.9	11.1	13	5.7	18.9	1.5	10.8	50.1	20.6	7.1	5.8	38.9	31.5	8.9	9.1	3.1	50.6	6.9	5	75.9	40.3	16.2	33.3	634.9	18.5	5.1	15	1.2	3701.4	3223.5	3492.5	3492.8	3215.9	50.4	36.8	38.5	23.7	67.7	47.2	82.6
1917_at	RAF1	430.6	328.9	277.6	473	274.4	388.7	339.7	336.9	351	505.3	420.2	440	329.1	373.8	564.5	225.2	191.1	367.8	217.9	443.3	429.3	541.3	404.5	235.3	432.3	359.8	419.8	557.2	465.9	180.9	328.7	564.6	275.9	523.2	358.5	444.5	311.7	512	513.6	419.9	445	457	520.8	416.3	359.1	384.3	473.3	462.1
1919_at	VAV1	302.1	161	214	161.8	146.3	103.3	177.6	429.6	153.5	32.9	241.9	166.5	159.1	353.2	253.1	273.9	468.2	183.2	13.5	236.2	215.9	128.3	85.7	151.8	54.2	241	279.1	160.7	198.9	118.3	3.5	142.8	207.9	181.6	420.2	39.7	262.3	360.3	339.8	217.9	239.4	393.5	448.8	350.7	364.2	579.3	600.8	507.2
191_at	MUC8	72.6	34.8	38.2	83.1	37	38.3	83.6	45.6	58	39.4	34.8	47.5	36.3	65.4	78.1	98.6	88.9	42.8	110.6	62.3	40.9	63.3	78	71.5	76.1	99.9	47.4	91.1	42.7	81.9	10	18.6	43.3	35.4	67.1	57	69.6	161.2	138.1	129.4	129.9	126.4	48.5	63	138.4	100.1	31.2	93.7
1920_s_at	CCNG1	523.3	559.2	203.5	741.9	296.2	283.4	291.5	376.5	519	456.1	922.2	393.1	369.3	199.9	424.2	421.2	180.6	319.3	227	391	375.5	196.4	224.6	324.7	1775.3	514.5	348.5	614.4	385.2	389.8	180.3	566.3	566.3	167.2	179	270	235.5	329.3	331.8	274.8	421.2	124.2	240.3	142.3	198	190	194.1	228.1
1923_at	CCNC	93	105.4	112.7	80.6	85	179.4	178.4	91.3	134.2	89.4	101.7	293.5	91.9	164.1	86.5	27	91.8	203.2	125.2	93.7	90.3	111.4	68.3	57.3	113.2	125.6	79.4	125.2	126.3	91.4	117.8	104.5	70.7	99.2	203.9	57	31.9	62.6	56.1	30.5	47.3	62.2	68.9	65.2	43.5	58.9	66.2	72.7
1924_at	CCNH	507.8	374.3	820.1	449.7	607.4	719.9	484.5	417.3	388.6	467.5	325.4	511.3	379.7	355.3	474.6	771.5	393.1	419.8	760	375.2	330.3	290.6	160.7	460.5	459.1	280.7	252.5	290	370.6	250.3	251.1	635.4	500	281.8	410.1	140	394.5	276.3	217.8	494.9	412.7	180.1	288.6	265.3	218.1	255.8	291.9	240.7
1925_at	CCNF	257	201.1	438.6	380.5	123.7	344.1	273.5	313	374.5	286.6	188.3	319.4	113.8	206.5	471.2	384.5	358.2	451.3	431	299.6	382.9	220.4	218.2	349.4	292.2	432.6	237.3	320.1	262.5	285.2	143.6	177.8	258.6	124.2	545.6	333.2	207.5	255.2	264.7	286.4	168.1	111.5	214	284.7	271.1	379.4	228.9	221.5
1926_at	VEGFB	97.3	131.6	101.7	256.1	125.6	160.4	139.9	160.3	132.5	154.1	65.1	96.8	90	83.2	197	114.8	216.1	128.3	124.2	229.8	113.5	112.5	95.8	78.8	133.1	131	163.8	112.7	118.6	130.5	108.3	123.3	169.6	154	155.4	122.1	157.8	340.9	215.7	303.3	216.7	218.5	197.4	229.1	245.6	250.9	195.7	246.8
1928_s_at	SMAD2	191.4	243.8	228	351.4	199.5	288	127.7	171.2	255	153.5	274.3	433.7	214.7	227	313.1	395.9	149.9	181.1	149.9	373.5	177.2	294.1	100.2	314.2	367.8	253.7	178.9	238.9	208.4	178.9	124.8	257.9	151.8	366.3	234.8	144	84.6	116.2	116.5	122	140.5	107	149.5	95.6	80.7	145.8	140.3	104.2
192_at	TAF7	916.7	1721	848.2	835.5	1023.7	820.7	998.7	1234.9	577.6	589.4	1034.8	1062.5	965.7	967.7	501.4	842.4	763.7	829.7	669.8	593.2	650.8	446.1	370.3	695.4	470.8	571.6	317.8	424.8	291.8	338.5	546.8	1054.4	851.9	703.3	1129.8	366.3	854.1	1094.8	1009.4	965.8	943.2	580	802.7	612.1	701	762.5	828.1	548.2
1932_at	ABCC5	87.5	114.4	131.4	45	41.6	40.3	173.1	192.3	41.5	91.3	20.9	29.4	14.3	323.3	151.6	48.7	68.8	71.8	104.2	87.4	43.1	143.1	78.8	48.3	48.3	49.7	51.2	103.6	121.1	45.7	96.9	138.1	27.2	30.5	115.3	96.8	116.3	59.1	57.9	50.7	60.5	50.8	46.7	54.9	71.6	50	51	43.1
1933_g_at	ABCC5	113.2	167.7	197.2	117.4	139.4	53.7	119.3	206.3	150.8	194.5	71.5	132.3	96.3	234.7	74.6	60.1	153.2	114.4	146.7	152.8	128.9	127	221.3	81.2	120.3	93.9	125.7	73.1	80.6	27.3	162.1	148.4	88.3	65.2	98.9	145.6	196.3	116.8	136.1	150.8	190.9	121.4	83.7	88.9	84.3	81.4	100.2	132.6
1935_at	MDM4	43.3	48.1	12.8	82.7	67.5	77.2	41.9	96.6	149.1	61.6	56.6	43.7	38	134	144.7	42.8	109.2	172.4	44.7	63.9	350.7	45	120	88.7	122.4	124.1	20	55.2	113.8	38.7	46.5	65.6	27.3	56.6	62.8	139.7	244.6	256	90.6	274.4	218.7	326.7	211.7	63.7	220.8	71.3	140.4	147.9
1938_at	SRC	144.3	114.2	75.8	169.8	100.8	152.5	176.7	172.4	177.2	133.8	95.5	82.9	77.7	114.4	102.2	136.1	130.2	179.3	68.3	149.7	258	125.1	72.9	39.2	137.9	183.8	213.9	199.1	223.4	109	88.3	61.1	121.1	76.2	156.1	93.2	252.7	275.6	294.9	249	181.6	190.1	198.9	171.9	202.3	159.7	171.9	211.5
1939_at	TP53	563	803.2	573.8	788.8	624.2	759	167.9	475.8	395.9	764.7	681.5	449.8	604.7	643.1	757.4	207	438.1	548.7	452.1	532.1	770	26.4	573.3	9	236.6	389.3	598.9	537.1	562.5	494.5	420.2	5.2	208.9	478.3	319.4	126.1	235.4	188.2	368.5	284.9	187.9	651.9	578.2	536.3	513.8	407.3	487.9	518
193_at	TAF9	570.4	739.9	970	465.1	551.9	340.9	398.5	222.3	275.9	424.5	446.3	412	462.9	442.3	487	524.2	588.9	518.3	414.3	398.1	291.8	373.4	427.9	347	554.3	259.1	158.4	208.2	237	256.1	442.4	302.3	902.2	605.1	437.3	213.5	100.1	187.6	132.9	159	195.9	165.7	184	196.7	155.9	209.2	235.4	227
1940_at	KRAS	308.3	596.8	622.6	578.9	450.7	642.8	444.1	959.9	404.7	571.4	394.2	1556.2	286.4	499.4	580.6	386.4	396.5	452.9	228	332.7	664.2	419.3	241.6	583.4	1086.7	217.6	108.5	453.7	292.6	410.7	2318.7	510.3	458.7	1024.7	413.2	528.6	152.6	226.6	126.8	251.1	215.6	288	281.9	349.7	300	324	418.1	351.4
1941_at	SKP2	96.1	130.4	77.6	39.6	85.3	215.5	173.7	74.2	91	155.7	44.3	248.4	54.9	187.9	179.1	51.8	194.2	143.4	68.4	188.1	163.1	11	96.6	120	66.1	60.1	87.5	81	164.6	17.7	118.4	68.1	7.7	148	301.2	75.5	68.3	46.6	36.7	30.9	82.4	54.5	67.3	46.4	30.3	46.3	22.9	37.9
1942_s_at	CDK4	2216.8	1662.6	1320.9	1110.1	1418.6	1950.8	2175.2	1597.2	749	1728.7	845.8	1463.2	880.5	1398.7	2573.2	1395.6	1128.5	1391.1	2223.2	1139.6	1629.4	1031.2	2327.4	1134.7	1337.3	840.2	1149.2	867.5	1380.2	643.7	1896.3	890.5	654.4	1934.7	1101	971.2	137.5	142.9	274.3	139	175.3	289.1	394	368.6	398.7	390.2	450.4	373.2
1943_at	CCNA2	1122.5	1189	1301.3	618.4	1154.9	1151.3	726.2	282	699.4	649.8	751.9	1191.8	519.7	490	855.6	710.8	543.5	919.5	766.2	585.9	607.2	655.5	407.4	309.9	877.5	480.6	512.1	761.7	746.3	506.6	540.3	528.5	400.8	384.5	1335.9	608.1	57.2	72.6	76.1	37.1	64.5	66.8	151.8	165.8	181.3	194.2	210.8	115.1
1944_f_at	MLH1	499.1	288.1	369.8	372.1	433.9	492.5	415.9	311.6	602.6	488.1	249.1	345.5	274.9	459.7	478.8	495.5	490.2	846.8	658.2	440.9	416.7	466.7	414.4	399.7	541.2	360.3	665	580.6	486.8	530.3	260.5	318.8	274.2	316.2	448	493.2	138.6	197.1	219.4	326.6	211.6	456	453.5	519.6	448.7	464	390.9	472.9
1945_at	CCNB1	1433.7	1366.9	1662.4	821.2	1519.5	1453.9	1204.9	679.9	590.6	912.4	1066.5	1565.2	744.8	837.5	2033.1	1182.6	1676.3	1117.9	1149.5	899.7	1028.6	1135	766.7	882.8	897	897.7	519.4	646.4	777.6	708.4	1088.9	578.9	1009.8	843.3	1405.6	514.4	33.8	24.8	27.6	22.4	24.4	84.2	153.4	319.6	273.8	242.3	289.8	148.6
1950_s_at	SMAD3	150.5	78.8	56.5	349.1	67.8	195.2	91.8	202.7	222	126.3	95.4	89.4	70.9	159.1	157.5	109.8	136.7	149.5	125.7	140.2	103.4	110.3	89.2	117.2	100.6	111.5	96.3	114.6	135.4	49.6	73.6	55	62.1	60	81	81.9	183.6	449.8	237.4	341.4	234.2	210.9	222.2	177.4	224.6	225.7	138	205.5
1953_at	VEGF	92.5	175.2	781.4	852.2	802.9	201.7	605.7	344	790.3	415.5	876.9	757.8	1366.8	506.3	295.7	641.2	126.7	382.1	862.7	994.2	360.8	230.8	227.6	1009.3	514	514.8	242.1	805.7	612	975.4	932.5	1637.8	927.6	1310.8	269.1	628	180.5	187.8	610.1	240.9	124.3	52.3	49.9	71.1	107.7	69.9	76.9	50.8
1959_at	AZIN1	291.3	591.9	477.7	748.2	682.5	484.3	424.6	476.2	542.7	381.9	731.4	867.9	608.9	778.7	330.4	263.6	232.7	605.5	231.5	1163.4	603.4	711.6	462.3	568.7	1008.8	525.5	484	486.4	470.2	402.6	391.4	928.6	400.9	802.5	420.8	549.7	197.5	283.2	272.9	258.5	305.3	337.7	417.8	283.7	258.2	360	325.1	401.8
195_s_at	CASP4	77.5	25.2	0.5	4.5	1.6	33.2	39.6	1.8	32.7	1.7	371.6	19.5	379.2	4.3	147.1	196.1	250.6	7	990.1	0.9	4.1	122.3	52.2	18.1	3	317.8	160	164.4	312.6	347.9	20.6	862.1	459.5	397	32.8	82.3	809.5	679	515.3	741.4	890.5	936.6	719.8	1044.9	728.2	1141.3	1019.4	708.5
1964_g_at	FLT1	55.7	21.9	15	39.6	17.1	42.3	47.9	34.6	34.8	61.1	202.4	38.8	38.2	16.5	68.4	102.3	85.5	33.3	93.3	10	17.5	9.5	29.8	14	38.9	45.4	50.2	129.5	63.7	160.4	42.7	3.9	16.2	26.4	7.5	31.4	47.7	69.8	87.1	61.2	64.9	45.9	63.3	59.2	52.5	71.8	49.5	47.5
1969_s_at	CDK7	262.6	95.4	142.9	246.8	231	234.6	196.6	120.8	170.7	166.2	161	169.9	173	105.9	147.9	437.2	224	141.6	280.8	204.9	145.5	127.4	219.4	227.4	431.6	161.7	111.2	200.4	245.6	285.7	192.1	187	304.9	148	134.2	122.5	62.7	53.5	62.2	58.7	41.6	85.7	144.5	137.5	77.6	122.9	134.5	93.2
1973_s_at	MYC	987.6	1608.6	1172.4	1778.5	1963.6	1572.4	596.5	3241.9	1827.8	727	471.4	1221.7	572.6	1262.4	856.5	784.1	1425.2	1223.3	1063.6	1035.3	541.8	654.5	250.9	589.7	563.4	659.3	848.1	597.1	650.5	779.6	1699.8	3889.9	2113.4	2136.4	725.3	852.6	156	296.4	270.6	455.9	328.6	419.5	402.4	364.7	411.6	676.1	552.4	429.3
1974_s_at	TP53	214.2	209.8	91.2	295.3	129.9	240.2	61.7	133.1	154.5	310	150.9	144.7	102.7	251.6	316.9	48.3	164.1	186.9	145.5	174.3	347.8	92.9	197	109.9	70.9	204.8	173.2	201.6	240.5	134.8	158.7	4.2	56.8	134.2	142.2	53.1	94.3	97.3	110.1	89	94.6	213.3	212.9	207.7	212.7	192.2	172.3	220.7
1975_s_at	IGF1	78.5	59.2	96.4	189.8	54.4	279.2	158.4	108.7	202	45.2	144.9	105.7	131.6	144	160.4	53.4	172.6	109.9	99.1	119.4	117.1	286.8	124.5	92.7	123.7	151.1	240.5	283.8	239.9	192.9	186.4	418.2	191.5	140.6	101.5	108.4	212.8	225.3	200.1	233.6	141.4	51.6	151.3	132.9	177.5	158.7	158.3	168.6
1976_s_at	FES	38	62.1	6.1	138.2	30.9	33.3	56.9	99.6	76.9	13.5	8.5	34.9	30.7	22.8	270.7	385.3	112.8	31.7	28.8	48.6	107.9	67.3	250	187.2	211.2	16.5	83.8	58.8	46.5	45.4	25.8	40.1	27.2	9.4	90.2	32.6	141.4	159.8	163.6	124.4	144.4	160.6	103.8	102.1	114.2	137.9	208.3	80.4
1977_s_at	ETS1	40.6	86.7	27.2	16.7	47.3	22.2	2.3	22.2	6.9	23.5	54	47	36.1	22.1	67.6	12.1	4.3	49.3	25.8	46.3	5	27.3	5.7	28.1	5.8	12.3	41.8	21.9	16.2	17.9	7.4	6.7	2.9	10.6	26.3	3.2	9.4	64.9	118.4	70.6	65.6	36.4	111.9	54.5	43.6	26	48.5	79.7
1979_s_at	NOL1	533.8	510.2	563.4	130.9	301.8	1038	383.9	708.6	252.6	526	204.2	739.1	157	402.2	1162.8	338.9	731.8	535.8	514.8	1024.8	651.7	945.4	557.4	704.6	427.4	322.5	629.3	233.1	395.8	153.1	1440.7	259.4	167.1	365.1	694.2	1072.9	147.9	164	168.9	150.1	129.5	170.6	235.7	235.4	255.9	277.1	373.4	259.9
197_at	NME3	127.1	137.4	178.5	402.2	125.1	250.6	301.9	127.2	203.8	116.8	299.2	206	187.6	229.6	151.7	463.2	140.3	128.7	434.5	234.5	160.9	475.9	339.8	183.9	615.7	362.7	322.2	308.1	214.7	355	355	258.1	553.7	272	162.4	229.9	548.4	514.9	437.3	398.2	389.1	303.7	239.6	294.2	286.4	321.9	287.3	267.1
1980_s_at	NME2	5628.4	5156.5	3522.7	3747	3982.8	5516.3	6434	5762.6	7091.8	5937.7	4110.2	3367.7	4011.6	4568.8	6102.3	6410.6	4942.3	5582.3	7179.4	5183.7	6201.9	5963.4	6388.4	5848.4	6749.9	4805	3036.1	4146.9	4892.6	4681	5449.7	5970.6	7538	6879.7	4352.3	3393	7281.9	4775.5	5121.1	5063.5	5081.3	2592.9	3348.9	3797.4	4222.2	3434.4	3582.9	3099.8
1981_s_at	MAX	210.2	150	104.3	79.7	69.1	149.2	100.6	156	117.3	212.4	155.8	123.8	91	149.3	177.4	143.4	163.9	107.7	114.2	267.7	90.1	105.2	165.7	152.6	62.2	122.5	154.4	127.3	102.5	38.6	106.2	156.2	68.9	73.1	169.6	92.1	74.4	178.9	228.8	140.1	105.8	127.1	207.5	143.1	147	165.5	224.9	190.9
1983_at	CCND2	113.6	47.8	37.8	140.3	63.1	651.7	187	103.5	121.9	107.8	885.4	315.3	751.2	145.4	1941.7	1972.7	135.6	100.2	68.5	76.7	137.5	3407	947.3	418.9	3081.6	868.2	1541.8	894	1343.9	1473.1	1379.2	514.4	708.8	82.6	108.1	2158.7	335.5	373.5	421.5	397.7	257.5	307	316.7	263.9	380.2	416.2	309.2	292.1
1984_s_at	ARHGDIB	4649.6	2527	2194.3	3826	2397.3	1480.5	3455.4	4786	2112.5	2769.9	3970.7	3073	2026.4	3462	3310.1	6859.2	4167.3	3400.2	5501.1	3611.8	4197	9.4	740.5	853.2	37.2	2866.2	2348.4	2206.3	2346.5	869.5	4.8	2408.6	1762.2	229.6	3379	987.7	2220.6	4798.6	5631.2	4806.4	4779.8	4417.7	5798.9	5178.2	5177.8	4841.5	4376.6	4539.7
1985_s_at	NME1	5648.4	4548.8	4113.8	1772.9	3726.4	4487.7	6383.9	3767.5	2361.8	4184.2	2248.1	3100.5	2024.3	3539.9	4206.9	5349.6	2728.9	3721.4	5400.8	3871.7	2969.1	3249.7	2739.7	2185.5	2413.9	1891.4	1898.6	1861.3	3572.9	762	3707.2	4303.9	2584.8	4357.3	4578.9	1396.2	253.8	399.9	597.7	301.1	360	623.9	1023.6	1021.9	997.4	1015.1	1018.4	763
1986_at	RBL2	33.3	45.1	65.8	47.5	56.6	68.6	33.6	68.8	106.4	97.1	102.1	78.2	78.8	163.3	47.7	56	32.4	57.5	24.4	172.6	85.1	37.5	87	123	115.5	117.8	87.9	84.9	74.1	48.6	77.4	196.8	208.7	47.2	40.8	101.4	169.1	209.4	241.4	288.6	177.2	371.4	403.4	207.9	167.4	163.8	181.8	286.4
1988_at	PDGFRA	96.3	52.4	41.9	85.4	67.9	77.8	77.3	98.3	138.7	115.5	47.1	36.2	40.6	48.5	78.2	133.4	88.3	110.4	131.8	73.2	68	78.6	53.2	85.5	69.1	76.5	94.4	100.8	52.8	110.2	40.5	44.3	75.6	57.9	76.6	69.3	143.2	139.9	130.7	154	108.8	116.9	91.4	108.6	124.6	79	58.3	70.6
198_g_at	NME3	158.4	154.9	315.5	587.6	127.6	403.1	335.8	165.2	278	149.6	549.7	298.1	326.3	203.4	153.2	558.5	160.1	130.8	574.5	233.3	189.6	653.7	594.3	225.9	1100	546.8	339.8	265.3	297.5	834.3	848.2	375.4	856	438.9	193.7	340.6	652.5	442	540.1	638.9	597.7	372.7	383.3	339.1	417.4	401.3	404.3	391.5
1990_g_at	BRCA2	152.1	196.4	126	99.9	242.2	149.4	138.8	69.8	155.1	148.7	104.2	183.4	87.4	94.5	161.7	93.8	112	133	55.8	180.5	143.8	362.3	139.7	222.2	113.8	141.3	117.4	191.7	185.8	133.9	73.7	89	37.8	44.8	74.8	129.1	23.5	31.4	20.4	31	25.5	76.2	70.9	79.8	90.4	73.4	104.9	94.4
1991_s_at	MAPKAPK3	168.7	76.1	100.2	299.8	141.6	224.3	251.2	210.3	131.8	292.7	63.5	89.9	91.5	89.8	223.6	169	76	135.3	178	139.1	106.7	238.4	210.1	293.1	229.6	123	268.1	118.2	159.7	166.9	144.7	152.7	99.8	147.7	298.5	160.1	148.4	215.4	249.9	131.2	129.5	106.1	123.9	131.3	152.5	221.6	171	158.7
1992_at	FHIT	76.2	42.6	23.4	91.6	27	28.5	65.6	52.4	83.5	39.6	44	36	54	43	63.9	79.9	86.9	98.8	107.3	53.3	37	45.6	40.7	70.7	41.9	96.2	79.1	86.1	89	78.5	36.1	22.5	106.7	93.9	49.5	45.4	71.3	80.8	47.2	83.9	59.5	51.7	27	41.5	55.2	70.7	50.8	29.8
1993_s_at	BRCA1	344.3	199.2	126.9	237.5	173.1	266.6	228.3	184.2	354.8	246.7	126.9	196.1	87.5	318.6	198.5	174.8	195.3	392.5	93.6	234.2	327.2	232.2	178.4	221	171.2	120.2	219.8	282.3	266.5	113.8	270	194	169.2	123.3	288	248.5	82.8	56.3	19.1	34.1	56	57.6	69	46.1	180.8	83.4	141.6	113.7
1994_at	ATF2	127.3	58	80.4	160.6	60.7	111.6	106.9	93.1	89.9	143.9	103.8	120	98.4	133	76.3	63.2	75.8	136.4	62.5	134.3	84.4	85.2	102.7	125.4	171.4	115.3	98.5	177.2	120.5	79.5	101.2	98.8	77.5	78.4	113.8	71.5	80.8	140.7	135	154.5	121.9	152.1	162.4	97.6	88.4	117.5	121.9	130.6
1996_s_at	CCNF	176.5	96.9	130.7	142.7	46.9	159.6	116.8	83.2	112.2	127.9	87	121.4	56.7	131.3	213.6	11.2	92.8	147.8	42.1	153.8	194.1	82.6	114.8	94.6	106.9	169.6	146	169.3	156	89.4	156	71.9	66.7	54.4	130.7	196.7	56.8	25.7	20	27.9	17.7	29.8	39.3	16.6	35.1	15.6	62.4	37.7
1997_s_at	BAX	821.7	458	504.3	258.1	659.7	271.6	348.7	608.4	429.4	700.8	1684.4	699.7	1712.7	642.6	1450.5	2294.2	395.5	608.3	1258.5	715.9	639.8	484.4	933.3	234.5	286.6	844.2	1143.1	900.2	590.7	1245.6	795.6	778.2	461.8	982.9	407.1	334.9	335	625	658.1	483.6	467.9	384.3	387.9	423.8	459.2	419.6	468.6	526.2
1998_i_at	BAX	545	169.1	195	396.8	156.5	365.6	304.3	266.7	557.6	338.7	192.5	259	211.6	281.4	455.8	694.8	609.8	546.4	759.2	372.2	327.6	411.3	411.8	507.7	534.1	376.4	507.6	313.5	325.7	280.8	232.3	213.3	410.4	313.9	282.4	340.8	482.4	496.2	452.6	400.7	367.3	343.2	442.7	518.8	985.9	838.9	787.7	698.2
1999_s_at	MAPK14	60.3	43.8	37.8	124.7	35.8	30.7	37.8	51	92.5	89.6	40.3	72.2	31.1	81	59.3	31.7	69.2	70.3	62.7	123.3	90.2	88.4	52.6	99.6	57.3	64.4	34.5	53.5	53.8	28.4	56.6	37.1	45.3	45.6	24.9	55.2	49.6	69.7	91.9	62.7	49.4	108	95.8	37.1	58	79.2	52	88.2
199_s_at	PKN2	546.2	270.6	83	357.5	186.7	364.8	276.5	400.6	320.6	363.8	203.7	220.1	166	418.8	261	36.8	677.9	361.9	108.7	159.2	403.7	158.5	307.3	404.1	453.2	253.4	232.2	465.9	247.8	303.1	161.6	127	105.9	147.2	253.4	295.2	524.4	371.7	333	446.2	535	560	419.2	555.8	501.7	770.3	605.7	386.2
2000_at	ATM	446.5	65.7	47.4	630.5	117.8	239.3	251.7	452.6	1071	300	155.1	117.3	66.8	1095.9	188.3	295.3	683	482.3	289.4	1003.7	885.3	162.2	124.6	332.5	115.9	332.7	289.5	590.2	396.5	446.2	199.1	236.5	512.4	419.7	167.7	89.5	1283.6	1476.5	1398.8	1191	1301.1	785.4	945.8	947.3	1229.9	1477.4	1411.5	1674.5
2001_g_at	ATM	412.2	38.2	42.3	327.3	96.1	157.8	150	219.9	974.7	225.5	97.4	64.9	44.8	851.2	160.2	215.2	513.5	277.8	325.1	631.9	593.2	120.1	84.6	212.5	100.8	265.7	165.5	490.8	209	374.5	283.6	217	320.5	254.5	96.7	89	927.2	923.1	1063.5	867.8	1008.3	642.6	971.3	819.6	2025.1	1644.7	2017.6	1909.7
2002_s_at	BCL2A1	207.9	17.8	6.7	83.1	81	114.6	28.3	84.5	104.5	9.4	419	24	538.4	19.7	795.4	2603.4	77.3	20.6	32.6	19	82.2	33.6	470.1	84.1	481.4	342	375.8	332	242.5	318.9	5	3.6	5.5	8.3	15.1	37.8	83.3	129.9	304.1	162.7	218.9	106	171.1	185	189.8	244.1	326	229.8
2003_s_at	MSH6	627.3	1245	828.5	633.6	1529	584.9	550.4	557	1121.6	992.3	361.3	902.8	300.7	1091.5	451.1	214.2	388.6	1130.8	303.2	1262.5	651.4	463.7	959.3	499.9	659	326.2	403	321.8	335.2	271.1	616.3	259.4	381.8	417.1	723.1	1186.4	83.2	93.3	118	128.8	140.7	164.5	228.5	215.8	249.7	228.5	238.5	210.7
2004_at	MAP3K1	32.1	17	6.2	40.2	20.8	20.1	51.1	143.9	45.8	47.4	35.8	73.7	22.2	24.1	58.5	13.2	59.2	28	3.4	44.4	54.6	16.5	25.8	19.7	8.1	20.6	7.7	33.5	34.9	25	16.7	9.5	49.2	19	15.4	22.1	144	352	342	239.6	310.5	271.2	301.7	122.1	162.4	158.7	101.7	161.4
2005_s_at	JAK3	134.2	72.3	64.5	248.6	72.4	138.6	144.6	121.5	187.7	183.3	107.3	110	129.6	116.4	137.3	170.3	190.5	187.2	91.6	105.3	162.2	252.1	171	165.6	196.9	159.8	235.9	230.4	212.3	198.3	48.2	98.1	90.7	115.8	117.8	174.9	266.4	353.9	343.9	294.3	210.2	322.6	282.8	286.4	297.2	239.2	300.9	310
2007_g_at	JAK3	137.6	14.9	13	34.3	17.2	140.2	97.1	74.8	43.4	26.4	51.4	16.5	20.2	22.4	149.6	80.5	148.6	29.4	40.1	67.2	147.8	227.2	80	159.2	30.3	190	252.2	176.5	159.4	40.8	14.3	150.2	18.6	20.4	110.9	205.6	58.4	364.8	261.3	262.2	127.8	481.9	415.9	315	344.9	279.2	361.3	374.4
2009_at	PTK2B	130.4	102.3	96.4	154	54.8	46.7	39.4	120.5	155.9	87	158	76.5	108.1	35.3	10.1	20.8	105	115.3	8.8	69.7	132.9	15.7	21.2	8.8	4.3	279.9	401.3	146.2	234.6	82.5	8.5	14.5	109.4	37.5	38.7	13.4	132.3	229.8	181.3	203.2	160.7	149.1	302.8	291.8	246.5	231.4	320.1	369.1
2010_at	SKP1A	1004.3	1296.1	1186.7	722.9	1271.3	1122	1076	873	655.5	735.4	1211.5	828.5	987.7	1211.6	1259.2	1254.9	1003.7	715.8	1127.5	762.7	1155	908.3	1039.1	1056.8	1280.4	1129.1	765.2	821.3	858.7	628.2	602.1	766.6	1068.8	1011.8	1731.9	602.7	729.7	837.8	1159.9	783.4	1293	589.3	823.7	984.6	776.7	788.8	779.7	814.4
2011_s_at	BIK	1287.4	553.5	367.5	368.4	441.9	447.8	273.2	551.7	325.5	346.5	28.8	91.8	81	497.3	283.1	76.9	132.1	746	25.4	148.9	1117.7	12.2	10.4	60.3	8.4	19	64.8	79	61	9.7	11.6	49.7	106.6	7.5	219.2	9.8	10.9	18.3	6.6	15.6	28.8	57.7	137.9	185.6	176.3	121.3	245	205.4
2012_s_at	PRKDC	227.2	984.4	847.5	452.1	879.6	175.9	272.7	359.1	441.3	403.5	483.9	879.8	298.5	816.2	255.3	199.3	318.8	520.7	239.2	1238.2	1131.4	183.3	446.6	153	319.9	381.9	348.4	396.2	529.7	204	984.6	950.7	281.2	712.2	199.7	466.7	98	103.2	118.8	76.9	75.4	309.3	275.2	222.4	200.7	275.8	276.4	227.8
2013_at	TFDP2	107.8	89.2	82.7	222.4	81.7	190.7	114.4	98.2	136.1	531.3	95.4	110.4	92.7	156.3	54.8	38.9	168	129.3	136.5	69.6	172.8	105.2	57.2	160.5	155.2	127.5	149.2	71.2	94.2	163.8	14.7	96.6	61.6	117.8	106.1	121.2	280.5	308.6	147.8	299.5	194.7	115.8	131.4	101	166.1	130.2	88.2	105.2
2014_s_at	MAP2K6	47.3	20.8	36.3	68.4	39	104.9	25.9	134.4	31.4	75.7	89.9	61	14.4	93.6	51	194.7	34.6	134.2	51	51.4	54.9	30.5	28.5	59.7	36.9	131.9	90.1	246.5	114.7	58.5	28.3	47.7	21.7	5.1	58.2	31.9	53.6	13.8	22.8	30.3	59.2	60.9	43.5	94.4	149.2	132.7	125.8	52.1
2016_s_at	RPL10	7831	5085	3677.3	9056.8	4323.3	7207.3	7387.9	7935.4	8266.3	10033.5	5792.7	2922.7	5850.1	5936.7	10486.3	7687.5	7299.4	10447.1	6770.2	7713.9	8268.9	6880.2	7991.1	7874.7	7827.3	6285.3	7708.5	10896.9	7653.7	12694.2	11199.6	9388.5	14459	15415.7	7166.8	6844.4	19935	6930.1	7705.5	5830.4	7820.2	11495.9	5991.7	9820	11693.2	9210.5	4881.5	3801.2
2017_s_at	CCND1	41.2	4.1	9.4	24.6	23.2	10.5	6.3	15	34.5	19.7	20.8	4.8	22.4	34.2	11.5	169.5	56.9	6.4	30.6	23.2	29.2	36.4	27.9	6.4	71.7	68.4	95.8	14.2	21.2	110.4	9.4	1.9	71	3275.2	25.7	22.4	51.5	60.3	35.4	29.5	30.7	81.5	79.7	80.3	86.5	61.6	88.4	67.4
2019_s_at	ITGB7	194.7	308.7	386.8	215.2	84.5	552.2	157.9	454	540.2	24.1	862.6	362.5	1008.2	113	217.3	168.9	374.1	519.5	148	731.6	362.2	69.2	19.4	74.2	13.1	850.8	1195.6	549.4	464	396.5	35.4	2125.9	9283	99.6	256.7	301.8	454.2	522.9	643	517.2	560	353.8	350.5	292.9	289.5	366.4	527.8	697.2
201_s_at	B2M	3960.4	3633.7	2937.2	5453.6	2818.1	4207.5	3930.9	6595.3	4485.4	6531.5	2138.2	24.5	2092.2	1517.7	7552.1	2685.1	3776.2	8628.6	4169.1	3926.6	5041.5	3571.1	3650.2	4074.1	2824	2489.4	4191.4	7203.8	3711.1	8841.4	2201.6	9025.7	12236	6129.3	3184.5	2383.3	10933.3	3815.8	4655.9	3589.9	3537.9	6595.3	3836.5	5671	7967.5	6427.6	2208.4	2432.6
2020_at	CCND1	33.4	31.7	20.6	76.1	33	59	18.9	16.5	21	35.6	81.8	20.3	13.8	22.2	26.2	358.1	174.2	110	43.2	22	35.1	74.7	30.5	22.9	83	207.7	163.4	134.3	21.7	155.9	68.9	30.5	180	1715.5	64.5	30.9	36.4	35.5	39.2	32.5	108.6	175	153.9	133.1	182.4	158.3	113.1	110.3
2021_s_at	CCNE1	64.9	26.7	65.1	66.2	24.3	38.8	66.6	34.9	67.8	73.3	67.9	74.5	46.7	152.8	100.8	103.5	65.7	67.1	116.7	64.3	38.5	143.8	35.5	139.8	46.3	83.1	107.2	84.3	104.7	30.2	50.1	139.8	25.2	53.7	86.4	123	5.4	20.1	22.8	27.4	23.6	23.5	18.8	37.9	75.8	45.8	66.1	35.1
2024_s_at	LYN	476.7	409.5	187.8	741.1	549	401.9	446.2	526.7	250	180.5	782.9	461.3	669.7	671.5	484.7	685.5	202.3	477.4	209.4	885.4	1040.4	715	326.6	168.1	119.7	922.5	850.1	542.3	616.6	933.3	149.4	295.3	66.3	201.6	379.6	446.2	1800.1	2060.5	1587.2	1442.3	1568	1054.7	1076.8	1213.6	1201.7	1385.3	1000.6	1259.1
2025_s_at	APEX1	2065.7	1784.8	1517.8	1279.7	1628.2	1156.8	1295.6	2173.3	916	1408.4	1564	1160.9	1292.7	1303.8	1751.2	3268.3	1235.3	1694.1	2829.6	1270	1213	1097.7	1100.1	798	2222.3	1536	1065.2	855.2	1371.6	1103.2	1269.5	920	648.1	1631.5	1192.8	1010.3	1727.5	1588	1332.8	1397.7	1301.5	1222.9	1257	1297.5	1310.9	1278.9	1134.5	1138.4
2027_at	S100A2	98.6	45.5	42.3	105.1	28.5	77.1	80.5	43.5	101.4	75.4	64	67.4	77.6	65.2	77.6	73.7	110	32.4	84	71.6	71.9	111.5	60.1	137.1	117.2	64.4	60.1	109.3	50.8	103.6	25	44.4	61.5	59.3	72.7	62.1	130.6	120.5	135.8	101.9	60.9	147	95	69.6	70.4	93.8	62.1	118.5
2028_s_at	E2F1	147.5	228.3	555.1	177.6	261.8	266.4	151	147.5	195.3	202	68.3	137.6	79.9	223.3	194.8	208.7	283.8	391.7	111	225.2	251.3	145.3	112.9	235.9	140.9	100.7	206.5	137	161.1	108.8	178.7	105.9	112.1	234.7	407.9	228.6	126.7	110.6	113.5	133.5	102.8	109.3	118.2	126.1	102.9	103.5	103.8	99.6
202_at	HSF2	147.3	456.9	350.2	168.4	302.8	105.5	209.5	177.4	261.3	115.4	144	333.9	183.7	248.5	116.1	110.5	190.4	118.7	168.2	188.9	186.6	202.3	190.8	191.3	227.2	155.4	101.6	201.4	218.5	148.7	151.2	105.6	70.4	47.4	176	202.5	76.2	149.7	83.2	134.6	194.2	122.1	129.8	146.2	142.6	164.3	133.8	130.3
2030_at	WNT11	153.9	52.3	60.2	163.3	46.3	165.1	67	142.2	167.3	151	101.5	86.8	45	223.9	146.9	219.6	176.6	165.2	148.6	89.2	79.1	185.7	68.6	136.1	230.9	187.1	315.8	314.1	159.1	194.7	303.9	162	138.3	115	232.7	172.3	225.4	314.3	226.4	259.7	150.9	158	78.8	166.3	111.6	226.5	207.5	191.5
2031_s_at	CDKN1A	456.6	22.2	33.9	356.7	29.7	562	295.4	411.3	349.1	199	1461	431.8	1666.3	167.5	684.9	634	66.2	80.5	347	284.8	345.9	361.1	465.8	411.6	181.1	1770.8	1941.6	1651.2	1155.6	1941	278.3	380.7	313.3	419.7	47.9	310.3	798.4	647.2	752.9	849.8	1016.6	350.4	330	404.8	412.4	450.5	285.3	455.6
2032_s_at	ITGAV	210.2	92.4	89.4	236.9	125.5	283	203.5	219.5	286.7	192.9	139.9	115	134.7	198.5	258.8	208.8	299.7	151.8	296.6	195.2	239.5	230.8	214.9	341.6	394.6	290.7	356	223.7	264.6	229.3	87.6	104.2	176.4	167.3	171.9	307.5	476.7	432.7	299.1	398.8	212.7	246.8	270.9	249.9	279.2	212.7	194	209
2033_s_at	WEE1	386.4	636.5	457.7	306.5	451.6	237.8	210.9	229.6	759.3	283.3	268	423.3	219.2	643.6	375.4	259.1	260.4	647.4	389	1297.5	519.1	354.2	245.1	238.9	188	230	220.6	245.2	253.6	230.6	238.2	193.9	150.2	281.6	507.9	254	161.1	115.6	281.1	165.5	227.5	135.1	219	250.4	228.4	167.5	214.5	241.9
2035_s_at	ENO1	5283	3807.1	4305	7882.2	6215.7	4645	5428.7	5618.4	6304.1	6095.8	5788.9	4171.8	5547.8	4369.8	5563.5	5516.2	3936.4	5938.1	6533	5547.2	5544.1	4872.4	5286.4	5025.1	5552	5260.5	5570.7	7777.7	5694.2	6722	5567	6617.7	6019.3	5401	6233.1	6619.8	2085.8	2358	3343.1	2000	2781.2	2841.2	2730.7	3656	3257	3722.2	2922	2041.5
2036_s_at	CD44	3.9	1.1	1.2	6.2	11.5	103.9	8.3	10.4	2.2	3.8	2375.6	8.2	2403.9	1.5	1336.8	5409.1	1.8	10	11.1	2.6	33.4	549.1	133.6	1081.2	394.3	1504.2	1229	245	346.8	1345.7	160.9	76	52.8	161.2	3.2	56	562.4	837.9	993.3	956.7	886	679.9	824.6	940.5	877.2	825.2	937.4	1285.6
2037_s_at	RPS6KB1	239.3	195.4	138.7	106.6	138.7	242.9	196.5	168.8	146.1	182.7	155	196.5	122.6	321.6	209.8	118.5	138.6	167.5	170.9	157.5	182.5	95.2	146.1	294.5	286.3	153.4	146.4	176.7	138.7	120.4	123.9	251.8	92.5	110	306.3	119.7	117.2	151.7	110.9	164.4	143	113.7	202.5	155.1	204.7	211.5	158.2	181.5
2038_g_at	BCL2	79.6	28.2	44	316.5	34.6	167	114.7	99	161.8	145	103.7	81.9	117.3	1064.2	207	212.7	86.2	112	140.3	436	1038.9	261.3	162.3	188.3	194.5	180.7	262.3	251.7	199.4	188	73.8	182.9	45	386.2	88.7	151.8	417.9	628	320.9	492.7	276.3	269.6	210.5	215.9	119	97.4	134.6	88.4
2039_s_at	FYN	262.6	421.6	280.2	384.4	176.3	35.7	371.8	533.6	713.8	470	632.1	1056.3	1240.8	63.9	19.2	122.6	544.8	561.9	229.1	123.1	222.8	58.1	260.5	17.7	195.2	446.7	192.6	388.3	109	251.2	1162.5	718.3	11.2	438.6	671.1	186.6	677.6	905.1	896.4	658.4	702.6	476.3	528	491.6	462.9	473.5	529.8	490
2041_i_at	ABL1	208.7	92	50.3	197.2	39.4	185.3	139.3	164.9	197.3	135.4	49.3	100.9	63	113.6	209.9	112.9	99	305.9	102.4	71.6	182.9	142.8	130	126.9	102.8	191.6	274.5	355	118.6	336.2	45.7	133.7	77.2	161.7	213.8	219.9	131.1	130.1	171.2	133.1	152.7	189.8	144.7	202.7	262.5	248.4	150.6	172.6
2042_s_at	MYB	162	30.4	136.3	1086.5	495.2	214.1	758.3	192.4	192.2	1252.2	145.6	172.3	149.1	159	122.3	5.9	409.7	140.6	247.9	114.8	95.5	78.3	363.3	592.6	253.6	93.7	294.1	127.5	216.3	170.9	143.8	596.2	255.7	130.5	124.6	247.3	41.2	15.8	21.3	58.7	51.1	5.8	4.9	4	8	28	33.7	30.6
2043_s_at	BCR	154.6	73.1	41.3	212.4	23.5	159.9	128.4	101.5	152.4	206	31	67	35.3	216.4	61.2	35.5	98.7	108.1	97.6	34.6	361.7	99.1	173.6	69.8	67.2	47.9	114.8	77.8	111.2	47.6	128.4	163.4	61.3	45.4	54.8	57.3	156.2	232.9	163.1	107.1	122.5	99.8	97.1	85.3	90.3	90.6	12.9	115.5
2044_s_at	RB1	138.8	166.9	195.4	394.5	538.8	248.2	606.7	148.5	154.1	152.5	740.4	480.1	281.5	24.8	648.5	173.2	129.2	230.5	124.6	245.5	401.6	304.3	167.2	171.1	40	287.8	111.2	459.8	306	218.6	119.9	409.9	440.6	80.3	534.9	135.3	217.2	251.4	263.3	312.5	360	318.9	364.9	375.8	334	316.9	364.6	344.1
2045_s_at	HCK	70.3	12.1	3.1	51.8	508.7	58.9	15.1	45.5	54	18.2	466.3	25.3	91.5	16.5	671.1	430	24.3	31.5	69.5	1138.2	23.9	22.7	9.4	34.4	6.2	784.8	228.1	41.4	24.1	60.6	3.1	31.9	35.2	16.3	21.6	7.5	257.6	318.8	504.3	352	380	71.5	83.5	161.8	178.1	125	268.1	213.1
2047_s_at	JUP	375.8	363.6	249.7	1482.1	85.6	469	158.4	228	512.8	43.8	82.7	211.9	663.6	251.7	43.5	102.6	1060.7	798.5	162.8	170.9	665.4	111.4	180.2	109.3	1196.9	224	170.2	113.2	895	226.1	574.4	151.8	749	462.4	898.4	94.6	1002.9	1612.6	2307.5	2311.8	1838.6	604.7	657.3	649.8	885	1201	644.8	817.9
2049_s_at	JUNB	96.1	102.7	26.4	111.5	103.5	210.3	64.1	292.4	101.1	57.6	165.1	73.1	288.2	57.8	185.8	226.1	249	100	54.8	15.3	116.1	1240.9	844.2	650.1	923.7	280.5	477.8	145.2	200.4	337.4	79.9	145.6	138	99.7	211	968.4	4142.2	3351.7	4574.8	4017.6	4626.4	351	322.7	453	408.9	465.4	387.3	405.4
2050_s_at	RAC1	1771.2	1370.8	984.1	1473.2	1129.2	1429.2	978.7	1252.4	1250.4	1826	1121.9	1376	755.8	1084.9	1555.5	432.6	1695.8	1441.3	2329.2	2937.7	1010.4	795.1	1763.1	3768.7	2600.4	1232.3	1483.2	1065.6	1082.5	1319.8	1480.7	1488.4	1541	1068.3	2258.8	1425.5	896.5	1074	1163.7	936.4	859.4	597.6	729.5	902.2	800.5	914.2	964	896.8
2051_at	MGMT	168.7	32.5	4.1	341.2	72.6	208.6	247	125.4	204.5	55.3	60.2	131.8	8.7	523	12.4	179.2	392	158.9	652	20	481.2	11.9	125.4	135.6	141.7	239.4	118.9	181.1	200.8	187.8	8.9	10.5	72.5	69	79.3	44.7	143.5	255.2	165.8	192.7	213.4	228.1	163.1	192.4	165.3	177.3	190.6	232.1
2052_g_at	MGMT	138.3	94.2	38.1	414.5	156.9	259	376.8	91.5	195.7	23.1	143.1	337.8	9.5	768.8	14.8	266.2	680.6	137	947.8	4.4	491.2	8.7	317.2	171.4	152.2	265.3	83.6	165.3	267.5	183.9	6.5	24.2	109.2	196.8	11.8	9.5	202	301.5	265.5	290.7	307	166	216.9	254.3	235.3	261.3	340.2	243.5
2053_at	CDH2	70.6	42.5	49.9	50.7	29.1	81.5	53.9	72.2	69.2	109.5	39.4	29.1	54.8	58.3	60.5	69.6	55.2	45.7	32.7	72.5	61.1	54.9	67	56.5	63.2	47.7	63.5	114.3	99	67.4	7.4	1239.1	1227.1	267.2	99.3	60.3	163.3	223.8	89.6	116.6	54	107	75	60.5	125.6	77.1	72.4	78
2056_at	FGFR1	471.9	23.1	125.6	202.9	47.4	86.2	196.1	153.4	34.9	90.2	130.4	119.6	357.9	70.8	92.1	187	40.8	263.7	139	181	98.8	276.6	321.8	143.5	161.6	153.5	147.9	204.4	216	357.8	134	210.6	97.7	17.2	27.1	399	229.2	70.5	131	206	140.1	199	150	171.1	64.5	277.1	175.9	88.6
2057_g_at	FGFR1	352.8	3.5	180.1	146.8	8.6	9.4	170.5	9	10.5	17.6	193.3	67.1	436.6	15.3	40.9	83.6	12.4	137.3	19.6	151.3	24.9	230.3	222.4	75.6	130.9	65.4	12.4	225.3	73.1	396.6	144.7	223.1	8.1	22.4	11.2	289.9	17.5	19.1	45	14.3	15.5	13.7	18.5	49.8	15	97.9	38.2	22.7
2058_s_at	ITGB5	46.3	5.6	59.6	11.1	5.3	8	9.8	28.6	9.3	24.9	26	10.9	9.7	34.2	45.3	49.9	5.6	13.3	29	5.2	28.3	34.2	9	44.2	58.7	141.3	204.5	36	39.4	38.4	378	2339.3	944.3	223.5	11.6	59.2	84.6	74.2	110.2	47.1	60.6	57.9	36.4	47.8	53.5	11.6	34.9	15.1
2059_s_at	LCK	646.9	115.1	2176.7	1506.4	535.3	600	173.9	1471.3	2396.1	327.1	1001.8	326.8	943.6	1265.6	46.1	115.9	1176.1	1423.9	311	1925.1	1572.5	29.8	31.7	36.2	51.6	1319.3	970.5	1746.5	1907.7	712.9	42.9	28.6	47.2	21.8	698.8	70.1	449.2	329.3	631.3	428.7	453.1	1174.8	1120.2	1039.1	1190.9	1322.5	934.5	1011.8
2060_at	BCL2	43.7	66.1	10.9	145.2	49.6	116	81.4	63.5	13.6	53.2	94.8	18.4	102.2	143.3	112	188.1	58.5	38.4	51.9	140.9	153.9	120.1	34.2	42.7	43	150.4	121.7	152.3	112.6	48.4	27	104.2	90	199.7	41.6	66.8	284.5	237.2	223.2	345.8	205.7	51.8	45.5	100.5	91.7	100.5	80.2	54.6
2061_at	ITGA4	53.3	40.1	32.3	69	40	156.5	135.4	94.5	98.9	78.2	243.1	278.8	59.9	113.6	86.5	13.3	20.8	25.6	67.5	136.9	72.9	3.3	20.2	123.8	73.5	156.5	58.9	149.3	160.6	78.5	134.3	107.8	33.6	79.5	3	68	164.9	209.9	244.6	236.2	241.5	265.1	246.5	183.8	206.4	194.2	176.7	154
2062_at	IGFBP7	77	12.4	9.7	7.9	20.7	31.7	18	4.1	10.1	49.3	10.2	4.6	3.1	5	5.3	24.5	7.1	51.2	25.6	3	8.9	9.6	8.4	33.9	17.5	5.6	5.8	20.1	14.7	9.8	2.5	83	54.5	47.8	5.1	25.9	66	38.9	47.6	16.2	26.4	20.2	6.3	4.8	11.9	36.9	32.6	24.4
2063_at	ERCC5	57.8	81.6	115.3	195.8	143.5	57.5	128.9	110.5	80.7	65.9	275.9	381.7	197.2	179.2	134	61.6	8.7	55.1	12.9	195.1	134.5	134.4	67.8	116.3	71.1	150.8	84.8	155	84.7	110.1	58.4	80.5	139.7	91.7	14.6	56.7	164.8	187.1	166.8	161.1	202.8	117.6	172.1	141.1	100.4	174.6	230.4	199
2064_g_at	ERCC5	138.1	180.4	207	332.4	278.8	194	292.1	297.2	209.2	157.7	324.1	403.7	395.6	271.3	221.4	200.4	86.1	177.1	123.7	305.7	253	195.5	149.1	169.9	212.8	290.7	202.9	305.2	289.6	230.9	158	276.9	181.5	277	84.4	168	406.4	350.9	268.5	225.8	319.2	428.5	409.5	429.5	403.3	403.3	288.2	351.3
2065_s_at	BAX	254.3	173.6	87.8	88.4	157.5	101.8	90.4	194.1	101.9	187.7	557.3	194.2	484.3	210	548.8	647.4	150	165.3	400.8	218.3	242	134.9	131.6	117.6	106	292.2	359.2	243.5	221.2	183.4	219.4	218.3	103.9	276.6	95	107.4	96.9	184.7	206.2	166.9	140.4	139.5	161.5	117.8	183.9	137.1	175.1	164.8
2067_f_at	BAX	289	176.5	112.3	102.1	171.9	56.3	98	220.2	177.7	256.9	770.9	286.3	438.3	223.9	629.1	1273.2	91.2	163.7	614.3	200.1	201.6	157	175.6	81.1	102.2	485.4	303	386.3	311.4	231.8	243.8	239	128	346.9	111.5	109.6	130.3	228.5	237	195.4	180.4	99.1	135.6	98.2	161.4	186.5	206.5	207.7
2069_s_at	CTNNA1	38.1	18.7	16.3	17	21	158.3	24.9	71.8	37.4	160.2	671.3	26	510.8	93.7	188.9	241.9	118.7	94.2	279.6	192	36.2	612.8	598.3	1106.2	691.2	784.4	749.1	573.3	360.8	649.4	431.7	310.8	1030.1	283.5	493.3	592.6	98.4	131.6	224.5	119.1	183.8	251.1	229.4	244.6	160.5	265.3	218.5	325.2
2075_s_at	MAP2K3	425.1	351.2	485.1	557.6	369.3	241	544.1	313.7	562.2	357	288.5	297.5	437.7	330	215.5	205.7	363.4	274.4	246	270	545.1	402.2	384.8	312.3	481.4	369.4	361.7	242	423.8	497.2	179.7	193.2	318.3	218.8	322.1	405.7	751.3	536.8	655.4	490.2	543.7	386	342.1	369.5	522.3	419.6	349.2	501.7
2078_s_at	MYCN	77.7	39.7	32.4	81.6	54.1	112.2	89.4	136.6	94	79.4	14.8	33.6	42.1	101.3	20	65.7	24.7	91.2	84.7	107.1	67.4	105.5	116.7	87.8	107.2	69.1	154.4	61.4	92.5	78.6	38.6	42.1	52.3	43.1	88.1	100.1	141.5	186.1	156.8	120.3	122.7	177.6	171.9	100.5	160.1	140.6	92.6	77.6
2079_s_at	IGF2	128.7	67.2	32.9	188.3	45.5	135	151.2	128.4	219.2	139	67.1	78.2	71.6	133.5	121.2	116.4	216.8	164.4	149.1	71.9	138.4	137	141.6	141.3	165.7	95.2	162	207	114.5	178.4	78.7	74.5	88.7	71.2	186.6	168.8	196.2	271.9	238.6	215.3	77.5	171.3	172.9	136.5	215.6	185.5	179.9	201.6
207_at	STIP1	1621.6	1170.1	1254.1	846.2	919.6	1536.6	1239.3	925.5	1010.1	1238.4	450.8	1417.1	767.5	903.7	1308.6	991.9	1342.1	1339.5	2288.9	1004.3	792.2	962.4	972.8	1116.5	1113.3	578.9	1700.3	755	1318	621.4	1146.8	1169.7	788	896.3	1648.9	1553.4	284.1	251.1	580	174.1	315.2	1207.3	765.7	882.4	835.6	1249.6	907.3	725.4
2082_s_at	CDH1	95.7	32.9	15.2	23	18.2	69.1	25.3	17.6	46.7	19	25.7	25.8	12.3	44.9	17.1	52.9	104.1	42.5	76.8	49.3	12.4	80.4	42.6	64.5	74	68.9	86.3	107.9	23.6	79.8	57.9	16.4	69.8	10.9	49.4	50.1	44.8	112.6	107.3	92.5	86.4	66	68.3	99.9	45.6	40.2	58.4	55.7
2085_s_at	CTNNA1	9	1.8	8.3	11.6	2.1	102.3	13.4	39.3	20.5	116.2	357.8	9.9	232.4	59.2	117	136.9	68.2	37.7	167	120.5	4.1	442.4	285.2	574.2	355	416.6	407.8	320.1	227.7	275.4	299.4	251.3	581.8	230.5	257.1	347.5	61.6	81.2	151.1	110.8	88.2	151.7	227.4	206.2	127.7	178.8	151.4	209.6
2086_s_at	TYRO3	23.2	116.3	8.8	226.7	9.1	22.6	139.3	30	33.9	52.9	24.4	36.1	14.8	39.5	63.3	113.5	16.7	17.8	57.9	32.8	32.4	176.1	686.9	110.7	97.9	23.8	20.9	18.3	13.1	12.8	553.3	550.5	176.3	736.2	75.2	25.9	43	42.7	29.4	19.8	31.2	25.2	21.8	33.1	32.4	41.6	26.1	34.7
2087_s_at	CDH11	17.3	2.8	0.5	2.4	4.2	2.4	9.2	15.1	13.9	7.4	0.9	4.7	12.1	13.6	12.8	19	4.7	1.1	6.9	8.6	12	11.5	26.4	26	11.1	10.1	27.8	7.3	1.7	13.4	0.4	1.7	3.3	2.6	12.8	36.5	20.5	9.8	2.1	3.4	5.9	33.8	2.3	23.7	24.7	1.5	2.6	11.2
2088_s_at	EPHB2	70.5	26.2	42	60.7	9.6	19.8	160.1	12.9	15.8	24	22.2	33.9	16	47.2	49.6	54.7	219.6	116.4	110.6	59.8	45.4	19.4	10.2	66.4	184.7	12.5	27.5	30.2	63.8	127.2	192.2	19.5	121.8	367	59.3	68.9	141.7	85.4	58.6	95.8	13.8	40.7	26.7	109.7	15.7	29.6	46.6	33.7
2090_i_at	WNT6	1367.8	1028.3	1336.3	1946.9	1264.9	1917.9	1900	1934	1659.8	1871.4	1452.3	1342.5	1530.3	1648.4	2064.9	2691.3	1864	2226.1	2933.9	1454.2	1844.7	1815.1	2311.2	1830.8	2010.3	1983.5	2390.2	2049.8	2071.6	1917	1483.9	1565.2	2303.9	1421.2	2088.6	2326.6	3322.2	3284.7	2658.8	3444.2	2236.8	2233.4	2054.3	2152.2	1697.8	1830.5	1389.5	1601.7
2091_at	WNT4	130.9	41.6	53.3	120	50.5	94	98.8	104	124.3	88	65.2	43.5	65.6	95.8	83.8	92.3	89.9	71.8	99.6	67.1	113.4	106.1	82.7	88.8	125.8	64	115.8	93.8	70.9	108.2	49.9	66	38.1	67.5	110.6	110.3	198.3	166.1	147	172.8	118.9	95.1	95	111.3	121.5	112.8	112.1	87.4
2092_s_at	SPP1	14.5	12.8	22.5	31.2	0.6	13.5	1.8	18.9	2.3	8.2	4.9	2.7	11.7	16.8	47	708	18.5	22.6	93.4	17	24.3	18.4	27.2	30.6	78.8	18.2	4.6	2	9.6	3.2	0.5	6.6	6669.4	11.2	18	16.5	25.9	11.8	19.7	19.7	28.6	39	18.2	17.7	19.8	5.5	3.1	32.4
2093_s_at	XRCC5	1994.9	1513.8	1182.5	885.8	1550.8	1487.8	1884.4	1710.2	1255.6	1415.2	1251.4	1721	999.1	1174.6	732.1	688	1257.6	1643.9	628.8	1297.6	1067.5	594.2	1331.3	1557	930.4	1076.1	1531.6	1022.6	1255.1	1034.5	1226.5	754.5	968.2	1749.2	1623.3	1900.8	347.7	403.5	696.8	567.9	536.4	1102	1299.9	1508.8	1358.5	1360.5	1081.6	1202
2094_s_at	FOS	28.4	15.1	19.1	79.3	19.8	50.6	33.9	32.6	27.5	20.5	20.9	17.8	24.1	34.6	30.5	41.7	39.4	28.8	28.3	37.5	53.7	25.7	25.3	28.2	43.7	35	33.5	38.8	39.3	42.5	19.8	229.9	19.7	23.8	44.6	33.2	2666.2	3228.7	3318.4	3277.5	1928.7	53.8	27.8	48.1	38.4	58.7	24.4	51.4
210_at	PLCB2	386.8	232.7	57.4	338.2	147.3	42.4	184.7	135.6	236.8	49.1	425.5	265.8	362.3	176	189.9	471.7	1107.9	147.2	108.2	85.4	229.5	49.3	257.4	188.1	51	369.1	446.8	223.1	216.4	532.1	355.5	31.1	39.1	33.6	259.3	91.2	1667.6	1249.3	1215.9	1107.5	948.8	1049.5	846.2	861.9	853.2	660.9	551.6	841.9
211_at	DR1	234.7	309.1	133.5	162	169.1	193.1	262.7	164.7	162	168.1	213.1	257.6	210.6	213.6	184.4	48.5	197.5	199.9	116.2	133.1	189.3	144.5	211.3	256.7	244.3	180.4	213.4	128	172.1	147.9	192.4	271.9	90.7	186.2	268	168.8	142.2	145.8	204	136.6	109.5	118.4	192.4	151.2	125.5	177.1	183.2	188.4
212_at	ROR2	34.4	20	20.3	123.1	18.1	85.8	41.3	46.6	258.8	163.6	18.6	33.2	22.3	142.8	252.2	21.2	41.6	50.3	37.1	52.3	47.1	97.9	40.9	40.7	53.7	125.4	131.3	229.4	57.1	213.8	59.2	374.1	171.9	91.1	160.8	134.5	81.5	84.9	70.2	76.5	192.1	174.3	136.9	52.2	60.2	185.2	45.5	51.6
213_at	ROR1	101.6	1.9	92.4	133.2	196	20.8	227.1	7.7	14.3	28.2	2.3	42.8	5.2	4.1	33.7	10.9	5.4	7	9.8	3.4	44.1	9.3	4.4	13.7	9.8	6.1	8.6	5.5	10.9	10.7	5.7	2.2	136.2	4.5	8.5	20.7	91.2	145.5	70	27.6	59	8.6	6.7	39.9	40.2	23.2	31.7	48.2
214_at	MSX1	133.3	61	49.9	155.1	39.4	117.5	114.2	143.1	172.1	122.1	94.3	94.3	173.1	180.9	158.4	160	254.5	164.7	452.8	95	361.2	136.6	238.8	235.5	270.2	380.4	131.4	334.6	299.1	2434.8	71.6	99.7	63.5	81.7	180.1	231.5	228.9	293.4	297.5	250.8	168.2	209.6	208.7	207.5	167.5	158.4	126.4	189.5
216_at	PTGDS	57.9	15.4	13.7	49.7	26.7	91.8	29.6	52.6	102.9	39.9	21.3	19.5	26.8	40.2	52.8	58	51.1	48.6	57	104.5	52.4	61	33.2	153.3	62.6	39.2	69.5	43.4	38.6	43.6	51.9	79.9	35.8	34.4	40.3	137.7	83.2	204.2	83.9	74	68.2	65.3	47.9	66.6	69.5	62.1	28.7	52.9
222_at	EXT1	78.5	118.3	93.2	140.1	111.8	91.4	134.5	103	149.4	98.1	106.5	159	288.1	139.9	213.5	214.4	614.1	193.8	19.6	176.1	152.9	454.9	497.4	188.8	299.7	127.3	194.9	223.4	106.3	122.4	189.7	193.8	101.4	294.6	182.4	297.2	129.9	222.6	247	216.1	143.6	102.5	189.7	166.2	169.8	178.3	158.4	179.8
223_at	UBE2L3	3073.8	1539	2007	1425.1	1970.8	2268.2	1960.8	1692.1	1509.2	2006.5	1637.3	1558	1410.6	2032	2006.7	3363.2	1930.3	2310.7	2891.9	988.6	1472.3	2165.9	2869.4	1178.4	1739.1	1477.2	2203.1	1807.3	2003.3	1684.2	3297.1	1659.2	476	828.1	2951.7	2325	794.1	781.7	965	724.5	708.1	1004.6	1057.3	1450.5	1226.3	1386.5	1554.1	1153.7
224_at	KLF10	106.6	206.3	241.2	90.5	230.5	102	125.1	110.6	131.8	90	156	139.8	224.4	135.7	138.2	135.5	114.2	82.9	79.3	168.7	219	107.2	131.4	170	173.4	151.3	110.5	151.3	181.8	191.3	89.6	200	296.9	190.8	124.4	7.5	256.5	174.6	328.3	305.6	274.7	113.7	155.2	149.3	190.1	175.3	262.6	134.7
225_at	GNB3	203.3	63.9	762.3	87.8	111.9	121.5	224.8	85	151.7	76	42.5	215.9	30.9	147.4	173	214.4	133.5	224.1	114	57.5	170.3	96.2	84	95	103.7	114.5	148.8	88.1	80.8	65.8	114.9	60.3	81.2	66.4	1509.7	48.3	141.4	222.5	89.5	143.7	136.7	124.9	96.2	107	134	104.7	96.8	53.8
226_at	PRKAR1A	721.3	1187.3	930.4	1098.1	1307.4	757.1	1473.1	861.6	916.8	801.6	1966.5	1617.7	1734.6	1883	1037.3	508.3	800.2	953.2	281.1	627.5	1089.8	441.9	807.3	741.8	517.4	1401.4	995.2	1138.5	1124.6	1151.9	768.4	1143.1	1149.9	505.1	948.2	921.6	433	667.4	921	556.4	763.4	1168.7	1632.9	1170.3	1026.3	1073.7	1465.9	1425.2
227_g_at	PRKAR1A	1397.3	1872.3	1232.1	1962.4	2049.3	1342.7	2292.8	1626.5	1643.6	1276.5	2863	1830.5	2603.1	2521.6	1548.5	1377.3	1336.2	1479.7	1040.4	1296.1	1571.3	739.6	1138.4	1644.1	1054.7	2174.4	1721	1988.3	1726.1	1669.3	1168.1	1872.5	2031.8	1304.5	2115.5	1138	447	704.6	1393.5	747.1	818.7	2079.9	2082.7	2047	1784.8	1856.9	2319.2	1874.7
228_at	RALB	62.3	32.8	12.5	70.9	22.9	41.9	21.9	50	84.9	50	140.3	54.1	61.2	67.7	46.1	23.8	41.9	71.5	87.2	25.6	55.8	273.7	131.4	612.6	658.8	186.5	96.4	159.8	156.3	129.9	52.7	37	46.9	19.4	43	44.6	69.9	134.1	162.4	143.7	152.9	112.3	134	111.6	140.9	123.2	130.7	144.7
229_at	CEBPZ	503	257.4	530.5	286.1	352.8	292.1	354.6	409.6	266.6	462.6	157.2	462.6	287.4	565.5	512.4	197.3	211.1	318.6	250.6	407.6	317.2	355.1	361.8	490.7	194.7	217.2	355.1	336.4	255.5	245.9	281.1	384.4	331.9	306.2	488.4	392.4	131.4	183.4	88.5	136.5	111	302.3	337	354.2	282.1	312.4	298.9	284.2
231_at	TGM2	10.4	6.2	4.7	33.5	7.7	17.3	14.1	10.4	30.8	61	10.1	40.9	11	22.1	21.4	31.9	19.8	12.6	15.6	22.8	19.9	12.9	17.1	7	15.1	18.2	22.5	43	19.4	21.6	7.5	5.4	11.9	9.9	12.8	13.4	38.9	30.7	25.5	25.2	21.7	27.4	81.6	43	21.8	22.7	92.1	47.3
232_at	LAMC1	22.7	183.8	110	15.1	5.3	98.9	100.5	167.9	95.3	9.4	118.2	469.2	607.1	225.3	70	147.9	108.3	114.2	55.8	75.6	40.1	26.1	231.2	61.6	81.4	86.8	150.2	117.3	93	126.5	16.4	145.2	60.6	30.7	70	74	114.4	100.3	123.8	201.2	160.5	177.4	234.7	126.5	106.9	149.1	91.5	121.7
237_s_at	PPP2CA	400.3	480.6	546.9	164.2	462.5	294.7	431.6	416.2	258.3	426	419.9	357.5	441.9	279	279.8	307.3	349.6	379.6	306.8	389.6	371.7	363.3	343.1	343.6	247.7	302.3	291.1	382.6	372.7	344.3	214.5	210.4	177.6	404.3	497.5	278.5	156.4	235	125.7	201.8	170.2	250.7	256.2	282.2	250.8	257.1	312.7	249.4
239_at	CTSD	230.1	193.5	415.8	365.2	151.2	347.2	293.2	291.3	315.7	234.8	197.5	369.2	357.3	279	400.4	144	407.8	242.7	176.2	215.1	229.8	567.5	450.8	424.9	327	373.2	461.6	244.2	250.8	253.8	267	334.1	479.2	375.6	289.1	394	506.1	565.8	578.2	437	404.5	176.7	322.5	447.7	459.7	295.8	652.2	731.9
240_at	SRM	136.4	62.2	45.6	231.1	53.7	123.9	102	108.5	193.7	125.3	64.9	64.1	94.9	116	128.5	147.9	153.1	121.5	129.8	109.3	110.3	127	92.8	70.2	128.7	145.5	112.4	166.9	117.3	88.2	69.4	75.3	71.9	79	136	141	217	238.7	224.6	182.4	161.5	154.8	146.5	253.2	280.5	166.9	176	142.7
241_g_at	SRM	4031.4	3412.5	2694.7	2385.4	2118	5050.6	3497.7	3936.8	2909.2	2541	1313.1	2530.2	1401.1	2496.6	4594.5	2124.8	4679.2	4852.8	4921.7	2761.6	1907.4	2713.1	4279.5	2969.2	3963	1883.9	4178.8	1305	3414.8	1667.7	2946.3	2183.2	3820.2	4007	5318.6	5248.8	1116.5	1180.5	990.7	883.7	971.2	805.8	683.9	863.2	1042	1018.1	969.4	771.4
243_g_at	MAP4	241.8	669.5	401.8	609.5	561.4	476.1	274.7	392.7	430.1	236.7	825.3	611.9	619.8	221.6	404.3	428.2	198.7	266.5	342	329.8	331.1	1106.7	457.9	803.9	420.7	587.8	788.4	505.9	573.6	699.1	606.2	718.1	470.2	437.9	177.9	623.8	277.3	279.9	335.2	386	345.8	268.6	181	285.2	223.9	343.3	443.1	327.6
244_at	HSF1	321.6	422.8	526.7	616.9	367.1	220.4	362.2	554.7	405.9	555.3	264.2	261.4	381.9	769.8	538.5	210.1	596.1	510	353.3	391.5	392.9	306.3	362.7	620.2	432.7	385.2	369.1	234.9	259.9	332.5	251.1	558.1	426.8	608.3	299.5	674	324.8	336.5	412.5	393.3	357.4	238.1	300.7	321.5	361.3	313.8	378.1	489.8
245_at	SELL	64.9	17.4	7.2	24.2	44.9	494.8	34.1	41.3	16.4	8.1	3476.8	26.9	330.5	70	394.8	6654.1	48.6	40.6	44	22.2	318.4	24.3	507.3	25.5	34.7	854.5	999.3	771.1	957	1751.4	14.5	11.6	22	25.8	23.5	433.2	1432.7	1755.8	3502.8	2382.7	2376.1	2755.7	3490.4	2866	2572	4008.4	3002	2792.5
246_at	KLK1	23.8	4.7	7.3	230.5	23.8	10.6	8.2	7.6	23.6	8.9	177	22.6	356.3	5.3	8	18.1	9.4	20.7	12.1	10.6	7.1	3.8	8.5	10	11.7	494.5	214.5	190.3	149.6	504	767	4.2	423	4.8	96	6.9	68.4	141.5	171.3	175	119.7	31.2	28.3	83.3	21.8	15.9	184	164.9
247_s_at	CYP21A2	123.9	22.4	43.8	50.8	27.7	161.1	41.3	54.7	39.7	73.2	27.2	59.6	18.7	49.7	46	181.4	89.6	153	61.3	34.7	38	152.3	59.1	121.6	65.4	101.2	178.6	192.3	99.9	185	36	93	29.6	86.3	46.2	37.7	64.7	111.3	61.3	132.3	116.7	41.5	133	66.1	21.6	112.3	62.2	112.9
248_at	COPS2	140.3	97.4	73.1	138.3	72.9	160.9	128.8	85.7	136.3	63.8	159.6	182.2	84.3	87.2	125.1	75.1	99	110.9	66.9	91.4	66.1	50.6	71.6	108.4	52	82.5	56.6	90.5	82	67	70.3	72	170.1	55.6	120.2	55.8	62.4	68.8	63.1	82.8	61.9	42	59.5	39.2	51.6	74	69.5	53.8
249_at	NFATC4	189.2	44.8	94	256.6	122.9	101	52.8	104.1	134.9	109.6	52.3	89.5	91.2	79.1	62.9	29	84	18.1	38.9	74.9	117	32	81.5	27.8	25.7	73.5	129.8	151.4	106.9	147.7	46.1	66.1	44.7	56	66.2	94.4	103.8	41	172.5	110.8	164.8	99	28.5	151.8	152.4	93.3	75.9	32.4
250_at	NFATC3	340.3	253.1	264.3	326.1	237.9	295.5	172.5	492.7	460.6	257.2	203.5	217.7	228.5	321.6	184.5	344.8	284.4	316.5	302.1	204.3	356.6	148.1	254	179.9	172.4	239.1	243.3	239.9	260.3	328.3	224	256.5	237.1	146.6	213.8	341.6	713.7	593.5	591	580.5	626.5	777.7	479.5	503.6	507	614.2	344.6	345.1
251_at	CAMK1	15.2	10	6.9	268.4	15.3	36.6	56.2	45.7	37.4	24.7	12	13.8	7.3	16.8	11.4	14.5	69.3	14.5	70.1	12.5	133	19.8	11.3	45.4	26.2	11.7	23.2	16.2	14.9	12.7	116.9	36.5	10	39.2	291.2	10.3	36.8	40.7	54.2	67.8	90.8	23.4	51.5	67	16	40.1	47.4	19.2
252_at	GPR18	408	65.7	213.2	1158.9	244.5	73.5	158.8	294.2	88.2	351.2	213.1	271.9	24.9	460.2	179.2	51.6	489.7	116.4	226.5	67.8	108.9	45.5	28.6	51.7	46.5	36	45.7	140	60	48.8	13	181.2	37.5	23.5	377.6	39.8	350.2	308.3	436.8	673.4	821.4	1088	1409.5	1169.7	1080.1	1366.1	1092.8	1065.5
253_g_at	GPR18	559.1	111.6	290	2027.2	411.7	91	267	513.2	77.2	517.1	300.5	377.5	25.1	543.2	228.2	38.5	803.2	150.3	369.6	91.4	132.1	33.3	11.9	12.3	48.9	42	14.7	164.6	14.5	49.3	3.4	258.7	16.4	5.4	619	47.3	486.9	429.9	604.1	701.7	1089.4	2184.9	2228.7	1858.1	1890.7	2270.2	1538.8	1418.1
258_at	LTA	186.2	53.3	41.1	134	49.8	124.7	98.4	196	212.6	95.6	363.8	62.1	204.8	97.2	96.7	637.2	45.7	180.8	56.6	141.7	122.9	716.3	497.8	1084.9	546.5	665.5	1024	706.2	539.1	670.3	19.3	14.9	36	83.6	178.8	2000.3	100.5	167.5	141.2	135.8	83.4	250.9	315.9	195.9	202.9	100.8	243	201.3
259_s_at	TNF	220.7	89.9	64.4	171.7	106.4	206.6	145.4	247.4	268.9	180.5	272.9	126.6	164.1	143.7	308.7	683.2	199.7	234.6	200.3	314	183.6	387	350.6	564.4	314.8	423	489.7	366	323.3	332.7	100.8	107.1	118.5	106.1	174	429	452.9	300.7	365.8	393.6	355.5	403.3	346.1	382.4	482.2	365.4	334.9	402
260_at	QDPR	345.2	16.5	145.5	134.5	157.2	398.1	258	46.8	216.2	306.5	216.6	214.5	201.8	130.1	352.7	227.7	253.1	64.6	404.1	238.3	240.2	256	368.2	219.8	48.8	277.4	207.2	187.9	318.5	189.9	244	211.2	232.3	231.2	171	289.5	161.8	102.8	193.1	117.4	116.9	88.5	103.2	89.2	131.3	118.2	125.3	95.7
262_at	AMD1	668	703.5	486	227.4	349	294.2	819.6	472	309	462.4	432.7	844	262.5	720.4	380.2	184.8	379.5	369.8	316.3	522.7	313.2	375.5	336.1	332.4	490.1	490.4	288.3	409.1	416.6	194.1	371.5	402.5	274.8	264.7	568.9	335.2	266.2	543.9	186.7	446.9	382.3	314.4	376.3	319.2	297.5	216.3	212.8	254.9
263_g_at	AMD1	1042.3	932.7	883	549.9	538	752.4	1379.1	807.4	833.5	903.4	580.3	1151.9	457.2	1238.5	738.1	483.5	694.4	819.8	880.1	869	803.6	655	540.6	578	963.4	906.1	731.3	787	804.7	601.5	599.9	523.3	462.8	432.7	1267.7	844.6	460.6	890.8	399.8	750.1	589.1	584.3	712.4	609.3	617.5	607.4	590.4	473
266_s_at	CD24	244.2	594.3	0.3	407.6	2109.3	1	676.1	50.9	6.7	1125.8	183.9	20.6	4.8	1707.6	407.9	300.9	115.1	825.3	912	853.6	754.7	9.9	96.2	8.9	84.5	13.1	58.5	258.3	2.9	40	2.4	1.3	1.7	11.1	6.5	13	219.2	107.7	305.2	138	214.1	616.8	816.1	636.5	560.5	817.5	651.4	1039.4
267_at	FRAP1	149.6	128.5	154.5	147.4	82	179.3	82.2	152.2	154.8	85.3	106.6	229.2	64.3	162.4	122	108	161.3	151.5	122.3	207	137.9	166.9	256.1	181.2	149.6	137.4	151.3	150.3	135.8	91	107.1	77.4	156.9	127.2	184.4	743.6	153.5	199.3	176	184.9	184.1	179	153	120.2	156.3	157.5	126.1	146.6
268_at	PECAM1	35.4	88.3	27.6	2.8	11.6	13.1	31.7	5	4.8	6.4	14.9	81.4	33.3	25.3	12.4	25.5	106.7	93	62.6	4.4	53.7	6.8	16.4	873.3	93.8	36.8	38.6	47.3	33.4	44.7	2.1	2.3	5.3	5.2	22	4.2	189.5	278	428	195.7	197.2	166.8	159.2	95	154.2	153.7	51	60.9
269_at	OASL	137.1	14.5	5	43.9	44.7	51.6	26.4	292.7	9.7	16.1	49.1	58.2	77.7	25.1	45.6	22.5	286.5	57.1	21.1	12.1	45.6	151.9	21.2	56.7	69	278.8	62.3	117.2	96.1	91.7	25.1	2.6	31.8	33.7	48	6.7	47.4	22.6	38.3	48	22.7	46.9	14.4	13.3	116.4	43.1	85.1	37.9
274_at	ZNF148	474.7	376	213.7	531.4	271.9	574.5	472.2	407.9	500.1	476.2	352.9	334.6	287.6	435.9	298.7	132.6	124.7	366.6	155.7	567.1	479.1	201.6	293.2	482.2	239.5	428.6	524.7	558.5	420.2	535.2	270.4	378.2	288.3	266.6	330.5	428.9	486.1	666.5	520.9	476.6	541	849	909.3	919.9	798	1002.1	648.7	725.9
276_at	DNAJA1	3642.6	2653.9	2813.5	745.1	2283.8	4874.9	3248.8	2272.8	754.1	1909.3	1835.1	2428	1832.1	2777.5	3516.3	2355.3	2074.7	1898.8	3162	3144.4	1730.2	2611.1	3836.5	3313.5	2796.9	2008.1	2546.2	2248	2562.9	1298.6	3238.3	1414.7	1368.3	848.8	3131.4	2483.5	2171.2	1063.7	694.1	1833.8	1684.3	1042.5	1572.5	1064.4	887.1	1320.2	1838.2	1255.4
277_at	MCL1	758.9	1999.6	1581.9	741.6	1069.2	647.9	502.3	1343.9	893.4	1456.2	1073.5	1053.8	1464	621.4	822.7	1541.3	1287.9	750.8	586.8	1423.7	790.2	555.6	457.5	846.7	511.2	782.4	712.1	939.3	582.8	784.9	1500.8	1124.1	1584.1	385	971	1494.1	2463.7	1583.1	1657.4	2571.1	2589	1670.4	1444.7	1357.2	1503.1	1694.5	1909.4	1272.1
279_at	NR4A1	31.2	26.1	5.1	187.6	60.6	33.3	41.4	34.1	87.6	75.3	27.7	19.3	21.8	33.6	54.8	33.4	46.9	63.4	9.1	54.5	91.9	30.1	81.8	39.5	45.6	16.7	41.5	5.4	58.8	58.8	57.2	9.9	28.2	35.7	44.2	37.8	1018.7	241.2	364.6	1407.7	1705.8	111.2	83.8	120.9	116.5	127.6	111.3	87.8
280_g_at	NR4A1	14.4	27.6	6.3	371.7	121	39	37.1	117.9	89	98.9	23.8	58.6	111.9	2	65.6	40.4	66.6	90.2	34.6	35.8	87.3	5.4	65.2	53.6	7.9	74.5	33.7	38.1	52.1	69.4	104.1	29.1	103.4	3.4	128.2	13.1	1971.3	565.3	820.4	2447.7	3193	154.5	130.8	167.4	93.7	123.4	114.7	145.9
282_at	MPHOSPH1	66.8	131.4	79.3	67.8	112.8	82.9	47	47.4	77	85.1	65.5	131	72.4	30	92	116.1	57.3	96.1	58.3	95.8	77.8	104.1	89.2	54.7	88.7	80.4	55.7	70.3	81.8	74.2	74.7	24.5	30.5	36.3	84.1	99.7	57.1	40.2	16.1	29.1	24.5	72.1	61.3	68.4	67.3	47.6	45.2	56.8
283_at	UQCRC1	1883.2	1663.2	2059.2	2173.4	2102.7	1946.3	1721.9	1423.6	1036.7	1761.6	1379.2	1445.5	1276.7	1344.4	1498.8	1317.2	1221.2	1514.6	2113.7	1686	1201.3	1367.8	1019.3	1485	1744.3	1116.3	1171.6	1042.5	1375.9	1021	1188.3	1319.8	1306.4	1334.4	2808.8	2131.7	695.9	764.5	1023.3	809.4	770.8	651.6	763.1	888	718.1	618.2	879.6	842.6
286_at	HIST2H2AA	336.7	59.2	160.6	199.4	192.8	300.1	239.7	345.3	149.1	181	384.5	178.6	696.5	142.3	386	1379	443.3	213.4	113.4	204	201.2	399.1	320.6	948	1669.6	747.8	432.1	870	500.3	656.1	308.8	513.5	504.9	303.7	225.3	191.4	773	801.8	1203.5	1008.2	1441.5	732.8	659.6	469.7	988.6	1020.2	665.4	584.1
287_at	ATF3	15.3	3.9	2.9	4.1	4.7	22.6	43.1	21.1	28.8	26.7	120.5	35.1	182.3	3.8	135.3	178.3	12.4	16.8	8.5	16.5	24.9	176.1	203.7	393.7	465.5	76.4	73.7	131.2	78	149.9	48.3	41.5	94.8	74.8	8.2	22.4	52.7	21.5	54.5	59.3	53.6	22.8	5.7	28.4	8.9	16.5	11.6	15.9
288_s_at	LBR	1478.5	2868.8	3190.8	1024.2	3204.4	1367.8	1057.7	764	1587.8	1595	2046.2	3067	2121	1576.3	1577.2	1983.8	1048.7	2023.7	761.1	1949.1	2468	1579.9	1900.8	2146	1155	896.5	952.2	1149.1	1041	768.2	1345.7	1317.2	1516.7	1733.9	1332.6	1530.7	906	1384.2	686.5	1182.5	1368.3	1284.9	1425.5	1783.6	1586	1010.3	1170.6	1085.8
289_at	STAT3	165.3	62.2	80.9	169.2	47.4	341	89.3	134.8	143.6	69.2	312.6	112.1	289.1	67.4	672.4	375.1	232.5	123.8	67.1	102.7	77.5	766.5	133.3	202.8	1658.6	618.4	498.7	281.7	519.1	333.7	100.8	164.8	138.3	82.4	270.6	912.7	146.3	488.2	359.7	281	240.2	543.2	578.7	575.3	631.4	538.9	902	636.2
290_s_at	GPR3	41.2	10.9	12.6	140.9	15.3	70.6	28.1	106.4	30.4	103.9	42.3	20.1	76.7	104.2	104.7	30.7	136	24.9	54.6	75.5	107.4	94.2	40.8	105.1	137.6	23	103.2	129.5	66	106.7	32.3	54	62.6	36.5	28.2	29.8	150.2	94.2	127.5	226.2	103.7	151.7	49.5	71.5	145.5	76.4	148.2	111.6
291_s_at	TACSTD2	24.4	5.3	7.2	1.3	11.5	1.2	18.9	20.1	33.4	8	23.7	14.9	2.1	19.8	21.9	20.9	11.3	5	34.3	16.7	3.6	32.1	19.4	18	1.8	30.6	17.9	46.4	24.4	20.6	6.8	14.9	19.7	1	4.4	20.8	47.3	1.1	16.1	16.8	27.7	35.2	15.1	15.2	30.4	16.3	25.6	45.1
306_s_at	HMGN1	5653.2	5871.4	4169	3608.2	5025.8	4066.2	5196	3908.5	3532.1	4465.8	4152.3	3723.1	3777.3	4656.9	3771.1	4732.8	4537.9	5459.1	5937.9	6432.4	3717.2	4061.6	2688.7	2154.5	3147.3	2426.6	2578.4	3958.2	4166.3	2969.2	3167.3	3479.4	2886.7	3290.7	3996.5	4129.4	4022	3276.1	4324.9	3811.6	4550.7	3417.6	3577.2	4407.4	3621	3644	3834.4	3040.7
307_at	ALOX5	428.5	519.4	401.7	594.6	783.5	188.4	175.1	1379.2	175.2	438.3	376.9	231.5	186.7	1578	30	31.1	768	360.8	294.7	529.1	953.2	16.6	4.5	11.4	13.7	626.3	256.5	477.9	455.1	344.9	24.4	3.7	5.8	109.1	12.3	8.1	1620.9	1537.4	1732.6	1653.3	1771.6	689.1	554.7	528	787.9	820.4	682	774.4
31319_at	LOC440786	46.3	13.5	15.6	16.6	26.6	18	12.3	48.8	27.4	124.4	7.2	53.2	27.3	25.3	33.8	26.3	14.3	191	18.9	13.8	57.7	9.7	10.9	19.9	20.9	6.8	14.2	17.4	78.3	17.4	34.6	4.6	3.1	9.3	19.5	13	43.2	212.9	246.6	422.6	178.7	262.8	290.1	214.4	424.9	254.7	234.5	182.6
31320_at	GPR12	208.8	43.1	22.2	239.6	57.3	213	141.5	218.6	77.8	71.2	19.5	77.7	18.7	170	70.7	195.5	182	86.5	200.4	197.7	343.9	265.5	172.5	350.1	247.9	140.8	105.2	375.1	301.7	173.3	31.9	32.6	44.4	39.7	74.6	85.1	351.5	121.4	171.5	386	251.8	63	329.7	449.5	291.1	73.3	219	349
31328_at	SLC34A1	75.4	4.8	21.9	55.6	5.6	50.3	41	55.4	18.1	29.1	7	39.2	19.9	60	49.7	77.2	91	80.7	14.4	33.2	65.8	76.6	57.9	85.8	80.6	53.4	57.4	41.2	12.6	44.9	47.5	8.1	33.5	37	69.6	92.8	45.7	53.3	30.8	78.6	69.2	85.9	51.1	46.8	91.3	63.6	54	82.5
31330_at	RPS19	6956.5	5596.1	2981.7	9080.2	4831.2	6251.1	7023.8	8170.1	8827.8	9981.2	5221.6	3353.9	5309.4	5571	11029	8628.5	6969.3	11197.9	6805.2	7535.5	9003.7	6677	6409.7	7006.8	8661.5	6432.6	8498.7	13332.7	7450.5	16168.6	10258.3	11519.1	11714.4	13827.5	6518.8	7217.4	20730.9	7346.3	6881.4	6435.3	7243.7	16067.2	6171	9444.1	13259.2	9381.9	5047.5	4439.2
31335_at	IGF1R	79.3	30.3	3.8	36.5	6.2	48.8	45.6	47.6	87	51.9	36.5	29	29.7	46.4	53.8	57.7	88.7	70.2	30.8	42.8	42.3	87	54.1	87	53.1	85.2	63.8	55.4	53.5	58.1	26.6	25.5	10.4	21.7	58.1	60	120.8	98.9	131.1	122.7	81.9	97.3	57.4	58.6	73.9	83.2	63.6	59.8
31337_at	GNRH2	193.1	28.8	11.8	267.2	86.1	165.1	166.6	157.4	165.3	83	16.7	15.9	17.5	156.5	78.3	44.2	227.8	182.1	35.4	103.8	105.2	177.8	150.1	139.3	119.5	107	233.7	229.8	170.1	296.9	45.9	53.2	100.9	98.4	140.6	229.8	93.6	140.8	123.3	182.5	51	192.3	202.4	256.8	100	159.6	115.2	133.8
31342_at	GALNT2	81.1	45.3	32	214.3	41.6	314.9	144.3	44.6	147.7	175.1	71.9	190.9	77.6	116.2	247.9	41.1	80.7	176.6	89.1	56.7	120.1	178.1	179.8	86.8	113.1	101.6	113.7	206.2	98.9	120.9	135.1	234.1	149.1	119.2	52.4	73.2	90.3	127.5	100.6	90.7	95.7	211.3	179.1	107.1	162.8	220.3	74	109.4
31344_at	IGLV6-57	167.7	35.7	107.9	103.7	25.6	11.7	23.4	62.4	171.1	51.4	44.4	90.5	59.6	100.8	53.6	29.4	48.5	140.8	20.3	48.1	42.5	17.9	61.1	43.5	69.1	90.1	33.8	201.6	62.8	169	40	6.1	40.8	39.4	181.9	13.1	157.9	90.8	137.2	170	127.5	154.6	192.6	128	321.8	176.1	43.7	194.3
31346_at	DUX1	184.6	31	42	259.2	41.2	142.1	204.2	204.3	204.1	215.4	30.6	10.3	15.4	217.7	168.4	121.1	232.2	166.2	39.5	132.5	184.4	196.2	200.2	216.9	297.6	273.9	313.1	316.2	202.4	176.1	38.2	34.5	52.4	57.3	231.4	206.6	110.5	81.3	86.2	153.4	33.6	244.5	210.8	232.1	408.2	289.6	219.1	228.8
31347_at	IGLC2	109.1	9.2	5.2	210.8	4.6	727.6	37.7	195.3	42	36	5.5	5.5	8.4	199.6	24.9	23.2	238.9	93.7	17	14.8	211.5	98.7	179.4	150.3	37	186.6	38.9	279.9	363.8	320.5	13.6	30.4	13.1	46.6	217.2	238.8	377.1	403.9	410.1	535.9	644.2	475.3	596.7	504.6	701.3	553.7	657	509.8
31350_at	OR10H3	206.9	63.4	58.8	106.1	43.6	150.2	81.5	110.2	207	120	50.5	78.5	57	135.8	172	135.4	205.6	56.5	56.2	89.6	120.9	149.5	114.7	77.4	140.7	124.3	122.5	218.5	132.5	178.9	60.7	24.5	95.8	78.2	114.6	118.1	285.4	224.8	243.9	219.9	212.2	192.4	128.7	190.2	267.4	206	148.6	238.4
31353_f_at	FOXE1	92.7	52.7	35.5	105.5	35.5	81.8	99.8	71.9	72.1	105.2	38.1	56	43.9	73.2	152.5	79.3	108.4	138.5	24.3	81.8	75.4	126.1	77.9	100	157.9	138.8	138	190.2	146.7	191.8	57.8	64.8	63.8	69.1	114.2	106.1	162.9	254.4	224.2	190.1	196.2	116.1	161.1	129.8	219	132	123.9	164.3
31372_at	GALNTL4	130.5	46.3	43.7	102.2	21.2	120.5	87.5	87.3	70.5	113.3	50.3	27.2	72.1	88.3	84	72.7	84.1	122.5	44.8	59.7	25.2	89.7	49.5	55.6	41.5	112.5	37.7	55.2	108.1	119.6	18.6	38.3	22.2	25.4	106.7	59.2	239.6	161.7	144.8	51.3	122.5	96.2	110.6	82.8	109.7	113.1	67	106.4
31378_at	PITX3	100.4	9.4	35.2	78.9	11.1	78.6	59.9	52.6	83.2	58.3	39.9	39.9	31.8	45.5	105.7	34.3	75.9	88.9	123.7	72.9	87.2	89.4	38.6	50.6	111.5	98.7	53.1	26.3	25	72.7	9.2	35.1	89.9	31.7	20.4	52.1	77.8	123.4	121.2	139.7	90.6	62.2	88.5	76	135.9	102	84.2	96.8
31385_at	RPL28	9821	5189.5	3718.9	11865.9	3457.8	8861.5	8959.6	8269.7	11272.1	14088.6	5904	2288.6	6234.2	6842.2	12441.6	5336.8	9433.4	14789.2	8367.1	9590	10648.8	8531.3	9005.4	10554.6	9904.5	7936.7	10103.1	16109	10156.6	16478.3	12135.5	13196.2	16812.9	16290.8	8674.7	9011.3	23930.6	6745.9	8255.1	5932.2	6588.3	17390.7	7328	11572.5	15326.3	11897.8	4304.8	4008.8
31386_at	LOC439957	118	95.2	73.8	213.2	100.1	129	123.3	160.8	210.6	145.3	72.1	101.2	179.2	135.2	286.5	285.6	167.2	131.3	179.5	99.5	48.7	210.9	175.8	218.3	177.7	78.5	171.9	236.5	85.1	163.8	65	98.9	114	48.8	220.1	173	354.4	305	265.8	359.6	261.2	163.7	226.5	270.1	292.5	201	191.2	261.4
31387_at	DUX2	89.3	57	42.3	108	48.9	102.4	124.6	145.4	136.7	184.2	23.8	57.5	28.5	56.1	43.9	52.4	109.2	83.5	97.5	80.3	62.9	64.3	69	44.3	80.9	71.3	75.3	82	37.8	74.4	52.7	14.3	14.4	39.1	133.1	52.8	134.2	146.6	183	191.5	129.3	118.2	40.3	80.2	40	126.7	21.4	29.2
31391_at	HAP1	243.2	112.7	120.6	378.2	101.8	250.4	268.5	227.6	536	361.2	150.8	133.1	112.6	278.3	286.1	285.7	272.2	249.7	272.8	274.4	295.8	355.9	290.7	427	381.6	311.8	140.5	403.5	180.2	394.5	158.4	219.6	131.4	175.2	206.9	346.4	550.9	398.4	394.1	310.8	402.6	364.5	372.6	417.4	521.2	364.8	345.6	378.9
31393_r_at	UTF1	240.6	62.6	84.6	214.5	87.2	187.7	145.1	177.5	195.9	183.5	85.7	86.4	83.3	141.3	194.5	188.9	108.2	225.6	187.5	141.7	209.6	149.6	148.9	223.9	214.1	128.4	250.4	179.8	164.1	163.5	94.8	124.9	181.2	155.9	182.5	178.8	437.1	285.4	250.4	503	264.1	230.8	340.6	272.5	308.7	250.3	222.5	192.8
31396_r_at	MSI1	116.5	58.4	104.7	128.7	54.4	259.1	143.6	89.8	149.5	97	60.9	47.1	59.6	181.2	88.8	38.8	157.8	109.2	76.8	132.7	148.8	244.4	175.8	172.6	126.4	96	136.4	327.5	88.1	176.9	67.5	254.8	94.7	129.7	97.5	266.4	939.3	194.3	224.1	122.7	158.6	174.2	167.7	113.7	147.9	105.6	72.8	28
31402_at	HB-1	104.8	35.1	33.5	109.2	31.1	93.3	53.9	36.6	73.8	186.5	50	29.3	35	193	114.9	81.9	156.9	152.3	69.8	28	103.8	97.7	72.3	131.7	316.6	121.3	144.2	185.3	74.5	197.9	37.2	8.9	71.7	46.9	91.3	124.1	105.4	135.2	165	236	103.7	87.3	66.7	114.5	114.1	135.2	90.3	89.8
31410_at	TNFRSF13B	262.3	87.5	73.5	803.6	317.5	552.5	524	294.5	361.5	689.6	1084.5	442.7	1050.4	184.1	1342.4	1718.2	238.3	264.9	245.3	473.1	237.9	220.4	274.3	159.7	270.1	1343.3	1542.2	1108.1	1257	1194.1	109.5	251.9	566.1	163.4	164.6	890.2	462.7	599.7	806.6	502.1	479.2	528.1	318.6	635.5	763.4	597.1	1006.2	1001.3
31414_at	TTTY2	31.8	23.2	21.1	33.6	28.2	60.4	37.2	75.2	99.2	57.5	26.2	37.7	49.7	45.3	87.1	24.7	71.9	100.6	73.7	54.8	11.9	96.6	62.2	61.3	113.3	19.6	76.7	92.3	87.5	120.8	39.6	37	19.9	52.7	18.3	62.9	115.1	100	79	45.5	91.9	78.2	50.3	108.7	100.7	26	69.4	102.8
31417_at	HCRT	50.9	58.1	24.9	145.4	46.4	68.6	91.9	95.5	124.1	86.3	54.8	56.6	54.8	76.8	84.3	160	113.5	72.7	76.8	91.5	119.8	94.1	108.6	104.2	137	56.9	91.6	130.6	117.3	113.1	45.5	53.6	99.8	50.6	66.1	103.8	202.1	191.2	174.5	168.8	118.1	138.9	106.1	130.2	120.5	164.2	110.4	133.3
31419_r_at	SHOX2	275.8	91.6	41.6	215.2	95.5	181	208.3	304.3	512.4	344.3	93.3	36.4	90.6	157.2	253.2	122.5	130.5	338	80.9	377.3	320.6	166.9	131.7	206.8	216.7	169.1	192.4	644.4	189	646.4	148.3	157.2	220.2	149.2	232.5	362.2	559.8	124.5	151.4	235.7	164.3	253.9	168	227.7	320.2	236.7	97.9	98
31426_at	GPR15	189.2	105	55.7	174.9	111.7	491.6	124.4	442.9	45.2	173.9	258.5	191.1	143.7	150.9	107.1	113.8	232	128.7	64.1	259.6	248.5	166.8	216.2	734.8	243.8	851.2	547.7	625.1	401.9	406.8	112	586.7	109.1	116.1	165.4	149.8	245.1	555.2	313.3	353.3	106.1	105.4	146.4	225.9	288.3	186.2	156.7	204.8
31431_at	FCGRT	106.1	60.7	61.8	31.9	146.7	14.8	15.7	67.3	82.8	93.7	40.1	42.7	21.9	42.8	55.1	192.8	96.9	77.3	16	10.4	11.5	39.9	56.6	14.7	143.5	15.4	18.2	66.3	17.2	22	29.4	40.2	30.5	75.2	76.8	29.1	249.7	384.4	403.5	396.8	200.7	39	109.3	171.2	178.7	177.6	177.6	313.1
31432_g_at	FCGRT	195.3	75.8	132.1	232	211.1	97	117.1	175.4	121.3	339.3	74.9	124.6	13.3	32.2	153.4	182.6	175.3	242.5	34.6	17.9	27.9	28.1	21.1	32.4	338.5	26.6	31.6	189.6	22.8	34.2	7.4	8.7	106.6	163.2	124.5	25.5	455.2	701.4	644.7	652.7	464.3	311.8	347.1	308.3	250.3	162.7	292.5	398.6
31436_s_at	ESR2	43.7	56.4	34.8	107.1	188.2	45	204.5	22.9	299.9	26.9	16.3	70.1	43.4	197.5	42.1	110.6	59.1	359.8	195.6	52.2	241.3	16.3	34.4	30.4	28.7	23.9	54.3	220	72.4	28.3	9.9	12.4	7	31.4	66.9	25.2	40.6	75.5	30.3	28.5	26.7	115.1	84.6	196.7	160	86.3	75.1	80.5
31438_s_at	CD163	55.6	10.1	1	45	15.7	25.1	6.5	11.6	12.4	47.4	10.1	20.8	9.5	33.8	8.8	58.9	9.7	20.7	41.3	35	37.4	33.2	23.2	9.1	22.1	29.5	21.5	8.5	56.3	6.5	3.4	10.8	1.7	16.8	31.6	40.9	74.5	56.9	150	69.1	43.3	54.2	2.3	11.3	48.4	31.1	16.1	50.7
31439_f_at	RHCE	213.5	102.4	134.5	325.9	109.9	190.4	306.5	183.1	301.3	252.8	107.7	128.6	113.7	135.9	187.5	181.1	235.7	117.5	118.6	124.1	308.8	332.5	209	187.7	268.5	144.8	354.9	309.6	206	326.9	106.7	104.1	335.9	145	293.2	283.4	540.7	551.2	529.5	558.5	422.7	262.7	88.1	192.4	326.1	257.9	234.3	209
31443_at	RUNX1	32.7	28.8	30.1	65.6	15.7	50.6	65.6	68.9	83.4	86.2	23.8	34.5	43.9	87.6	82.4	109.9	90.4	63.8	61.6	72.2	65.6	94	71.2	70.4	102.6	59.2	82.1	78.9	79.1	94.7	14.1	30.3	39.9	22.8	39.1	79.9	66.4	108	94.9	110.3	81	56.9	108.2	72	135.6	67.1	61.6	88.6
31451_at	ARHGAP1	24.8	19.9	23	34.9	17.1	32.6	30.2	175.3	35.9	105	25.2	16.5	136.2	96.7	35.5	31.1	26.9	42.3	38	28.9	38.1	24.1	34.6	37.1	28.1	143.6	53.6	37.1	51.2	20.3	28	62.6	101.5	58.4	28.6	57.8	51	65.7	60.2	32.5	36.9	231.4	27.9	29	56.9	31.5	24.4	30.2
31463_s_at	HNRPA1	7733.7	5489.2	4189.6	9267.9	5845.9	6597.1	7872.6	9094.2	11335.1	10557.1	6478.4	4477.4	6233.3	6335	8999.5	7973.6	6216.3	8759.6	8081	6673.3	10137.4	5535.7	7203.3	6134.3	7277.1	6363.3	7109.1	7537.1	7484.8	6725.5	9421.4	5275.5	9111.3	9974	7588.8	6587.7	9751.8	7497.1	6443.9	7464.7	7635.8	8279	6596.4	6803	8522.8	7124.4	5235.4	5001.2
31469_s_at	KIAA0226	41.4	25.6	26.2	21.4	16.8	26.3	40.5	73.3	56.2	48.8	38.8	33.9	45.8	54.2	28.2	59.2	43.7	28.4	45.9	46.8	47.8	37.6	43.9	42.6	58	82.7	59	39.4	57.3	58	23.8	35.1	65.7	27.2	14	27.3	72	83.5	46.6	43.2	44.1	90.2	63.3	46.3	49.4	66.8	60.1	68.5
31472_s_at	CD44	25.6	11.3	1.2	8.3	14	86.3	9.1	17.2	46.6	12.4	1025.3	18.3	999.5	8.1	802.5	3082.1	10.3	4.3	9.4	35.1	56	389.1	119.8	815.6	340.9	939.4	839.3	184	255.6	985.3	129.6	61.8	19.2	137.8	8.7	66.2	683.3	633.1	685.4	656.4	597.2	677.3	760	715	1024.8	793.8	877.9	1052.7
31475_at	TNKS	82.2	17.5	23.8	52.8	29.8	11.9	15	66.1	18.7	73.3	32	8.9	24.2	75.9	62.7	77.5	76.3	16.1	18.6	23.4	85.2	46.9	80.5	17.9	85.5	53.7	60.3	26.7	40.1	40.2	38.7	40.3	38.8	33.5	13.8	48.7	144.8	84.9	96.3	33.5	18	26.7	81.9	115.2	45.9	61.6	79.9	161.6
31478_at	ELA2B	151.3	38.8	32.4	86.7	61.1	124.4	162.2	102	167.8	131.1	74.9	38.7	53.7	117.7	94.9	44.3	109	75.3	89.4	106.2	129.3	118.6	159.1	44.1	113.2	118.3	120.2	121.6	144	141.5	64.5	30.5	64.9	100.6	162.8	119.8	295.5	290.6	245.3	228.3	249.9	126	201.8	196.4	165	172.8	156.1	193.6
31481_s_at	TMSB10	2660	3696	3272.6	4586.2	4247.6	2979.8	4194	2892.3	2471.3	2070.4	5758.8	3104.8	5213.3	2006.1	4861.5	5390.6	2544.3	2260.5	3687.1	860.2	1899.5	4672.5	4955.7	4516.5	5170	3445.4	2886.4	3623.7	3326.8	3053.6	3769.2	2826	1889.5	4479.2	1712.7	2006.8	8999.5	7452.5	7227.5	7161.1	7991.8	3923.1	4385.9	4557	3104.4	4286	3739.3	3623
31485_at	PRPS1L1	114.1	24.8	15.3	63.5	38.9	98.3	69.6	52.1	67.3	75.3	21.7	45.3	26	64.8	58.2	59.5	80.9	73.6	76.8	71.7	66.8	70	56.7	91.6	98.4	31.2	60.3	51.6	93.5	46.6	61.4	27.3	58.7	28.6	78.7	79.7	28.9	88.9	64.7	47.1	55.4	44.1	35.3	17.3	46.9	38.6	69.2	31.7
31488_s_at	PGK1	273.4	276.5	474.8	939.3	1086.6	462.5	735.8	498.5	685.4	342.4	1147.5	844.2	621	548.3	395.9	496.1	445.1	397.2	558.9	509.2	285.3	259.4	406.4	599.5	1175.2	901.6	324.9	817.1	942.1	260.8	489.4	329	430.1	259.1	595.7	226.1	71.9	180.2	231.9	220.8	204.9	236.2	291.5	188.6	187	190.9	259.5	220.5
31491_s_at	CASP8	47.8	23.2	8.7	41.8	44.7	93.7	55.8	88.1	71.4	61	90.2	13.3	58.2	90.7	93	35.6	55.1	48.4	26.1	69.5	43.7	10.8	54.5	98.3	25.4	27.8	34.2	19.4	61.6	18.3	38.9	89.3	117.9	66.2	39.4	47.3	54.3	115	51.7	86.3	117.6	124.2	100.2	40.8	128.4	208.7	131.4	157.1
31495_at	XCL2	85.5	23.7	32	63.3	39.9	24.7	31.6	91.1	95.1	61.4	43.2	59.6	55.3	44	69.7	82.4	74.4	49.6	59.2	37.9	98	86.8	84.2	97.8	134.1	68.5	140.8	121.9	146	256.9	31.7	39.9	39.9	37.3	14.3	20.8	11.6	159.8	90.8	110.7	159.7	29.1	92.2	18.5	57.9	77.1	168	103.1
31499_s_at	FCGR3B	38.1	14.7	2.7	23.2	14	5.3	2.9	5.2	9.5	8.6	3.1	19.1	13.9	29.3	29.6	52.7	40.4	4	6.1	26.7	28.6	6.5	11.4	45.6	7.7	7.4	9.4	10.4	8.5	29.7	18.4	3	4.1	3.6	7.6	6.9	22.2	96	84.5	90.9	47.9	28.7	9	10.3	11.2	7.9	28.5	39.7
314_at	PIGB	355.5	211.5	147.2	239.6	142.1	406.9	307	285.6	348.6	282.5	256.4	230.6	322.9	270.6	260.6	250.5	223.1	231	240.9	264.2	293.7	314.2	311.9	362.2	472.4	265.7	304.9	381.6	276.7	298.1	112.1	130.8	260.9	205.3	279.5	351.7	265.5	502.4	287.2	420.4	459.2	466.9	294.2	402.6	404	441.2	379.9	378.6
31502_at	PKP1	119.3	57.4	87	165.1	45.8	159.3	122.7	113.3	120.6	100.6	54.5	89.9	84.7	130.3	145.3	66.4	122.1	145.2	117	116.8	170.9	173	181.3	205.5	225.1	199.2	159.1	199.7	154.7	166.9	37.2	85.9	48	15.3	73	184.9	242.3	352.4	244.6	317.7	231.7	175	192.7	235	187.4	189.6	214.2	174.2
31504_at	HDLBP	925.1	491.1	733.6	999.5	505.3	1147.8	673.1	980.6	541.8	517.4	652.3	868.4	853.7	574.7	844.3	413.9	981.6	647.8	406.4	584.4	628.2	489.7	726.3	449.6	640.1	1199.4	999.5	924.5	905.5	880.7	1249.6	380.2	900.3	2035.8	624	575.4	239.2	223.5	313.5	263.7	249.1	270.3	273.1	366	393.1	314.4	359	293
31505_at	RPL8	7732.5	3144.9	1830.9	10656.8	2444.9	8310.2	5853.9	7059.8	8759	10356	4891.8	1508.8	4572.7	4378.3	10067.7	5765.8	6963.3	12644.4	4506.9	7645.4	8711.9	7322.5	5985.7	6757.2	6478.9	5616.9	8793.1	11434	8181.8	12103.2	11122.9	15084.2	14767.7	17897.6	8045.9	7859.2	20287.5	7016.7	7355.3	5412.7	6743.3	15202.5	6257.1	11374.1	13936.6	9766.1	5125.5	3728
31508_at	TXNIP	607.5	318.4	519.1	359.7	732.4	417	598.3	1140.3	641.8	646.9	411	600	987.2	1058.3	101.3	646.2	967.3	222.5	897.2	300	379.5	563.1	54.2	1889.8	503.9	575.4	435.9	1071.2	295.7	981	327.9	597.8	5049.6	376	423.9	470.9	6395.9	5762.5	3700.7	4918.2	5409.1	5025	5111.8	3777.2	2710.6	4515.9	3395.2	3553.6
31509_at	RPL13	5739.4	5562.8	3538.2	6733.3	5846.4	3901.3	4650.1	7257.8	7300.7	5555.9	5504.3	3774.4	6500.8	5859.5	5412	9341.5	5894.9	6739	7231.2	5733.4	6019.7	2984.6	5531.9	4210.3	5505.6	5626.3	4470.8	7638.8	5001.4	8312.2	8156.3	8538.2	8969.6	6799.3	4061.7	4040	10883.4	8890	8799.2	7276.5	8701.3	7654.3	6092.9	6515.4	6822.4	9345.3	4634.1	5042.2
31510_s_at	H3F3B	1439.5	1016.5	570.7	688.3	807.5	938.8	1130.1	926.4	570.6	771.6	986.5	1044.7	803.4	1010.4	1049.8	423.6	932.4	823.2	632.4	580.9	903.1	519.9	1160.6	954.1	1172.1	1091.6	631	932.9	1083.7	882.4	1117.5	650.4	655.3	1308.8	1272.6	553.8	1099.7	1316.2	786.3	1859.1	1874.2	647.7	985	796.4	710.6	1093.2	1091.2	952.7
31511_at	RPS9	6937	4167.4	3001.4	7935.9	3575.6	6106.9	6398.7	7542.8	8236.3	8695	5285.5	2441.8	4699.7	5579.1	10817	2971.6	6496.9	10792.8	5895.9	7411.6	7742.5	4753.6	5888.3	6372.3	6371.4	5751.7	5319.6	9966	6217.9	7655.9	8752.7	10139.6	11747.7	12383.4	6218.5	3544.1	17625.7	6691.7	7005.2	4369.1	4036.7	11473.6	5313.2	9007.6	11465.4	8218.1	4442.8	2896.5
31514_at	DOK2	38.5	64.4	42.1	205.6	21.7	124.6	48.9	68.2	110.8	137.9	97.4	59.3	90	75.9	145.2	53.8	114.4	187.1	81.2	97.7	174.9	65.9	251.6	26.7	33.8	98.3	180	282.8	139.7	324.7	82.6	86.5	71.9	30.8	30.1	159.8	361	265.8	440	61.6	123.7	551.5	131.5	217.7	209.1	212	125.3	214.9
31519_f_at	LOC132556	367.5	352	225.5	454.8	368.3	356.2	540.8	563.3	464.2	431.9	346.7	313.2	238.1	456.1	663.8	314	517	346.5	240.8	529.2	418.1	318.3	451.2	363.4	561.5	311.6	324.6	329.1	316.5	306.8	332.3	247.1	496.4	391.1	374.1	316.3	374.6	689.2	480.3	527.4	496.9	398.7	325.7	290.8	276.5	362.9	310.1	358.7
31522_f_at	HIST1H2BF	141.6	193	54.5	80.4	56.7	100.9	125.4	95.9	91.6	141	89.8	76.1	73.3	78.8	456.8	239.9	106.6	127.5	537.2	191	142.9	154.4	189.9	362.3	263.1	131.8	283.8	247.2	140.9	270.1	126.5	285.2	364.1	115.2	116.4	87.6	240.7	119.6	403.4	382.3	352.5	259.3	307.6	269.4	244	350.3	243	185.7
31523_f_at	HIST1H2BE	232.9	79.6	60.2	92.8	77.1	181.5	133.9	154.7	195.6	218.6	131.1	90.6	143.3	126.2	717.5	531.5	253.8	202	592.5	231.4	229.9	253.1	320.5	618.4	552.9	272.1	401.1	490.2	187.6	476.2	219.9	426.9	518.6	189.7	164.3	151.6	338.8	404.1	516.4	477.2	610.6	362.8	637.6	440	581.2	588.4	520.1	489.7
31524_f_at	HIST1H2BI	198.5	44.9	45	74.4	82.8	161	97.1	85.5	102.6	113.4	72.7	62	77.8	72.9	602	324.5	148.3	120.8	631.8	188	161	157.2	224	400.7	335.7	182.3	276.7	341.1	137.7	382.1	185.2	313.8	518.7	125.2	104.5	100.5	261	224.7	404.1	384.4	604.1	269.1	590.4	298	441.7	618.4	377.9	418.8
31526_f_at	USP6	117	527.9	194.2	309.9	216.9	170.2	148.1	289.6	448	144.5	249.8	203.7	340	91.3	147.9	95.6	127	88.5	49.7	85.7	252	222.3	310.9	295.7	394.4	352.8	152.1	264.6	192.7	275.7	755.1	640	342.9	392.5	111.1	198	125.3	246.6	124.8	223.8	189.9	393.4	320.8	242.7	217.9	273.8	254.5	288.7
31527_at	RPS2	6359.7	1612.6	1547.5	6899.2	1122	5792.8	5985.3	7341.1	7131.9	9392.6	3075.3	305.5	3829.5	3561.9	7900	227.6	3918.2	11116.6	1476.4	7058	7128.5	5942.5	6300.3	7218.7	5221.5	3379.9	6695.9	12704.5	5495.5	14269.7	14164.1	12404.4	18082.4	13085.2	7532.1	6677.2	17483.1	3578.2	5276.2	4245.8	3624	13045.9	5937.4	9887.3	12689.3	8006.1	2372.4	1237
31528_f_at	HIST1H2BM	295.7	183	113.6	180.5	216.3	394.7	313.6	297.9	332.7	447.3	194.2	202.4	197.3	175.4	1192.8	749.8	371.6	258.2	1257.3	394.2	379.2	437.4	503.2	477.9	992.5	407.1	488.8	858.3	668.6	674.1	336.4	563.8	464.7	208.7	310.5	299.7	1049.8	708.9	714.8	531.1	996.9	713.1	767.6	700.6	920.2	851.6	763.1	737.6
31531_g_at	ACACB	65.8	16.7	16.4	45.2	27.4	43.5	40.1	52.7	49.5	22.6	16.7	4.7	19.2	33.9	30.2	45.3	57.1	61	20.4	28.1	122.3	60.9	52.5	35.5	33.6	44.6	59.6	44.6	42.9	55.6	30.4	15.7	18	47.7	35.7	38.3	90.6	45.4	59.8	81.5	71.8	86.8	26.4	78.7	49.1	85.5	78.8	37.6
31532_at	MDS1	17.5	43.5	31.9	20.2	19.3	32.6	45.5	28.1	78.8	22.6	29.1	50.4	34.5	55.5	38.1	21.3	74.7	18.8	37.2	48.9	19.4	51.9	71.4	47.6	57.3	50	78.4	72.5	51.5	43	34.2	27.4	11.2	25.7	21.5	84.7	83.2	117.2	98.8	87.3	124	34.6	69.9	12.1	22.3	18.2	21.9	65
31536_at	RTN4	805.4	426.8	690.8	2342.4	526.5	1219	718.3	697.9	1561.6	1272.5	447.7	623.9	765.5	827.7	2156.8	633.9	1359.2	1008.4	1313.1	1193.1	862.5	3262.5	2802.5	2042.2	3315	1373	1756.7	1435.2	1441.4	1257.9	1291.4	1381.8	2083.4	1253.3	1226.3	3370.8	804	1098.9	1294.7	1077.9	1045.2	1385.4	1379.6	1047.2	1129.5	1096.4	1224.4	1308.1
31538_at	RPLP0	8645.2	4918.6	3716.7	11362.1	4754.7	6892.3	6931.1	8974.3	9890.1	10336.5	6220.6	3067	6380.9	6392.2	9991	7585.5	7283.5	11629.5	7606.5	8522.7	9915.6	6804.5	6312.5	9241.4	8119.9	5970.3	7958.8	9964.1	7840	10725.6	11109.6	11179.3	16352.9	14057.6	8908.3	6063.8	19099.7	8230.4	9203.7	7482.3	8406	11686.4	7702.1	10845.9	10952	10129.6	5831.2	5486.9
31540_at	TNFRSF9	41.6	7.7	8	2.6	25	9.4	11.5	21.4	17.4	8.4	26.3	14.9	118.9	4.2	3.4	3.9	37.5	5	6	1.6	53.4	1893.7	485.6	200.8	678.5	43.8	182.5	49.8	22	77	3.5	2.3	35.4	4.6	15.6	231.5	24.8	17.4	13.2	11.2	16	6.5	4.3	2.6	17.5	8.7	24	18
31544_at	FOXI1	94.3	9	36.2	108.1	51.1	83.8	81	19.4	118.3	34.9	41.4	43	33.8	60.9	21.9	36.6	65.1	80.9	78.3	91.2	139.1	28.4	15	41.3	128.3	105.7	139.5	122.1	67.1	21.5	9.4	9.9	100.2	34.7	19.1	84.6	85	247.1	147.6	45.9	23.4	144.8	172.4	27.7	135.6	159	95.5	146.6
31545_at	RPS18	5277.5	699.9	2507.4	10686.5	1061.8	4892.9	4306.6	7044.8	7037.5	10359.8	3724.7	1355.1	4446.2	4491.3	10914.5	5174.7	4420.8	11639.3	4111.7	5461.9	7631	5746.1	4331	3123	7900.1	6012.5	8580	15302.5	8049.1	13496	14444.2	13596.2	18174.1	13443.2	8205.3	7187.6	18928.2	4391.2	5151.5	2290.7	2301.9	14098.9	5063.3	8450.2	10516.3	6900.6	2712	1640.3
31546_at	RPL18	6175.9	4127.9	2508.1	6867.4	4232.3	4878.1	6293.5	5913	7357.1	7555	4441.8	2681.5	4362.5	4756.5	8929.1	7702.4	6211.4	8241.2	5967.8	7091.3	5892.8	4349.3	5319.9	6456.3	5022	4720.9	5050.6	5146.7	5452.4	5912.8	7482.9	5302.1	7283.3	8955.7	6637.6	2970.7	17051.1	6672.3	7127.3	6689.2	7093.7	7714.2	5169.2	8681.6	10171.6	7825.5	4897.1	4047.7
31548_at	ADPRH	45.7	10.7	7.8	58.3	4.8	14.2	31.6	9	73.8	8.6	53.4	7.9	38.2	41.8	59.2	65.9	21.5	21.6	44.5	41.5	14.4	60.3	20.7	79.8	110.5	72.6	64.2	78.2	109.5	94	9.5	42.6	75.2	51.1	27.3	38.8	22	36.5	51.1	69.1	49.7	47.4	51.9	24.6	36.5	47.2	112.8	70.9
31554_at	CHRND	144.7	66.3	37.2	132.4	68.5	93.9	92.2	83.8	82.8	88.1	42.4	43.1	58.3	115.9	83.6	120.8	117.5	99.6	81.6	81.3	97.8	95.3	99.6	113.4	83.8	107	126.4	256.3	175.5	196.1	41.2	74.1	74.1	70	143.6	67.5	150	130.3	191.9	144.9	119	91.3	160.1	161.7	142.5	106.6	136.8	78.4
31557_at	TMSB4X	8204.8	3173.5	2623.9	8301.3	3672.6	5568.6	6279.7	7867.3	1968.6	7375.9	3650	2670.1	4070.6	6269.7	4544.8	4542.2	7159.5	4725	7397.2	6585.2	7320.5	6781.5	5689.4	827.1	2682.1	3749.6	7821.2	11836.9	3857.7	13903.1	2633.5	12853.3	14633.1	11042.8	6293.4	6200.8	15466.1	6611.4	6180.5	4891.2	5406.1	14031	4351	8936.4	10672.8	7110.2	2924.6	1684.1
31559_at	SLC13A2	235.7	62.3	49	159.1	78.4	158.6	141.6	152.7	284.9	152.7	80.9	54.6	88.7	140.6	151.7	198.3	172.9	207.7	139.2	156.8	210.4	123.2	103.4	155.1	150.9	180.4	203	179.2	121.6	150.8	45	86.9	86.1	94.5	177.7	184.1	363.8	273.4	221.8	264.7	263.1	241.9	239.5	222.5	234.2	177.1	217.7	214.6
31564_at	IGH@	66.2	40.1	6.9	64.9	34.1	70.5	78	79.6	105.4	76.4	5.3	26.2	35.9	66.6	74.3	91.7	81.3	72.5	48.2	50.1	83.2	93.2	58.3	27.8	71.1	72.2	71.9	82.7	41.7	98.1	39.7	18.3	77.8	47.7	58.8	38.1	155.1	39.2	103.8	66.9	82	140.3	119.9	43.1	78.1	105.7	90.4	83.1
31568_at	RPS10	9510.3	4768.3	2991.9	9825.2	4224	7742.1	7938.4	9259.9	10184.1	10484.3	6309.8	3182.8	6570.8	6570.9	9704.9	7440.7	8281	10544.3	8156.9	8332.3	10054.5	7120.1	7892.6	8245.9	8568.5	7441	5993.3	10522.6	8157.4	10196.5	12474	11381.5	15329.9	12217.2	8046.3	6136.9	22571.3	7631.2	8617.9	6360.3	7205	14399.1	7286.4	11311.9	13808	9743.6	6022.2	4771.1
31573_at	RPS25	5109.1	4145.7	2960.8	6392.8	3666	4788.2	5910.2	6516.3	5811.8	5128.5	5378.5	2690.2	5087.4	5007.7	7000.1	4386.4	4543.8	5664.5	4542.4	6687.4	5120.8	4741.4	5596.5	6259.3	6158.6	4276.3	3772.2	5195.9	4458.7	4966.5	7328.4	7068.7	12176.2	9557.7	2785.8	2507.1	13844.5	5457.6	5759.2	5580.5	5171.1	6496.4	4909.5	6695.1	6962.3	7083.1	3945	3417.7
31583_at	RPS8	5033.3	4993.1	3319.1	7020.8	4748.4	4245.1	5118.8	5602.4	5536.5	6495	5891.7	3553	4862.5	3956	7663.6	6954.2	4296.1	8755.7	6243.8	5397.5	5483.9	4950.1	4846.2	5888.9	6871.2	4284.9	5784.5	9528.1	4761.6	9907.4	7656.3	8040.4	13798.6	9764.8	5099	3865.9	11905.6	6306.3	6162.1	6862	8050.9	9880.6	4089.1	6428.4	8963.2	6563.4	4227.4	4276.2
31584_at	TPT1	3842	3714	2247.2	4522.9	3400.6	3759	4516.6	2782.1	4698.1	5439.6	4418.8	2185.9	4139.2	3769.6	6218.5	3545.8	3636.9	3753.7	2569.6	5373.6	4991	2682.9	3803.9	3946.6	2366.9	3048.4	1380.2	4370.4	3699.1	3337.7	4301.8	5862.8	5624.9	5847	2479.9	1288.8	10539.7	4117.9	4727.4	5566.3	5613.5	6986.9	3625.5	5282.4	6381.2	4934.7	3103.9	3170.8
31587_at	SLC14A2	111	46.5	43.2	92.2	34.6	84.2	53.3	101.3	125.3	84.2	59	60.7	55.8	93.3	128.8	95.2	126.3	83.7	93.6	70.4	123.6	140.7	122.5	103.8	125.7	104.9	97.9	186.9	85	70.5	63.7	46.4	58.3	12.9	68.3	118.7	145.6	267.3	136.8	287.6	133.5	56.4	128.3	152.2	99.6	181.7	142.5	124.1
31593_at	ASCC3L1	38.1	168.6	149.9	196.3	173.4	137	75.9	241	98.4	134.3	87.2	202.6	117.5	150.7	177	27.6	48.6	315.6	130.7	272.1	142	42.7	205.6	54.5	50.3	54.5	161.6	26.7	113.9	29.6	166.2	165.1	51.9	186.7	58	350.5	31	29.1	24.7	24.8	17.4	144.4	133.1	34.8	36.5	35.7	101.1	61.4
31594_at	KRTHA3A	313.7	102.1	179.8	397.2	96.4	277.7	324	214.7	333.1	285.6	97.5	203.5	159.8	298.6	273.3	251.5	440.8	408	168.9	188.8	261.3	365	262.3	449.1	399.1	351.3	477.7	388.2	272.9	423.3	128	148.6	161.6	89.5	344.8	395.1	307.7	880.8	581.1	612	319.2	486.2	435.4	400.1	436.4	224.6	321.1	362.2
31596_f_at	LOC91316	733	252	241	1004.2	697.2	1399.4	1337.2	579.7	2466.1	3492.2	194.4	242.8	351.2	624.9	484.8	1034.2	594.1	729.3	2086.5	684.1	863.3	462.7	604	373.4	354.8	1100.3	1250.5	609.2	1319	1604.9	864.2	243.5	4119	485.6	723	1555.8	2356.3	2461	2433.7	2916	2445.8	1557.9	2248.1	1595.1	1942.1	1743.9	1261.9	1935.8
31597_r_at	EIF4EBP1	539.1	328.7	567.2	90	528	581.7	1073.1	550.2	1471.7	1174.4	359.1	258.4	353.9	723	471.6	1644.8	613.3	810.5	1548.3	1086.9	634.3	474.8	1391.1	259.5	705.5	704.3	993	310.3	953	979.9	2655.2	2933.2	897.4	1610.2	975.4	68.5	149	633	410.1	456	366.3	100.5	321.1	150.8	472.7	414.9	268.3	443.8
31599_f_at	MAGEA6	4.9	3.9	1.6	4.7	1.6	4.5	9.5	12.3	7.2	17.1	11.8	27.3	755.2	30.1	32.5	9.9	6.3	13.1	21.7	3.5	6.8	12.2	774.5	14.3	57.9	9.9	43	13.5	10.9	4.9	2735.5	1380	144.7	1418.5	9.5	8.1	19.5	33.4	14.8	29	8.3	35.1	25.3	10.7	14.9	6.9	10	18.5
315_at	PRDM2	452.9	187.1	379.5	344.6	509.1	208	252.7	376.3	509.1	209.1	280.1	296	227.6	436.3	406.1	671.7	644.9	349.7	537.3	510.7	454.2	244	350.4	196.7	185.5	325.7	393.3	297.8	223.5	305.1	128.8	137.7	358.2	152.2	133.5	920.6	842.6	862.6	508	712.1	986.8	476.4	356.3	461.2	637.4	416.8	529.7	493.4
31605_at	LOC171220	119.6	55.8	112	168	22.3	112.4	75.5	59.2	156.3	182.6	107.3	212.3	82	60.9	144	164.6	58.4	97	84.5	56	92	57.4	56.9	92.1	82.6	90.6	43.2	80.2	40.3	52.3	131.3	90.4	177.5	106.5	136	60.2	19.7	18.1	55.7	66.1	48.5	38.1	28.8	69	91.3	28.5	66.8	55.9
31608_g_at	VDAC1	1179.3	1105.8	1518.5	1188.1	918.9	1446.3	1011.7	1477.8	1124.9	2835.9	1199.2	1354.9	923.2	996.5	1532.6	705.4	1069.2	837.6	1269	1142.5	831.9	1399.3	1591	1132.2	1786.4	1496	1610.9	1024.1	1915.9	1163.3	587.2	793.9	1397.5	622.9	1431.9	1552.8	195	299	350.9	247.4	315.8	262.7	484.8	305.3	637.7	485	680.4	512.6
31609_s_at	PCOLCE	144.6	84.9	130.6	248.4	105.1	152.2	112.6	171.3	289	147.3	50.7	92.9	47.8	128.3	209.9	94.5	184.7	146.6	55	195.3	126.4	263.6	211.3	251.8	293.2	135.6	104.6	203.8	159.6	170.4	130.7	111.5	155	79.2	145.4	171.5	192.5	263.3	237.5	211.4	221.6	154.3	187.1	113.5	199.6	161.5	154.5	202.2
31615_i_at	CD44	37.7	16	2.6	11	12.6	35.3	10.1	10.9	13.6	40.3	38.4	26.3	28.2	18.1	52.6	83	11.1	53.9	8.3	7	10.9	68.7	28.5	63.2	13.9	47.8	63.4	36.2	25.9	44.8	24.1	23.3	4.6	21.3	8.6	9.6	88.7	166.3	223.9	112.3	109.5	159.9	123.3	144.7	125.8	133.7	142.2	215.6
31621_s_at	ELN	86.9	54.5	31.4	42.8	51.3	75.1	28.2	14.5	73.4	78.4	34.6	78.6	53.7	79.9	72.7	124	70.2	25.9	128.3	50.4	84.6	62.8	83.2	105.2	128.5	97.1	134.9	46.7	28.3	69.1	37	25.2	55.6	10.7	99.5	62.2	39.8	113.7	62.5	185	35.5	62.7	52.7	39.8	86.1	15.3	58.1	77.7
31622_f_at	MT1F	984	764.7	297.7	922.9	246.7	475.2	364.2	827.5	267.4	571	522	336.4	451.7	488	973.5	944.6	1863.9	548.6	820.2	338.2	419.4	1225.8	425.3	500.5	747.4	645.4	541.8	1052.5	827.9	1607.1	285.6	558.2	841.4	1978	453.7	714.1	1215.5	923	424.2	610.9	449.4	465.4	404.2	400.4	418.1	339.5	908.9	518
31623_f_at	MT1A	653.2	475.3	275.4	909.7	187	578.9	296.7	933.7	394.3	483.2	486.2	235.6	426.2	386.6	728.2	982.1	2402.4	449.3	945.6	262.4	504.9	980.6	437	252.9	704.8	709.4	349.6	760.2	583.5	1493.8	261.6	389.9	802.9	1965.2	444.6	831.6	835.3	324.3	176.8	576.3	497.9	238.3	82.6	199.1	184.7	36.4	157.7	69.7
31626_i_at	LOC90586	82.7	59.9	48.9	109	61.9	148.4	139.6	100.4	110.3	71.6	12.5	97.7	52.5	119.1	61.5	129	138.8	146.4	171.5	108.3	87.4	199.8	127.8	206.8	126.3	173.2	107.8	286.4	136.8	249.6	84.4	104	119.5	137.8	115.3	151.9	235.2	287.5	130.9	185.4	194.4	161.8	233.8	170.9	183.8	153.8	136.9	105.2
31627_f_at	LOC90586	90.4	37.1	20.7	111.6	11.9	59.1	66.9	37.9	55.2	12.2	40.6	34.3	65.7	58.9	93.1	150.7	91.1	134.5	114.1	13.7	17.3	117.3	58.7	141.9	26.5	97.7	60.4	150.2	56.2	74.4	9.5	13.5	103.5	14.1	23.8	78.7	132	142.3	96.7	67.1	56.1	70.1	104.7	71.3	93.7	35.3	101.4	85.5
31633_g_at	ZNF259	459.1	390.8	244.8	353.1	258.6	946.6	276.7	606.8	237.1	400.8	199.4	332.2	211.8	204.9	588.3	383.4	681.1	290.3	578.6	415.7	166.2	229.5	211.5	641.2	105.2	318.6	209	231.2	355.7	214.4	373.2	557.4	276.1	502.7	438.3	567	166	82	213.8	129.1	144.8	167.9	270.5	139.5	250.4	219.3	232.7	224.6
31636_s_at	SLC18A3	176.7	86.1	41.4	94.1	81.8	70.7	67.1	237.8	261.1	67	84.3	103.2	82.3	162	52.1	304.3	69.9	135.2	157.8	60.6	131	52.1	54.2	224.8	138.5	183.6	213.7	213.3	67.5	82.8	118.8	77.9	49.7	104.4	126.2	189.4	339.3	381.9	335.3	195	289.8	224.4	76.3	284.8	301.5	148	60.6	139.3
31638_at	NDUFS7	2384.1	1484.9	1648.4	2230.3	1230.1	1980.8	1979.7	2297	1959.9	2796.4	916.5	1565.7	798.7	1867.5	1722.8	2015.6	1932.2	2959	2191.8	1331.6	1517.7	965	977.7	877	1054.1	1302.6	1230.5	886.8	1283.5	1350.1	916.1	1442.8	1276.1	1084	2820.6	1569.5	784.1	596.4	775.8	633.8	621.1	840.1	1002.7	1055.7	1106.7	894.6	952.3	813.8
31659_at	LRRC21	83	26.6	19.4	115.5	25.9	102.6	101.6	112.5	79.6	41.7	41	35.5	42.2	102	104.9	66.5	88.5	129.8	44.4	49.9	60.8	81.8	83.5	90.7	70.8	85.8	97.4	114.5	71	52.3	16.8	20.9	58.9	21.3	93.9	91.6	78.6	227.7	143.7	119.7	135.8	112	82.9	106.5	154	102.9	120.3	67.8
31661_at	RNF5	55	20.3	41.1	39.5	11.6	36.5	95.6	35.5	43.2	65.3	15.9	21.3	10.1	43.2	168.4	59	52.8	37.2	47.7	35.3	43.9	45.2	36	51.5	46.9	36	68.7	70.3	41.9	160.4	66.2	25.6	28.7	21.9	40.2	39	66.6	155.8	57.3	85.1	177.3	53.6	50.2	49	51.7	64.3	43.1	47.5
31663_at	MLLT4	103.4	44.8	51	181.8	28.2	107.1	103.1	49.2	116.7	106.1	54.5	36	47.9	76.5	101.9	79.5	58.3	140.8	94	76	145.7	107.9	92.9	107.7	163.8	108.8	125.5	119.6	90.9	155	48.1	53.5	107.9	81.7	96.3	72.2	65.5	109.5	69.4	160.4	132.2	76.8	102.6	156.3	101.3	121.7	105.6	137.7
31665_s_at	---	127.3	39.1	16.8	118.9	35.8	75.1	82.8	93.3	296.8	118.4	72.7	79	55.2	201.7	38.7	374	73.4	129.6	308.8	125.7	138.3	32.2	62.1	70.8	62	139	115.3	277.1	140.3	109.3	79.1	91.6	102.8	70.5	101.3	60.1	136.9	155.5	126.2	170	262.9	156.3	69.7	96.8	114.1	120.6	124.9	146.8
31667_r_at	NR2E3	178.1	109.3	93.7	102.8	36.7	34.7	29.7	163.8	65.5	135.1	16.7	103.1	61	92.8	213.1	140.1	286.6	160.4	228.9	54.9	96	131.9	210.6	134.1	129.4	121.8	204.8	106	109.9	194.2	106.9	84.3	84.4	133	95.6	151.3	246.3	238.1	282.4	260.9	160.8	159.1	283	315.8	303.1	184.6	164.9	250.2
31669_s_at	HOXA11	72.4	53.2	25	98.8	48.2	57.8	79.1	53.7	92.9	79.1	45.4	27.7	36.6	58.8	73.9	73.5	68.6	77.1	79.6	87.7	70.2	85.3	81.9	138.5	68.2	62.1	77.6	81.3	73.5	82.2	54.4	30	57.2	41.5	102.2	58.8	126.9	87.7	78.1	129	89.7	57.4	89.3	119.7	107.9	93.9	97.8	65.4
31670_s_at	SRP72	558.3	248.2	189.1	509.8	259.9	683.2	488.4	316.6	461.2	366.2	217.8	250.3	174.6	383.6	402.2	227.7	356.4	391.3	152.7	266.2	253.6	126.5	439.4	419.6	294.4	305.7	378.8	320.9	358.9	394	312.6	208.8	161.6	308	538.6	654.4	262.3	313	280.8	300.3	404.3	275.7	368.1	416	350.8	369	317.1	288.8
31671_at	RBMS1	19.4	5.1	109	252.6	71.4	314.4	300.3	34.8	22.8	165.4	5.2	140.7	7.8	15.6	127.9	24	52.9	220.3	188.1	76.1	87.9	153.1	316.9	18	169.9	13.2	13.1	114	25.1	13.7	89	63.2	72.3	230.6	13.4	12	150.7	429.3	451.7	264.7	263.5	332	235.1	79.8	335.4	314.4	128.3	238.2
31672_g_at	RBMS1	4.6	15.9	116.2	189.9	47.6	262.5	424.4	63.4	73.5	193.8	1.8	161.5	1.8	43	129.2	13.8	2.8	162	167.8	128.8	126.1	206.3	395.1	3.7	157.5	2.7	3.7	32	46.3	10.2	2.4	93.1	140.3	584.5	5.3	2.1	429.3	495.8	452.2	395	448.9	475.4	459	319.8	400	320.5	209.8	276.8
31673_s_at	SPG7	253.2	361.1	359.8	431	225.6	317.7	221.7	269.9	371.8	333.1	201.9	212	163.5	353.2	320.6	206	345	295.1	270.6	237.4	321.5	291.1	411.2	313.4	404.3	249.1	309.5	396.2	396.9	380.5	312.8	318.7	206.8	254	245.8	448.9	501.4	512.6	399.8	444.3	438.7	538.3	372.8	387.5	372	373.4	340.9	373.7
31675_s_at	PTEN	348.3	266.5	400	708.4	306.2	346.6	217.3	357.2	712.7	347.4	1040.4	416	395.7	1.4	206.3	130.8	108.9	257.1	184.5	771	249.6	168.7	117	330.2	300.6	533.9	232.6	609.3	571.3	774.7	214.7	319.3	233.9	342.7	57.1	157.5	311.1	385.5	515.1	450.1	633.8	292.3	456.6	164.8	292.5	274.7	303.6	391.9
31680_at	TOP1P2	2098.7	2195.6	2020.4	1124.8	2833.4	1454.8	1744.5	2108.7	1029.3	961.6	1331.9	2028.5	1131	2455.6	1226.4	1203.2	1383	2173.9	1186.3	1438	1759.3	554.4	708.9	922.1	433.6	983.7	1275.5	1186.3	962.3	852.7	2796	1837.3	2285.6	1359.7	1847.3	1044.1	279.7	319.9	301.4	421.9	511	746.3	1022.9	606.2	861.5	714.4	1038.6	798.5
31681_at	EPOR	188.1	96.9	54.3	227.3	80.7	214.9	177.1	210.3	170.7	208.4	100.1	88.7	104.1	205	230	217	204.4	187.8	115.3	190.7	197.8	168.5	228.2	190.2	267.7	176.7	162.5	326.3	206.1	212.1	114	81.3	150.3	102.4	201	252.5	346.8	351.9	326.3	339.9	293.6	246.1	152	248.3	258.3	267	195.3	311.3
31682_s_at	CSPG2	2.9	1.8	2.8	1.2	8.6	9.4	22.8	4.6	16.6	5.9	2.6	2.9	21	7.5	26	31.4	7.3	9.3	6.9	14.4	4.8	6	24.9	4	8.4	3.2	7.9	8	25.5	14.5	3.1	2.3	1.2	3.8	10.8	2	13.8	150.8	686.8	145.3	71.4	7.5	12.3	21.8	8.4	26.6	4.5	31.8
31684_at	ANXA2P1	7.3	3.1	2.5	92.6	17.6	135.7	98.2	68	152.2	96.1	81.5	3.4	41.4	15.5	209.5	53.9	4.8	71.8	21.1	7.9	49.5	230.2	78.9	133	24.1	79.4	136.9	265.7	136.9	255.6	257.1	148.7	115.9	171	88.5	13.6	66.7	85.1	96.2	136.7	111	40.6	35.6	89.7	99.9	46.3	41.7	60.4
31685_at	FEV	59	64.2	135.4	165.4	40.5	122.3	160.2	116.6	143.9	43.8	23.1	63.2	139.9	99.1	75.1	164.9	67.6	82.4	137.1	150.2	98	55.7	44.3	59.8	113.7	56.9	57.4	80.5	120.5	59.1	36.9	32.6	63.3	124.1	153	209.6	247.6	84.6	89.7	83.4	70.6	56.1	62.8	54.1	60.3	69.4	53.5	61.7
31687_f_at	HBB	69.3	31.1	24.6	75.6	34.2	67.5	64.3	71	72.9	73.2	73.5	34.3	129.5	80.6	73.9	75.6	73.6	64.3	51.3	55.4	71.2	59.3	241.8	163.8	66.8	70.8	74.9	87.6	67	92.4	39.2	296.4	51.1	42.2	65.3	640.5	17173.1	3043.8	3930.9	4476.3	4128.3	217	212.1	219.5	87.9	72.1	960.7	4406.8
31688_at	LCE2B	74.8	41.8	53.9	91.5	36.6	90.6	111.4	35.5	131.6	156.7	31.4	19.5	14.6	82.3	31.2	116.2	95.5	107	39	63	127.7	69.5	67.4	136.1	126.2	87.1	180.7	83.7	47.5	142.8	51.8	42	87.3	10.7	101.9	30.2	178.7	154.9	135.9	205.4	148.5	179.2	145.1	128.6	212	196	65.9	97.6
31690_at	GLUD2	210.7	304.2	236.3	477.9	225.8	215.8	238.8	326.8	400.9	530.8	337.4	419.3	212.8	359.7	424.8	117.4	334.1	220.6	282.3	390.7	261.6	423.9	355.8	255	280.6	382.2	372	474.8	393.9	470.8	105.9	432.7	147.4	206.9	423.9	389.1	282.2	247.2	431	281	304	380.3	379.7	312.1	275.7	253.5	445.7	312.8
31691_g_at	GLUD1	297.1	326.1	279.1	425.8	301.2	454.6	289.2	295	493.6	594	342.6	572.7	229.9	380.7	583.9	146.9	593.9	249.8	262.4	447.8	290.6	474.3	475.4	290.2	376	408	359	429.9	380.4	483.9	160.6	447.6	176.6	250.3	381.2	450.4	112	195.9	325.7	202.8	166.7	375.1	351.6	309.8	291.7	216.1	406.6	369.6
31692_at	HSPA1A	133.1	36.4	7.3	275.9	13.6	58.5	27.7	101.4	22.9	7.4	33.6	9.1	34.2	70.2	17.4	7.2	13.9	45.8	13.5	8.1	49.7	208.5	442	61.9	10.4	32.6	101.5	62.8	65.9	40.5	44.2	57.9	33.5	66.7	80.3	67.2	11	9	13.2	14.3	13.1	24.3	64.9	66.4	77.3	95.9	92	159.9
31694_at	RSC1A1	199.1	127.2	112.3	48.3	62.1	214.4	172.7	170.6	97.2	105.6	62.6	213.9	85.1	116.4	287.5	52.1	195.6	130.9	27.4	117.8	64.6	131.3	153.8	215.8	97.5	144.6	110.8	109.6	142.9	24.9	96.3	80	149.2	101.4	82	320.9	57.7	150.9	119	196.8	91.9	153.3	148.3	133.7	215.4	102.1	152.7	146.5
31695_g_at	RSC1A1	114.7	74.8	72.9	47.6	34.8	70.4	81.5	90.8	41.9	62.5	62.5	100.5	53.4	61.3	125.6	57.7	122.2	77	51.3	47	97.5	65.9	116.9	76.8	45.7	69.8	67.9	70.3	61.8	55.7	79.2	40.5	113.7	51.5	48.8	171.3	54.6	70.8	78.5	83.9	60.6	47.9	87.7	111.6	81.7	123.4	119.6	57.6
31699_at	PIK3CB	135.2	81.2	186.9	77.2	92.7	158.8	154.6	129.7	172.1	146.1	93.5	145	98.3	221.3	108.9	78.1	104.1	151	86.1	162.4	101.2	162.3	118.6	115.4	170.2	168.2	218.3	244.3	160.7	120.5	139.4	142	95.1	86.2	119.3	171.4	63.2	118.7	109.8	137.3	85.7	187.1	109.9	99.4	123.5	117.3	97.8	100.2
316_g_at	PRDM2	80.8	87.4	150.6	166.7	316.3	67	114.6	292.8	172.1	87.6	121.6	163.8	94.8	239.4	101.7	145.5	154.1	80.3	128.7	117.6	163.1	63.3	103.5	50.5	57.9	177.3	97.1	105.9	144.8	137	43.4	55.9	60.7	40.3	24.5	348.6	309.2	416.3	225.8	336.4	317.6	158.4	261.8	127.6	166.5	120.1	196	222.6
31700_at	GPR35	366.7	155.6	239.3	452.6	169	367.6	359.6	512.7	553.2	428	176.7	182.1	166.6	376	506.1	318.6	454	387.8	293.2	357.4	382.6	394.6	384.8	413.5	432.3	493.5	409.6	613.4	417.4	577	202	290.8	289.9	247.6	506.5	458.3	646.1	645.5	634.9	611.7	510.8	510.3	372.7	469.5	530.1	479.2	355.7	443.7
31701_r_at	HAB1	178.7	55.8	78.4	161.8	57.9	205.5	105.1	206.7	196.8	154.2	86.8	57.4	57	111.4	141.8	82.4	88.7	118.9	119.1	103	228.5	168.5	114.3	218.2	140.9	104.8	206.9	197.5	111.6	251.9	140.9	176.8	228.6	192.2	163.7	198.6	215.8	299.5	199.1	295.7	167.2	184.4	162	181.9	228.9	167.9	203.5	141.4
31708_at	RPL30	10022.8	6226.1	4307	9079.9	6206.4	8757.2	9623.9	10304	10521.3	9908.3	8332.8	4818.2	7645.6	7862.6	12339.7	11472.1	9021.8	9775.1	9930.5	10618	10524.2	7273.1	7819.2	8916.5	9702.1	8199.8	6586.7	9243.4	8727.3	11010.2	6897.9	11158.7	12025	16511.1	7662.9	4414.5	23518.9	9937.5	10850.3	9219.7	9844.1	13975.3	8222.9	12750.2	14174.4	12818.7	7035	6269.3
31715_at	CXorf2	108.1	42.7	30.9	173.5	27.5	150.6	139.5	39.8	251.3	42.2	34.2	49.9	15	201	65.9	39.6	174.5	131.2	83.9	31.3	221.7	69.4	225.1	73.2	213	120.7	240.4	252.1	118.4	172.4	24.4	84.5	120.5	49.1	158.2	294.7	355.1	319.5	217.1	309.6	52.7	50.4	170.9	199.4	169.5	87.1	138.4	171.8
31719_at	FN1	4.2	1	3.1	1.6	1	1.4	3.2	2.9	3.3	3.2	50.2	4.3	27	14	4.6	9	2	2.7	11.8	2.2	2.3	4.7	37.8	211	80.5	27.4	34.3	5.2	5.4	1.2	1.9	25.9	7672.8	5.6	4.7	36.6	2.7	2.1	2.8	2.8	3.1	10	2.7	1.7	3.1	6.6	3.6	2.9
31720_s_at	FN1	5.1	2.3	1.8	2.2	1.6	3.2	9.7	2.2	3	11.1	26	3	15.5	7.8	4.5	7.1	8.9	5.5	7.1	2.6	8.1	2.3	6.6	161.7	4.5	29	16.7	4	10.7	3.2	1.4	24.5	6804.6	3.5	3.3	35.7	7.4	9.1	4.2	4.6	3.4	10.9	6.8	19.1	17.6	2.5	8.2	10.4
31722_at	RPL3	7564.7	2277.8	2667.3	8335	2808.3	6809	6036.4	7037.2	9322.7	9310.8	3815.7	1661.9	4545.3	5624.9	10520.7	8368.8	7515.4	9665.7	7746.3	7863	9446.3	5189.8	6510.5	6447.1	7207.7	6011.7	7329.4	11908.2	7431.3	11680.6	9009.2	10361.6	15557.6	11353.7	6578.4	5541.1	19272	7204.4	7532	7488.5	7216.9	12468.7	5947.9	11571.6	11431.9	8246.8	4381.7	4583.4
31724_at	SHH	85.5	54.7	39.4	183.3	58.6	130.5	141.3	180.3	245	156	46.9	75.1	39.8	143.6	129.7	113.9	160.7	137.8	85.3	82.3	135.6	125.5	120.5	117.5	196.1	118.2	159.6	166.7	165.1	176.4	68.8	59.4	102.9	61.8	112.7	134.2	309.5	261.7	219.5	375.3	284.2	152.9	197.7	172.2	226.5	202.9	143.8	171.7
31727_at	ENTPD2	142.1	32.9	21.4	107.6	36.3	95	123.4	89.6	100.4	79.6	67.5	68.9	51	96.6	136.3	128.4	124.5	95.4	52.8	96.1	128.3	102.9	93.1	88.5	161	143.6	175.1	189.5	120.6	76.4	42.7	52.7	47.1	85	92.1	109.2	281.6	204.9	195.9	136.2	105	123.9	126.4	71.8	128.3	135.5	177.1	150.9
31728_at	HLA-DOA	26.7	28.3	31.3	113.8	20.6	108.2	14.6	106.7	87.7	25.7	35.9	33.8	14.5	19.7	111.9	75.7	18.2	122.1	20.3	76.7	81.8	83.7	30.3	24.1	70.8	55.3	123.3	29.2	23.7	91	22.8	54.8	31.5	8	51.1	28.4	285.9	359.4	231.1	184	201.3	303.1	236.5	101.3	239.5	299.2	163.3	215.1
31731_at	CBX4	107.5	61.2	62.6	171	74.5	124.7	96.6	104.3	193.1	193.1	33.9	96	74.5	87.7	77.9	188.7	124.2	164.4	24.4	123.4	110.6	17.4	62.3	153.9	59.7	28.9	71.3	63.5	79.3	24	303.2	126.5	156.8	409.3	141.9	84.6	212.5	424.1	147.6	518.9	477.6	108.3	267	159.2	85.5	180.9	167.9	272.9
31734_at	HOXC11	83.8	14.6	21	15.5	23.8	54.1	41.1	19.6	105.5	43	13.3	27.1	25.6	44.9	70	20.9	44.5	29.4	50.7	33.4	80.3	68.1	206.3	68.5	135.8	50.3	85.7	76.1	16.9	67.2	4.6	15.1	27.1	37.9	62.8	59	62.6	116	78.9	113.7	57.2	63.5	56.3	75.1	71.5	100.4	56.2	55.7
31737_at	ACTA1	62.3	14	13.3	29.7	10.9	61.4	32.3	22.5	30.3	24.9	12.3	13.2	16.7	49	39.9	45.1	98.1	39.6	11.1	24.6	38.5	32.4	42.3	45.9	38.9	26.5	48.9	60.7	43.1	61.7	15.9	19.7	17.1	15	37.2	68.2	51.1	29.8	22.2	27.4	42.5	44.5	58.2	76.5	52.1	58.1	35.5	56.4
31740_s_at	PAX4	216.3	75.9	102.9	104.5	102.1	104.5	134.6	264.9	165.8	97.1	107.4	93.3	102.6	108.8	129.4	236.6	145.1	192.8	217.8	60.1	156.4	141.4	171.3	294.5	161.2	174.1	113.6	154.4	179	280.6	139.4	76	113.1	137.6	196.8	194.1	363.9	266.5	272.2	281.6	62.6	217.2	252.5	330.8	254.3	83.6	100.4	124.1
31745_at	MUC3A	297.8	88.3	121	240.6	112	180.6	197.7	272.2	382.9	281.2	117.8	182	170.2	232.9	288.3	202.2	297.5	287.4	267.4	223.7	327.2	237.3	245.5	437.5	369.8	188.5	214	280.5	181.1	264	140.5	154.7	189.8	187	249	246.5	541.8	599.6	434.3	628.1	415.7	321.3	337.7	421.9	322	334.4	250.3	329.9
31749_f_at	HIST1H2AK	31.7	10.8	44.4	17.9	18.5	23.2	42	59.9	16.5	22.3	59.1	14	15.2	25.6	18.4	53.8	56.9	70.8	62.4	47.7	28.3	22.8	6.1	174	188.9	19.5	43	136.2	20.9	75.5	57.8	49	123.7	120	39	14.5	62.6	65.5	223.7	186.1	298.2	148.1	27.7	29.9	24.2	100.8	67.2	58.9
31751_f_at	HIST1H4L	131.3	29	8.6	3.5	28.7	70.4	59.2	7.7	34.5	55.7	7.1	6.5	12.9	55.7	77	25.5	15.8	145.7	34	78.8	58.9	28.3	29.5	43	20.4	2.3	44.4	21.7	3.2	57.2	14.9	22.6	39.3	50.6	33.1	18.8	36.7	6.4	17	15.8	43.3	42.5	60.9	78.6	118.5	121.5	46	42.7
31759_at	SAG	81.7	50.7	19.5	40.3	38.6	40.3	21.2	37.4	49.6	32	27.7	16.4	28.9	26.3	82	27.4	82.7	38.2	37.4	20.7	26.8	33.7	32.9	52.2	113	49.1	40.5	40.2	36.1	41.2	32.9	21.9	137.9	18.7	39.5	28.9	190.9	230.3	49.2	179.5	177.2	78.6	42.5	133.8	31.5	65.1	57.1	111.5
31766_s_at	DOCK10	77.9	36.5	6.2	16.5	52.2	78.2	28.2	13	21.8	40.4	57.5	37.1	37.4	50.4	116.9	63.7	17.8	81.1	48.6	59.7	38.3	69.5	127.9	162.8	203.5	112.2	90.5	135.5	50.4	20.6	18.1	23.4	52.6	11.5	11.1	137.6	223.3	230.1	157.1	263.7	212.6	174.9	139.4	64	159.7	152.6	171	140.1
31775_at	SFTPD	249.7	69.7	71.6	217	65.5	146.4	207.1	164.9	248.2	196.9	74.5	89.5	77.1	142.4	169.8	129.2	203.1	190.8	150	132.8	182.3	183.2	225.4	231.1	224.8	196.3	196.8	187.8	155.4	192.5	118.7	120	126.5	120.1	143.5	174.4	345.1	304.9	194.2	273.6	185.4	198.6	183.4	166.6	182.2	158.3	152.4	228
31780_f_at	KIR3DL3	47	24.1	13.7	16.6	23.8	15.4	54.2	52.5	65.3	60.6	29.8	31.4	122	36.7	57.6	60.6	74.2	65.2	53.2	48	50.3	58.7	55.6	68.6	54.8	41.8	30.9	56	49.7	64.7	21.6	18.5	54.4	32.2	30.2	46.2	72.8	122.6	93.3	117.3	66.3	69.6	63.7	42.7	91.2	86.4	145.1	102.6
31783_at	RENBP	7	4.2	20.6	58.5	8.8	38.7	4.1	26.6	11.4	47.6	11.3	16.7	13.9	9.1	67.8	7.5	60.1	21.8	12.2	20.9	9.9	5.4	58.1	5	6.9	44.5	6.4	9.3	5.7	129.1	2	3.1	41.6	27.6	13.4	4.3	19.7	83.4	88.2	50.1	42.9	75.9	101.1	90.4	44.5	91.4	47.9	116.8
31787_at	CAMLG	67.1	250.9	52.8	97.7	114.6	61.6	65.3	60.3	102.4	71.6	78.2	60.6	58.3	58.6	26.6	89.9	34.1	75.2	32.3	85.6	100.2	68.1	53.3	49.7	82	73.1	49.7	67.2	51.7	62.9	26.5	48.7	46.9	56.1	95.7	64.2	36.7	70.4	75.9	62.4	65.4	36.6	60.7	52.7	78.8	51.7	71.2	77.2
31788_at	ZBED4	152.1	427	345.5	298.1	462.5	225.6	194.1	188.7	444	320.6	149.8	388.7	188	319.7	298.5	59.7	170.9	222.8	116	233.7	307.6	126.4	182.9	214.9	165.5	311.4	272.3	227.5	203.6	191.6	418.5	304.8	307.4	209.3	325.5	477.7	190	305.5	235.8	182.8	168.4	242.9	208.6	189.8	175.9	110.4	120	154.5
31791_at	TP73L	69.2	32.6	21.8	78.2	32	61.9	50.5	41.4	547.7	62.3	50.5	263.5	28.1	878.1	318	559.9	67.6	48.5	97.2	103.9	122.2	171.6	828.7	55.7	421	179.1	74.1	99	172.4	192.8	16.8	58.1	37.5	16.5	50.5	331.1	131.7	139.1	64.7	78.6	78.5	65.2	47.1	66.3	45.3	78.9	99.7	82.6
31793_at	DEFA3	30.6	3.5	14.1	44.1	14.1	112.9	36.4	51.9	47.3	47.8	40.4	11.6	14.8	54	49.2	52.7	46.6	42.3	41.3	23.3	6.7	56.9	40.2	32.2	36.1	28.6	45.7	52.3	21.9	60.7	23.6	37.9	140.4	78.1	18	23.6	101.8	60.1	25.8	69.5	41.6	26.5	16	28.3	42	16.7	41.6	16.6
31794_at	NT5C2	165	275.6	206.5	122.3	196.9	56.9	126.3	180.2	88	147.9	106.6	119.9	106	137	80.9	39.6	140.9	82	83.7	94.9	340	95.3	56.5	94.7	60.9	111.1	95.3	116.5	102.2	120.6	90.2	109.1	92.9	118.7	102.2	67.6	97.2	119.1	128.5	113.4	130.3	168.3	158.3	127.1	73.1	99	139.5	134.5
31795_at	ADRBK2	141.8	87.2	58.4	97.8	3.9	57.2	45.8	92.9	149.3	75.6	147.5	87.1	138.8	62.9	121.2	146.6	136	113.4	27.7	90.8	80.4	240.7	46.8	17	335.3	130.1	108.8	222.6	106.8	242	47.8	8.6	59.5	53.6	75.7	73.9	281.4	206.3	220.9	229.4	221.8	259.6	95.4	222.9	283.1	131	197.6	210.5
31797_at	TBPL1	258.6	368.9	289.5	356.7	257.2	168.4	378.8	404.2	255.5	261.4	241.1	245.9	293.7	231.1	98.6	78	270.3	434	216.2	219.9	228	254.6	276.2	153.3	203.9	300.4	204.7	270.7	233	185.5	150.3	192.4	112.3	69.6	348.6	173.9	109.8	145.9	154.3	179.4	235.9	222.1	342.7	251.7	134.1	208.5	286.7	250.3
317_at	LGMN	683.1	11	129.5	3918.4	276.4	1379.1	714.6	768.3	327.6	808.9	539.9	1445	2294.6	16.5	21.2	741.3	207.8	479.2	649.3	15.7	807.4	133.8	1193.7	57.5	659.1	2216.4	771.2	899	1110.9	797.7	681.3	1555.8	11076.3	162.3	319	42.4	222.4	391.4	487.9	382.9	358.4	425.1	499.5	601.4	592.7	812.1	646.7	718.3
31800_at	---	422	306.7	463	312.8	191.5	231.5	456.9	256.3	514.7	474.5	134.8	222.7	173.3	722.7	253.7	288.6	245.8	275.4	88	804	626.7	236.5	440	394.3	297.6	335.5	254	298.8	392.2	376.5	1005.6	1053	145.1	316.2	233	598.9	374.6	317.6	436.3	275	338.9	338.3	390.5	373.2	370.7	431	431.6	297.8
31802_at	KIAA0226	984	909.2	809.5	554.4	744.2	570.5	720.3	1558	1235.6	944.6	1303.4	1030	1203.2	2108.1	778.3	759.7	1431	812.8	509.6	497	900.3	355.8	635.4	171.3	238.6	1889.1	1551.1	1510.8	1625.6	1305.1	1068.3	994.6	1428.3	656.2	963.2	880.1	1805.8	1356	1281.3	1248	1322.8	1586.9	1409.8	1382	1586.2	1207.9	1575.4	1614.6
31803_at	ICOSLG	91.6	47.7	10.8	35.7	12	23.5	24.1	115.8	40.5	18.8	16	8.3	15	135.7	29.7	26.6	28.4	44.7	37.3	79.6	76.2	19	23.2	29.8	25	79.5	158.8	34.6	26.8	32.8	18.9	18.9	17.3	28.3	81.9	34.5	37.6	66.3	47.7	53.2	44.9	191.7	199.5	179.5	146.3	213.8	90.4	63.2
31804_f_at	SULT1A1	158.9	304	378.2	231.6	189.4	344.2	428.2	479.2	480.8	456.9	120.9	303.9	179.1	240.9	189.7	306.8	391.3	436	256.7	438.7	729.5	276.6	285.5	365.7	430.8	122.8	203.5	240.9	160.6	175.5	196.4	199.2	572.2	1001.2	151.5	339.8	601.5	789	750.9	544.3	620.4	472.3	329.4	412.6	410.6	453.8	406.8	516.3
31807_at	DDX49	749.1	490.3	669.5	602.3	579.3	1095.2	789.1	742.4	712	961.1	497.4	649.2	669.8	588.4	816.5	656.6	735.5	665.3	872.5	617.7	519	318.7	827.2	500.6	430.7	580.7	728.4	522	754	491.2	473.5	646.8	451.7	928.5	902.4	632.6	636.8	410.7	522.1	527	522.2	492	461.1	494.7	603.2	391.5	427.4	447.2
31808_at	ING3	84	68.8	60.5	56.8	58.8	42.8	50.6	58.5	115.6	81	74.4	60.2	80.3	154.1	97.2	40.6	103.3	78.7	91	92.9	80	74.9	42.1	62.7	58.1	66.5	60.6	97.4	48.3	118.5	134.1	52.8	65.2	54.1	68.6	75.7	117.6	102.5	81.9	118.4	146	82.8	132.1	140	131.5	137.5	129.7	116.7
31810_g_at	CNTN1	71.8	31.6	33.2	89.4	36.9	46	49.3	34.2	100.3	2.1	47.6	29.1	70	22	101.7	88.3	139.7	81.6	85.9	70.2	122.2	47.1	42.4	50.6	119.1	41.4	61.8	103.3	54.8	77.9	65.1	67.5	46.5	39.2	94.9	79.5	70.6	132.7	83.1	97.3	68.9	56.6	83	69.5	24.3	39.3	40.9	50.3
31812_at	GMPR	108.9	33.3	13.3	52.4	29.1	74.6	97.7	72.2	122	87.7	67	46.8	44.6	63.2	75.4	89.2	152.1	69.3	73.2	60.2	103.6	83	30	122.5	103	169.6	96.4	208.8	128.4	261.4	81.4	38.8	68.2	61.4	86.2	53.6	189.4	148.1	167.5	134.8	114.6	73.9	68	101.3	131.2	105.4	82.4	106.9
31815_r_at	LRP3	266.8	134.2	102.7	171.1	84.5	127	176.5	157.8	271.2	58.8	51.8	75.3	107.6	147.8	202.5	83.4	159.3	264.8	217.3	142.9	207.4	174.8	114.7	178.4	186.7	159	223.4	183.9	85	279.8	141.7	252	159.8	187.4	193.9	131.4	392.9	373.6	210.2	350.8	214.1	308.8	266.4	301.1	245.9	139.2	208.1	266.1
31816_at	GAA	56.1	53.4	79.1	412.7	134.5	321.5	120.5	171.5	191.1	323.8	89.4	252.7	136.8	23.4	114.3	88	160.2	174.5	71.6	84.1	129.9	195.5	237.2	454.3	387.8	149.2	157.2	125.5	73.7	153.4	502.5	229.9	164.1	321.8	141.3	273.8	501.9	527.6	447.9	460.1	398.8	261.9	184.7	275.4	183.7	185.3	229.4	230.8
31819_at	MGC34821	133.9	68.9	52.7	109.2	52.3	117.5	112	125	136.3	128.9	46.8	61.6	107.2	91.9	123.4	41.3	143.4	120.5	144	106.1	101.7	121.7	126.3	165.6	162.6	48.4	129.7	140.9	111.5	58.2	78	48.9	85.8	48.4	151.2	108.2	171.2	207.8	177.4	165.7	178.4	98.1	112.6	154.4	134.1	108.8	114.1	119.6
31820_at	HCLS1	1955.5	1827.1	1126.9	1503.4	1291.8	1256.2	1490.1	1940.3	1711.8	1464.8	2450.9	986.2	3064.8	1806.5	1312.7	2134.4	1078.6	1733.2	1920.2	2042.3	2367.5	909.5	518.7	856.2	90.2	1939.2	2710.2	1284.1	1823.9	1203.8	19.6	1031.8	1554	2105.1	1977.3	1215.8	1950.2	2459.1	3007.3	2692.3	2784.5	3941	3988.4	3776.9	3294.2	3278.5	3043.5	3147.9
31821_at	PPRC1	63	370.9	177	53.1	221.5	125	92.3	121.7	82	106.6	89.8	188.5	133.7	88.3	128	75.7	187.3	131.5	111.1	141.3	114.2	102.3	245.5	89.4	68.9	72	110.4	112.1	106.1	91.1	161	68.4	142.7	164.8	78.2	183.4	11.7	86.6	88.2	22.1	82.1	81.8	164.8	153.7	127	125.9	108.4	125.7
31822_at	CUTL1	279.4	105.8	115.1	515.4	198.9	93.6	257.2	221.4	911.4	413.1	87.6	269.8	98.1	456.2	235.4	135.7	248.1	659.7	179	505.2	626	58.6	154.6	149.2	139.1	105.8	180	178.4	80	167	182.3	157.6	319.7	185.1	403.5	126.6	257.8	279.6	256.2	288.2	259.3	167.3	176.3	141.2	161	272.3	204.6	129.6
31823_at	CUTL1	236.3	155.6	584.5	443.1	259.8	85.2	163.7	218.5	488.1	519.9	49.5	236.4	79.6	923.5	246.6	73.8	262.9	506.9	62.2	1215.8	442.4	140.6	159.9	83.9	129.4	63.3	100.7	94.4	35.4	42.2	203.1	64.9	82.9	68.7	199.6	106.5	368	516	373.2	358.4	417.4	224.9	232.6	237.4	290.1	211.6	231.7	204.2
31826_at	KIAA0674	450.3	337.2	435.5	410.3	380	413.4	352	723	450.3	376.3	517.6	285.1	333.3	592	481.3	493.3	760.4	482.4	627.8	618.7	410.5	452.3	314.3	666.3	256.2	605.2	454.6	672.5	576.8	480.7	273.2	228.8	200.3	279.5	337.8	586.6	584.4	519.6	549.3	318.3	379.6	716.9	554.1	624.1	606.6	503.2	505.7	471.9
31827_s_at	TGOLN2	65.8	42.4	43.9	130.6	35.5	78.4	74.9	86.3	102.3	109.6	70.2	72.7	74	123.5	163.2	38.7	160.1	99.1	59.3	154.9	97.9	118.3	111.3	95.2	140.8	142.5	121.8	141.4	130.2	102.7	81.2	72.1	50.2	75.3	89	149.1	58.9	270	200.4	175	113.4	180.9	244.3	114.1	167.3	146.7	237.1	303.2
31828_r_at	TGOLN2	54.9	70.1	53	212.3	31.7	44.1	197.7	176.9	163.1	185.4	93.5	79.2	84.3	169.3	103.3	76	119.6	128	36.7	170.2	121.5	191.4	118	155.2	154.6	73.2	190.4	184.9	83.7	62.1	93.9	147.4	161.2	91.7	40.7	200.1	362.9	311.5	311.6	206.8	220.6	222.1	196.9	176.6	255.2	232.4	231.5	186.9
31829_r_at	TGOLN2	326.7	136.8	122.4	313.6	119.3	298	291	329.3	471.7	377	180.4	234.5	129.9	378.4	373.9	184.2	451.6	336.6	178.8	346.9	318.3	390	344.4	397.4	415.9	382.8	340.2	635.5	396.6	372.6	159.5	169.7	163.4	155.9	262.2	503.9	623.2	847.9	732.1	796.2	531.9	539.2	627.4	413	559.2	466	582.1	653.9
31830_s_at	SMTN	429.3	645.4	804.1	650.8	367.7	265.6	351.9	491.4	416.8	367.7	231.4	312.1	471.9	170	511.7	244.3	262	387.4	30.3	290.5	327.1	340.6	385.1	358.6	512.5	349.4	383.8	298.1	305	335.6	328.8	273.9	1011.7	443	376.5	829.5	43.5	171.1	175.5	84.1	129	163.3	161.9	173.3	60.7	249.5	177.3	240.8
31831_at	SMTN	182.1	154.5	201.1	255.8	82.1	97.4	26.7	210	190.5	126.6	81.6	89.5	109.4	71.3	146.2	45.2	177.1	208.5	66	141.9	194.4	127.4	132.5	152.2	185.2	184	178	144.4	110.7	157.1	72.1	95.9	251	123	142.4	257.7	178.4	195.1	158.6	145.2	115.5	29.9	105.1	145.4	180.2	146.7	142.9	122.9
31832_at	KIAA0286	136.1	736.7	525.7	231.6	619.8	188.2	275.4	234.5	229.7	302.9	140	446.8	150.6	428.7	284.4	250.2	187.8	462.5	137.2	210.5	412.5	284	439.3	654.1	155.9	104.2	70	210	153.5	133.3	541.1	243	226.9	618.6	175.8	224.3	61.2	48	57.7	65.4	82.9	128.8	132.4	166.6	136.4	141.9	250.8	149.3
31833_at	PIP5K1A	170	502.5	176.6	182	347.8	249.3	224.7	219.7	240.6	351.2	263.6	369	292.9	142.6	240.6	588.7	284.1	182.7	375.2	199	172.2	259.1	134.3	310.9	289.2	162.9	275.3	267.3	126.7	118.4	54.1	456	327.4	346.1	157.4	550.8	145.4	396.5	287.1	259.1	235.2	205	292.2	198.7	62.9	180.8	117.9	192.6
31835_at	HRG	13.3	20.3	16.7	22.5	14	57.1	23.3	34	86	71.8	25	28.8	39.3	23.8	61.5	80.3	107.7	74.5	19.6	47.4	44.4	65.6	16.4	56	17.4	55.6	60	115.8	58.5	118.1	49	15.5	62.5	12.3	92.6	58	29.5	92.4	96.9	66.1	50.7	102.9	44	41.3	110.6	68.2	63	75.5
31836_at	MTIF2	286.6	368.2	449.1	223.1	379.8	102.4	252.3	264.2	195.2	261.2	294.5	464.6	246.3	277.8	267.1	137.2	120	190.9	131.7	277.6	206.6	349.7	250.5	280.5	612.1	192	166.1	156.9	279.6	202.8	374.4	215	325.4	522.8	172.5	229.8	55.8	37.1	84.9	48.2	94.4	122	98.5	98.1	129.7	77.9	165.2	177.3
31837_at	BC002942	342.7	217.9	336.5	270.8	197.7	326.3	265.4	309.6	378.2	310.2	239.3	290.3	118.8	369.9	405.7	240.1	355.5	329.2	353.2	327.4	400.3	455.4	247.9	400.4	463.7	288.7	599.2	435.3	370.3	404.6	299	310.2	420.2	283.7	525.1	505.2	786.2	833.7	691.5	732.5	583.3	423.4	398.2	483.9	553.2	438.9	391.3	432.9
31838_at	HSU79274	148.8	168.3	315.3	116.5	252.3	138.9	173.1	170.5	169.7	176.2	67	122	61.9	52.9	78.3	72.8	131.5	138.9	104.7	136.3	123.9	143.5	86.1	113.8	126.3	87.1	17.7	62.8	77.1	45.8	66.5	84.8	58.7	48.7	90.8	57.6	22.1	30.9	22.9	20	23.9	38.2	48.8	36.2	36.6	41.7	31.7	55.1
31840_at	IDE	132.6	61.6	145.2	72.9	91.1	177.3	69.2	116.2	121.7	123.3	88.5	198.7	71.6	106	134.9	57.3	70.3	87	83.2	209.8	112.1	135.3	55.2	89.5	81.9	88.5	183	123.6	93.8	69	147.7	82.5	62.7	111.6	124.2	142.2	5.8	67.7	51.6	63.2	44.6	49	73.7	15.6	15.5	56.3	62.1	66.6
31842_at	BCS1L	415.7	423.2	533.5	342.8	324.6	506.9	325.3	634.1	297.2	347.7	231.9	486.2	236.8	292.8	397.3	440	345.6	379.1	588.6	347	303.2	375.3	300.4	188.9	397.5	258.4	359.2	265.8	321.3	288.2	335	293.9	254	424.4	398.9	474.8	344.7	269.4	259	236.4	245.5	215.4	234.1	153.8	240.1	206.3	225.5	180.5
31845_at	ELF4	511.9	579.4	676.5	959.6	500.5	546.2	215.1	932.5	569.3	234.2	928	559.9	627	481.5	511.1	372.1	1965.2	398.7	268.3	496.9	499.6	436.7	642.8	1094.2	431.9	650.8	576.7	503.4	591	828.7	918.3	286.9	294.1	291.3	442	1164.5	440.2	342.2	506.3	399	444.2	847.7	808.3	717.5	815	600.2	815.2	860.8
31846_at	RHOD	583.8	275.2	262.6	487.9	411.6	587.3	597.3	330.6	572.7	553.2	298.7	265.8	287.6	634.4	361.8	711.7	377.9	550.8	617.5	524	784.9	438.9	337.3	561.5	475.1	510.8	462.8	449.3	616.9	437.5	253.7	580	437.4	338.4	380.5	573.4	1232.2	1222	735.5	1106.9	1047.6	468.9	589.3	504.1	462.7	434.7	405.8	412.7
31847_at	C13orf22	85.6	133.7	174.3	110	100.5	78.7	171.2	120.8	79.5	62.5	129.7	130.5	145.3	61.2	106.2	22.6	81.2	57.3	56.3	60.8	85.7	89.7	49.1	56.3	51.4	74.6	59.2	58.9	60.4	71.6	108.7	116.3	51.3	34.9	60.3	72.9	200.9	324.3	163.4	269.5	232.8	210	250.4	207.2	136.7	213.8	185.9	209.7
31849_at	KIAA0564	104.9	133	119.2	204.7	115.2	183.1	149.8	58.8	260.3	188.5	164.3	169.6	136.9	243	175.8	100.9	137.8	166.5	197	103.7	173.1	201.5	120.2	162	88.8	294.2	181.4	421.9	258.2	355.1	116	296.3	200.6	92.6	113.1	162	94.6	198.2	107	140.2	159.4	151.6	183.5	147.3	128.2	125.5	222.8	158.2
31850_at	GCLC	190.1	351.6	528.9	381.1	310.2	225.7	397.3	226.5	207.3	257.5	186.4	696.6	352.2	275.6	299	117.1	392.5	133.2	154.3	535.7	238.9	590.2	250.7	420	536.5	125.6	144.6	167.5	211.5	112.9	448.8	546.2	710.6	455.7	128.3	177	197	174	164.9	77.9	118.5	108.3	143.1	146.4	157.9	103.1	179.3	282.8
31851_at	RFP2	248.3	257	522.7	319.4	356.9	191.4	294.1	143.9	225.4	244.9	253.2	272.4	300.8	280.5	203.6	775.7	262	132.6	474	244.6	326	188.3	99.1	121.3	123.8	256.3	143.7	245.8	170.5	274.7	282.9	118.4	125	114.8	617.2	161.6	543.4	420.4	242.2	696.9	616.8	627.6	541.9	596.3	456.5	530.8	632.8	670.2
31852_at	ANKMY2	10.9	163.5	121.1	142.6	88.7	4.2	66.2	30.4	165.7	106.8	14.9	4.8	11	81.2	3.5	27.6	130.8	120	235.1	149.1	51.2	54.3	107.4	303.3	272	5.1	12.4	31.9	7.7	14.6	320.3	289.9	215.3	142.8	190.9	53.5	58	74.8	64.3	50	69.7	89.8	137.4	113.8	86.6	104.5	156.7	193.3
31853_at	EED	680.4	952.8	753.6	325	972.4	1039.2	841.1	534.2	504.5	472.9	1190.3	720.4	1012.7	610.9	675.9	1633.7	737.2	418.6	1157.5	923	614.8	1005.3	481.1	682.1	1546.9	701.7	856	877.7	1056.2	794.8	816.5	743.5	492	505.7	620.7	754.5	133.3	180.9	185.6	97.1	169.2	488.3	577.4	619.2	371.8	505.1	690.1	577.5
31854_at	CASK	47.5	127.7	55.6	49.6	167	20.4	151.6	63.7	93.5	61.1	251.7	3.8	146.7	185.3	65.5	95.5	148.3	39.2	51.6	65.4	54.4	176.1	132.6	30.7	110.2	80.9	29.6	112.2	117.5	85.4	133.1	78.2	61.9	198.9	14.1	75.5	99.4	100.3	73.6	153.9	152.6	30.2	71.8	37.5	51.2	59.5	54	62.1
31855_at	SRPX	72.4	43.6	7.2	61.6	12.6	74.6	34.7	62.7	76.2	60	37.8	34.6	45	49.7	57.8	71.9	90.9	111.3	82.5	26.1	62.1	25.6	16.8	68.4	60.7	74.8	27.9	63	57.5	72.2	35.5	24.7	142.7	37.3	77.6	35.5	64.9	99.7	39.7	90.3	85.4	87.9	73.6	77	38.9	79.7	46.4	51.1
31856_at	LRRC32	219.8	51.9	9.3	83.5	83.4	14.5	42.1	180.8	234.4	19.1	56.5	41.6	266.6	251.9	69.8	654.2	374.9	262.3	914.1	223.8	105.4	16.1	19.9	691.7	309.8	18.4	231.5	18.6	54.6	11.8	14.4	7.4	23.7	12	231	23.8	143.3	214.3	35.3	188.8	131.9	102	28.1	108.9	35.5	29.6	23.6	25.9
31858_at	NUTF2	695.3	1055.9	817.3	381.9	761.3	714.1	641.2	674.5	328	580.4	760	890.6	450.6	724.9	482.8	662.8	453.2	722.5	920	652.7	682.4	312.8	1556.4	503	436.4	440.7	561.4	403.5	554.9	191	743.4	723.8	573.6	298.5	1024	237.7	216.2	335.7	413.6	403.6	318.2	222.1	301.3	329.4	242.5	212.8	306.9	245.6
31859_at	MMP9	11.3	12.4	19.9	10.7	24.2	13	32.2	62.6	36.1	34.8	30.5	7.8	42	28.7	44.2	60.4	13.8	25.8	12.8	36	29.1	26.8	110.9	92.4	64.4	10.3	13.5	45.9	12.7	124.7	3	46.3	25.7	4.6	51.9	135.4	142.8	50.3	46	88.8	76.7	84.1	52.7	58.7	205.7	102.5	41.6	49.8
31860_at	C17orf35	344	257.4	369.1	269.7	378.5	340.9	299.1	230.9	254.1	261.5	189.2	249.9	207.2	330.2	274.7	321	274	288.4	332.2	272.4	189.9	239.1	235.9	172.9	336.9	160.9	187	162.2	180.4	190.8	442.8	310.5	173.3	241	292	226.9	125.9	158.6	138	87.8	95.2	152.3	195.1	192.3	167.3	202	155.1	193.5
31861_at	IGHMBP2	368.4	237.7	265.3	381	242.5	445.6	417.6	391.2	394.6	298.7	229.1	240.2	246.2	313.5	437.1	424.8	389.8	407.7	357.6	378.2	393.4	373.5	265	381.5	448.2	331.3	486.8	473.9	364.6	452.4	229.2	290.3	274.6	248.8	324.7	578.9	681.4	950.3	714.5	849.4	578.9	494	406.4	471.8	400.8	537.8	464.4	498.4
31863_at	KIAA0179	1269.9	3658.2	2680.9	606.5	2353.4	1495.5	1541.4	1576.3	1199.7	1054.8	1634.9	2684	1457.8	1731.8	1086.2	575.4	904.9	1503.8	859.6	855.3	1178.4	731.8	961.8	479.5	720.6	711.7	1201.4	705.4	1338.2	575.9	1975	1442.1	698.9	764.6	2087.1	3013	169.5	183.9	314.1	144.7	218.8	928.8	739.1	898.7	688.1	808.2	726.6	663.2
31864_at	MPHOSPH6	423.9	259.8	418.5	189.2	399.7	307.6	293.4	244.9	213	581.7	187.4	133	182.8	341	351.6	551.1	317.8	510.6	740.5	292.7	245.6	263.6	391	274.7	310.2	130.3	160.3	205.3	162.3	172.5	391.4	342.1	85	156.5	478.3	694.1	80.9	137.3	192.2	119.8	141.4	185.2	226.6	140	129.2	333	182.2	207.7
31865_at	ASK	334.4	434.8	453.8	133.3	412.4	303.7	392.6	153.9	318.8	370.5	238.9	528.2	183.6	396.9	317.5	115.3	247.3	240.9	168.8	504.1	264.9	222.1	231.9	186.9	483.9	221.9	123.8	198.8	264.3	182.5	466.7	311.6	263.3	173.3	266.6	171.7	74.6	120.5	50.8	101.4	88.5	85.6	83.5	93.4	93.7	83.8	92.4	66.7
31867_at	BBX	159.3	111.2	60.6	246	99.8	179.1	407.1	271.5	259.9	178.6	134.2	211.3	263.6	479.2	157.8	97	578.6	187.2	105.2	228.1	308	257.2	322.9	232	510	422.2	188.1	370.9	233.2	426.8	118.6	303.5	321.3	201.4	91	291	425.5	846.7	516.6	630	841.6	656	793.5	848.1	434	626.3	611.6	630.6
31868_at	STK16	126.2	111	110.3	138.3	173.4	52.1	93.3	123.4	156.1	104.6	181.7	104.2	171.4	62.3	86.5	190.2	123.8	99.7	126	86.3	118.1	122.8	89.7	14.2	98	126.2	93	95.6	137.5	174.7	106.7	95.5	151.4	103.9	109.6	70.6	151.5	57.5	117	106.2	122.8	169	109.9	118.3	194.4	106	100.7	100.1
31870_at	CD37	6436.7	4211	3084.6	4694	4213	625.9	852.1	6442.2	6338.5	177.8	2857.6	900.1	2826	5250.5	9435.8	7136.2	5840.2	6779.4	6313.4	7296	7548.9	1220.8	413.5	1459.7	1504.7	4899.8	4239.6	3779.2	2422.8	5524.3	34.3	54.1	1956.3	5.9	3446.7	864.3	17726.3	4121.9	4106.4	1939.6	4277.9	11227.1	5843.8	9309.7	12056.4	8554.9	4387	1901.5
31872_at	SS18	319.5	557.1	301.7	282	659.5	434.9	353.6	705.5	246.5	202.8	431.2	927.9	285.4	548.4	219.3	87.1	416.6	558.8	100.6	733.9	512.2	250.6	218.6	234.5	176	285.6	340.2	389	348.6	192.4	264.2	363.3	355.8	486.7	355.9	227.9	170.5	266.2	204.2	215.5	304.4	453.3	500.4	348.6	340.4	372.3	497	494.4
31873_at	ARD1A	1015.5	803.8	722.2	302.2	461.5	731.3	809	724	409.9	705.3	391.7	405.1	338.6	488.6	844.3	478.2	1224.2	462.2	687.4	617.4	436.4	506	775.9	1129	1221.6	567	536.6	337.1	658.6	252.5	707.8	797	705.3	845.3	1008.9	800.3	535.6	571.8	429.8	567.7	403.6	378.3	427.2	441.6	330.1	413.6	300.8	327
31874_at	GAS2L1	12.5	12.4	11.6	26.8	12.4	25.6	28.4	49.7	39.6	22.4	3.7	26.7	47.8	16.9	37.1	49.3	43.5	15.4	26.5	61.7	17.5	281.5	68.9	53.3	49.4	8.7	22.2	12	17.7	21.8	375.4	92.3	55.5	32.7	28.6	40.9	16	48.8	100	39.3	44.5	13.6	13	53	88.9	45.2	29.2	28.8
31875_at	ASB1	35.4	61.7	77.9	40.6	56.1	43.9	42.9	81.9	90.6	63.9	46.1	66.4	51.6	90	48.8	37.3	69.2	65.1	38.6	77.5	45.4	43.6	78.9	13.7	62.9	58.7	67.3	63.9	46.8	68.6	44.9	15.7	39.1	76.9	28.2	80.5	73	51.6	58.6	52.2	95.9	109.9	113.2	116.1	70.8	66.4	82.6	112.3
31877_at	CDC23	158.7	367.2	237.1	213.3	316.5	248.1	269.2	192.3	179.7	188.5	293.1	193.9	237.6	193.6	208.7	130.9	132.4	211.8	76.4	194.5	186.8	166	154.1	309.5	162.8	289.9	218	221.8	267.1	200.8	157.2	139	128.6	154.2	444.4	258.1	112.1	54.8	67.5	67.5	75.2	92.5	102.6	113.5	116.6	89.9	139.2	136.9
31878_at	ABCF2	93.9	91	48.1	29.9	46.8	76.3	112.5	74.5	64.8	102.9	42.3	53.7	36.8	90.5	63.5	40.6	76.3	50.8	77.9	63.1	86.4	101.6	107.3	57.7	55.5	76.7	90.5	73	95.3	53.4	95.7	65.8	57.3	53.6	72.4	95.9	54.6	29.4	45.5	58.9	41.5	62.5	62.4	41.8	66.7	64.6	64.6	54.9
31879_at	FUBP3	382	600.4	618.1	248.7	471.4	382.5	615.7	560.5	377.6	483.7	498.3	1014	426.4	615.6	468	178.6	388.6	364.9	110	278.9	438.5	253.8	559.2	602.8	196.1	451.9	287.7	409.4	374.7	264.9	613.1	355.8	450.4	542.4	422.5	551.1	100	158.5	181	97.9	111.6	308.6	269.2	249.6	261	169.6	251.5	306.9
31880_at	D8S2298E	79.7	103.4	207.1	87.7	70.3	56.3	154.9	124.8	89.7	103.4	54.1	71.1	47.6	59.2	20.3	36.9	92.8	57.1	66.3	82.8	80.3	23.9	65.6	31.4	38.8	45.4	30.8	84.4	73.5	55.8	210.5	71.8	35.5	70	148.8	90.7	38.4	27.4	24.2	46.3	55	72.4	69.6	106.1	50.2	80.7	62.3	82.3
31881_at	TMEM23	70.2	104.6	57.3	30.9	48.8	130.3	58.4	39.7	62.8	35.4	203.9	54.1	62.1	55.8	58	19.9	30.7	78.1	17.5	70.8	55.8	51.1	88.1	19.2	17.4	195.3	3.5	131.7	130.6	167.6	44	229.3	39.1	83.9	28	74.5	46.9	66.8	48.9	59.8	65.5	60.9	91.7	62.9	52.5	69.1	55.1	71.2
31883_at	MTRR	116.7	183.2	126.6	61.5	180.2	120.4	149.3	178.3	84.6	117.4	158.9	182.5	160.2	133.9	161.5	45	104.5	130	69	125.8	151.1	171.6	110.6	112.5	80.1	101.3	156.3	117.2	153.1	117.1	671.2	943.6	39.9	208	297.8	238.5	71.4	90	78.4	88.5	116.3	116.1	105.7	53.4	93.2	72.5	99.1	152
31884_at	MLH3	138.5	186.8	177	80.6	360.2	169.4	161	122.3	114.1	141	199.9	136.5	271.6	162.6	80.1	149.5	72.5	72.3	112.9	188.5	190.3	181.2	26.5	189.2	252.4	141.1	103.9	189.9	176.9	256.9	165.5	147.8	117.8	94.3	28.5	561.5	84.3	120.9	109.9	71.2	71.1	129.5	139.8	66.5	131.1	156.6	171.7	158.3
31888_s_at	PHLDA2	30.7	12.3	18.7	36.3	8.5	28.5	3.9	7.3	26.6	27.6	101.3	7.9	15.1	10.9	8.7	6.3	68.8	2.1	48.3	7.5	17.2	4216.8	2488.2	2999.2	1812.8	136.9	233.7	82.9	170.2	916.1	2.4	1224.9	825	157.9	6.5	12.3	42	52.8	58.1	79.9	90.3	37.4	7.9	8	10.8	28.9	25.8	33
31889_at	MLANA	74.6	29	26.6	57.4	39.1	53	26.2	68.8	80.6	73.1	32.3	51	42	34.9	35.9	64.2	87.4	63.5	77.2	27.8	39.6	86.2	63.2	91.9	53.5	61.2	75	49.5	18.5	64.1	30.1	32.3	35.9	56.3	45.1	43.9	122.8	82.4	95.6	89.1	93	70.1	51.1	45.9	76.4	54.9	46.1	73.5
31890_s_at	ZNF143	55.5	53.2	57	48.7	76.8	71.4	81.8	77.7	52.3	76.4	67.4	45.5	56.5	94	53.1	34.2	61.8	75.5	24.7	79.7	159.9	58.1	64.5	27.4	71.3	67	55.9	64	69.9	62.3	100.5	29.4	33.3	37.6	47.7	33.2	27.1	46.2	32.9	34.9	46.6	100	188.9	133	83.6	100.1	107.9	125.1
31891_at	CHI3L2	1411.5	51.9	149.3	158.3	645	324	77	296.7	14.1	546.6	1608.9	732	253.7	1864.8	110.6	38.3	39.5	332.7	157.2	2150.1	865.7	86.7	55.8	11.6	13.4	1897.5	780.6	2027.7	1396.2	878.5	22.8	3	17.7	12.6	63.2	96.6	303.5	197.8	726.6	299	385.1	1998.6	1009.6	105.8	2255.6	3180.9	1610.6	822.5
31892_at	PTPRM	2.3	2.3	4.5	16.1	5.3	2	1.3	4.1	19.8	7.9	30.3	2.9	51.1	12.5	7.2	21.7	49.4	14.2	4.9	1.8	1.7	6.9	13.4	19.3	511.4	6.5	4.5	4.8	21	16.7	2.7	2.4	1157	230.8	6.5	76.4	11.7	9.5	3.9	5.4	8.3	7.8	2.3	1.6	4.6	7.2	8.4	6.2
31893_at	ARL2	1423	683	188.5	748.5	363.2	1328.9	675	608.8	695.6	511.9	552.5	822.6	438.2	360.5	466.9	1151.8	1187	815.2	917.3	491.7	357.2	518.5	886.1	483.1	459.4	978.2	679.4	611.4	717.5	814.9	272.6	625	569	460.8	494.9	778.7	521	553.1	537	475.6	444.8	398.2	386.2	439.7	509	464.3	421.7	544.8
31894_at	CENPC1	156.9	294.6	184.1	102.1	288.8	96	127.2	81.4	112.8	130.1	164.8	163.9	159.9	156	75.4	96.5	120	127.2	74.5	55.8	186.2	79.7	70.4	90.9	57.4	165	77.8	106.1	110.4	136.4	74.3	57.3	100.2	111.7	111.3	129	107	72.1	93.4	71.4	89.4	162.8	137.9	135.8	125.5	136.1	142.1	126
31895_at	BACH1	267.8	267.8	544.7	636.5	374.8	114.1	252.4	198.8	206.4	162.4	438.1	329.9	703.9	262.6	152.8	173.5	296.9	79.1	158.3	103.7	203.6	245.9	94.5	186.8	78.8	247.8	112.5	193.2	185.7	510.5	499.2	807.2	471.4	468.1	299.1	224.7	737	1406.4	366.2	1164.9	1116.2	504.4	476.2	388.7	348.3	429.4	501.3	429.1
31897_at	DOC1	2.2	11.1	3.9	127.7	1.3	12.9	20	2.2	4	1.4	41.1	1.7	60.1	2.8	29.7	78.4	47.9	2.5	7.6	2.4	13.5	583.9	2.6	41.1	51.4	14.6	3.5	57.7	3.2	62	1.1	21.4	1.7	1.3	1.2	3.5	7.8	5.5	5	1.9	5.8	39.7	55.8	38.3	37.8	38.4	26.9	78.4
31898_at	EDEM1	528.9	1493.6	1043.9	952.8	1225.6	761.9	990.3	1028.3	992.5	1190.6	1845.4	987.4	1812.5	854.7	1012.2	1000	305.1	858.7	746.2	988.2	1256.4	1130.5	204.1	504.6	418.1	1439.1	1165.9	1652.1	1534.7	2630.7	289.7	965.4	968.6	1608.1	392.1	506	1126.8	916.4	783.7	845.3	864.1	859.3	758.8	881.5	844.9	782.4	904.8	974.5
31899_at	KIAA0103	146.3	125.5	104.9	131.1	211.6	331.1	210.5	84.2	228.5	122.3	297.2	196.2	259.9	195.6	260.1	347.4	76.5	156.1	175.6	231.4	125.8	255.6	128.9	191.8	319.3	83.8	160	168.9	185.3	143.6	234	313.8	383.5	606.6	93.4	114	25.2	23.3	33.4	33.3	31.4	95.5	89.5	96.8	95	102.2	110.3	117.7
318_at	H1FX	13.9	54.6	194.9	797.3	192.9	10.3	46.3	155	148.8	3.6	40.1	66.3	421.8	508.4	4.3	5.2	37.7	245	10.1	9.3	202.2	232	871.7	285.5	765.6	148.5	69.1	64.8	20.2	23.7	410.8	394.1	515.8	236	81.3	2.6	84.2	280.4	216.5	252.9	149.2	80.3	133.7	59	205.3	146.8	22	102.1
31900_at	KCNAB2	203.4	86.8	48.7	433.5	57.2	286.4	190.6	303.2	370	254.9	115.2	38.6	96.9	207.9	159.8	50.5	235.8	220.8	43.2	103.6	170.9	120.9	29.1	198.9	48.5	220	129	93	169.8	77.9	28.1	225.7	189.6	192.7	369	682.1	175.8	82	76	163.9	158.1	69.5	66.2	55.5	59.5	75.3	119.5	150.8
31901_at	KCNAB2	447.3	379.2	385.9	1368.7	341.5	637.2	550.1	789	1226.8	766.9	456.6	238.4	533.7	566	526.7	459.8	623	686.9	749.8	449	404.6	546.6	223.8	707.3	600.5	812.1	908.7	508.5	664.9	1054.1	132.5	703.5	606.4	519.3	821	2557.2	488.8	594.6	618	667.2	463.1	594.9	485.1	580.9	444.2	284.1	587	614.9
31903_at	SS18L1	24.3	101.1	191.4	37.7	114.4	15.6	43.5	39.2	62.6	34.1	61.4	81.1	52.6	40	20.9	35.8	83.1	20.5	36	34.1	41.5	28.7	64.8	48	49.3	42.1	49.5	44.2	60.2	49.2	96.9	77.9	30.1	63.3	51.2	62.1	33.9	38	42.6	37.4	58.2	50.8	39.3	56.5	51.4	24.5	55.8	48.2
31904_at	PDE2A	155.7	96.7	310.1	174.8	95.6	163.5	255.8	193.3	277.4	162.6	111.3	163.7	141.8	202.1	133.4	156.3	1110.4	179.4	140.6	191.8	195.4	167.9	144.5	208.1	227.4	183.6	229.9	223.5	142	149.4	213	107.8	41.9	111	226	214.4	247.8	428.6	388.6	313.3	263.1	213.1	195.3	248.1	212.7	226.8	178.5	212.9
31906_at	HSBP1	1604.5	1022.8	1178	679.2	1268.5	1009.9	1502.5	1002.3	846.8	1399.1	1128.9	1345.7	1033.9	2592	989.9	1375	835.1	866.4	1234.5	679.7	793.4	232.1	1498.6	648.6	859.7	586.2	212	604.9	765.7	430.5	1295.9	1280.2	714.7	343.9	1027.7	240.1	139.8	153.1	273.4	135.6	108.2	442.8	622.2	553.6	462.7	551.1	525.4	497.2
31907_at	RPL14	7594.5	5808.5	4064	7084.5	5558.7	6241.6	8407.5	8022.8	8567.5	6975.9	5280.5	3901.7	5167.6	5444.4	8463	9605.3	4475.9	8185.2	8459.7	5502.3	6597.2	3575	4223.7	4987.9	4878.7	5931.1	4414.9	6283.6	5232.3	6848.9	5074.2	6726.2	9070.1	7286.6	6832.9	3261.5	11091.2	7572.2	6722.5	7099.8	7547.4	7150.3	5765.9	6010.6	6774.9	6086.6	4725	5067.9
31908_at	LFNG	36	12.2	4.3	61.1	7	69.1	14.3	12.5	66.8	12	5	11.7	6.8	10.7	27.6	39.4	16	14.1	18.6	25.3	15.2	21.3	30.6	62.5	74.5	10.3	69.5	50.3	51.6	91.3	5.1	6.1	6.8	6	32.1	30.4	112.8	72.3	122.4	93.7	106.8	78	93.4	108.5	146.1	58.3	91.1	116.4
31909_at	KIAA0754	8.2	6.2	10.4	22.1	2	12.8	30.7	18.5	44.4	35.1	10.1	11.1	15.6	26.7	32.6	33.1	50.1	8.6	17.5	59.1	51.8	122.6	57.8	26.6	22.2	26.1	62.4	38.3	51.9	89.3	25.8	29.2	31.1	39.7	16.8	66.5	90.4	83.5	47.5	87.5	79.5	216.7	204.1	126.7	166.6	152	66.7	171.7
31911_at	TMSB4Y	115.4	51.4	28.3	118.9	68.7	83.5	66.1	91.3	104.1	47	65	43.3	63.1	66.5	110.4	81.7	100.6	105.7	17	74.1	77.8	95.4	86.6	102.7	123.2	144.5	72.2	141.8	57.6	265	59	56.9	34.5	87.1	121.7	104	112.2	116.8	108	131.5	155	122.6	103.8	154.1	136.6	116.6	70.6	82.2
31917_at	PCDHA13	47.9	22.3	20.2	47.4	23.2	34.1	62.6	42.5	124.1	57.4	24.9	29.4	37.3	48.3	53	72.2	50	74.6	66.5	50.9	39.4	40.2	57.5	48.6	45.3	67.6	49.5	51.2	85.6	86	26	30.2	29.8	33	56.6	33.3	82.7	108.3	70.9	93.3	98.8	82.6	47.1	82.4	61.2	64.1	36.4	58.3
31921_at	OR2F1	339.5	166.8	200.5	361.6	200.5	277.9	260.2	338	543.1	305.5	155.9	192.3	112.1	348.1	167.8	200	293.8	274.8	126.8	316.3	366.3	286.3	249.8	199.9	238.8	255.9	241	261.4	189.7	285.2	147.8	219.2	200.3	210.8	435.6	456.8	634	468.9	321.5	456	355.6	322.8	250.8	249.5	424.8	234.1	189.9	298.4
31925_s_at	RASGRF1	30	5.9	3.4	60.3	18.4	17.1	6.2	28.3	14.6	17.2	20.3	6.2	9.4	9.6	115.3	60.9	52.6	28.1	11.7	6.6	54.2	14.8	14.7	9.9	10	12.9	129.3	66.6	11	66.6	9.3	31.5	36.2	5.1	37.7	13.9	13.8	17.4	12.7	15.6	15.6	14.1	45.3	13.7	20.3	19.9	91.2	95.8
31927_s_at	C21orf33	375.6	237.2	326.2	438.5	145	447.8	249.7	478.2	265.9	342.3	220.1	342	181.7	495.7	269.5	91.6	352	263.9	348.3	204.2	531.9	149.1	202.5	127.1	156.1	402	155.1	199.3	261.4	149.1	179.6	226.6	330.7	230.5	312.5	220.4	113.9	154.3	232.6	147.4	150	296.8	294.3	202.9	232.2	187.3	218.2	201.6
31930_f_at	RHCE	110.5	48	99	163.5	80.3	127.2	165.5	125.9	158.3	87.7	64.4	56.3	103.4	116.2	173.9	154.7	187.2	80	54.6	72.8	133.6	176.3	129.5	218	206.2	140.8	155	181	129	113.3	72.4	68.5	370.8	56.3	176.3	93.5	352.7	272.9	344.1	211.6	165.5	195.6	158.5	163.7	166.4	106.1	98.3	168.6
31931_f_at	RHCE	57.5	53.3	69.7	115.4	29.1	69.9	71.1	59.2	78.3	86.3	24.2	44.4	60.5	13.7	79.9	52.7	139.2	81.3	78.5	73.7	57.2	108.4	108.8	114.8	79	84.9	96.3	65.5	64.4	103.4	32.6	20.6	338.7	7.2	85.1	54.4	243.3	155.4	165.6	164.9	115.7	124.9	100.7	104.1	127.2	119.5	74.9	94.2
31932_f_at	BTF3	2162.6	2356.9	1561.5	2196.1	2348.6	1757.4	2322	2417	2406	2382.3	1964.3	1354	1766.8	1717.4	2697.2	2389	2020.2	1804.9	1834.8	2493.7	2252.9	1547.5	2520	1834.8	1979.4	1515.5	1622.1	1407.7	1379.6	1477.2	2298.4	1461.3	3388	2884	2267.7	1525	1634.7	2062.2	1859.2	2198.2	2046.4	1305.3	1471.9	1294.1	1395.7	1448.9	1504.8	1429.2
31935_s_at	DDX11	334.6	370.5	493.2	576.5	421.1	413.4	410.9	557.3	726.2	616.5	308.7	856.6	296.9	442.8	642.4	501.8	762.3	560.6	458.2	539	649.6	690	835.1	443	765.4	408.3	474.9	452.4	533.8	382.2	1357	272.9	385.5	625.6	560.2	1096.8	738.3	619.3	632.9	587.6	516.7	354.4	373.7	510.9	620.6	434.8	389.9	465.9
31936_s_at	LKAP	329.9	752.2	476.1	530.2	546.1	187.4	225.8	1060	609.5	398.7	660.8	645	474.9	694.8	291	549.4	674.7	336	260.8	613.1	874.2	335.4	422.9	185.9	577.2	654.2	440.1	444.4	446	627.6	285.9	419.1	479.4	541.3	256.5	392.5	2005.9	1489.5	1372.7	1442.8	1795.1	1946.3	2294.6	1576.1	1406.5	1718.4	1885.3	2154.2
31942_at	TULP3	147.7	52.8	65.3	88.9	52.6	100.3	62.2	67.6	115	92.7	46.5	107.9	57	105.8	67.3	91.7	104.4	107.6	111.8	101.9	127.9	128	86.1	150.9	107.5	132.6	86.9	125.1	59	64.7	194	18.8	69.5	62.9	131.2	95.9	38.3	130.5	99.3	30.7	119.9	92.1	85.1	96.9	73	76.2	61	70.9
31943_g_at	TULP3	86.3	65	68.2	83.8	55.3	124.3	56.4	92.2	105.3	132.1	40.7	163.1	35.2	171.2	89.3	56.2	122.6	110.2	110	81.3	190	195.3	143.2	218.9	196.7	60.8	65.1	84.8	58.2	44.4	304.6	32.9	42.4	40.7	96.7	85.7	40.6	81.2	49.8	86.6	70.9	88.2	63	78.6	71.6	51.1	66.4	71.3
31944_at	TULP3	236.7	175.7	180.2	110.9	184.7	356.9	214.8	227.7	199.7	273	113.7	383.7	122.8	292.7	256	202.6	319.1	174.7	336.6	229.3	337.2	437.1	294.2	258.5	347.8	157	193.5	243.4	190.2	185.9	806.9	115.5	141.1	196.6	247	205.9	122.7	151.3	159.6	199.9	148.5	209.5	211.1	248.5	221.4	170.3	235.9	219.2
31947_r_at	FOXG1A	1202.5	890.2	939.2	2662.2	890.1	1501.6	1335.4	1743.4	1608	1359.7	911	1123.3	972.1	1174.3	602.5	2339.7	1523.4	1909.9	2265.7	1357.5	1252.3	1305.5	1121.3	1589.3	1668.8	1265.4	1474.7	1420.4	1487.5	1475.2	1278.6	1582.3	1251.9	1169.1	1000.1	1324	2881.6	3290.3	2499.4	3160.1	2674.7	2180.3	1934	1287.1	307.9	1353.7	1202.3	1397.5
31949_at	RASGRF1	1.7	0.7	0.4	14.9	1.8	3.6	1.5	2	1.3	5	12.9	1.3	7.6	7.5	68.8	46.2	23.3	3.5	2.2	2	33.9	3.2	14	4.2	2.5	14.6	63.2	31.9	14.6	4	0.6	1.2	5.5	10.6	14.9	2.6	6	8.1	5.9	17	3.1	5.3	15.7	4.6	5.2	4.6	33	40
31951_s_at	PABPC1	7599.5	5682.7	3280.2	7307	5151.9	4995.4	5656.8	7218.6	8992	7530.6	5823	3635.9	5582	5806.3	8511.4	7189.1	7175	9293.6	4808.9	8020	7208.8	5322.5	4960.7	7424.5	7305.1	5992	6194	10026.5	5692.3	9119.4	6397.9	13018	9020.9	13104.4	4992	5946.7	15750	7702.3	7186.8	6876.7	7344.7	9445.1	5971.1	7069.9	8076.6	6274	4869.1	4435.8
31952_at	RPL6	7237.1	5652	3921.4	7342.6	5575.9	6657.2	6696.5	6865.5	6987.6	8206.1	6474.2	3815.4	6222.7	6292.4	11209.7	10541	7654.9	8044.8	7827.4	7999.4	7818.1	5823	7235.7	6748.5	6524.8	6059.7	6118	7915.6	6235.2	7303.9	11513.9	8642.4	15153	11232.5	5858.3	5206.5	15495.9	8200.9	8219.9	8502.8	8587.1	8964.4	5954.5	8392.7	8924	8536	5664.5	5447.7
31955_at	FAU	8501.7	3809.9	3307.2	10114.2	3284.5	7770.8	8527.5	9486.2	10211.6	10103	4236	2894.4	4162.9	7074.2	10261.7	6371.7	6480.5	11598.4	6816.2	7905.5	8009.8	5506.6	5717.4	5359.1	5583.1	6748.5	5383.8	7350.3	6522.2	7893.8	7563.1	8403.4	12422.6	11271.9	8025.8	3406.8	20998.8	6543.6	6343.1	7127	6263.9	12034.4	7506.8	7836	14245.3	10277.1	4395.7	2958.3
31956_f_at	RPLP1	7998.2	4426.5	3842.9	10086.5	3711.4	7911.2	8207.6	8876.2	9862.1	10517.5	5762.3	3024	5434.4	6918.9	11847.9	6643.6	7834.6	10767.9	7355.7	8817.4	9861.3	6968	7279	8621.8	7929	6909.9	7682.1	12032.4	7775	12140.4	13908.5	13725.4	22659	17878.2	6677.3	7478.5	22688.2	8226.5	8478.1	7807.1	8430.2	12986.8	6937.7	8568.8	12304.1	9474.1	5205.9	4062.2
31957_r_at	RPLP1	375.7	106.8	6.8	720.8	1	263.1	20.6	351.8	661.5	1371.8	247.1	3.9	96.7	504.4	1256.4	3.6	649.1	1244.6	38.7	858.5	29	516.7	297.9	194.1	725.6	504.4	544.3	2443.3	907.1	5840.5	10299.6	12263.8	18492.5	16051.6	700.9	259.3	2643.2	364.8	561.4	493.8	646.5	2485.7	515.5	1424.9	1035.8	504.9	188.1	369.4
31962_at	RPL37A	6983	2521.3	2530.5	8733.2	1700.1	5417.8	5511.6	7655.8	7183.8	8300.7	4773.9	2648.7	3857.5	5475.1	8051.6	4415.5	7233.3	9564.2	6585.8	6676.3	7249.2	4701.8	5175.6	6592.1	6352.4	6699.2	7002	11873	6195.4	12396.1	14849.1	14830.5	19719.7	17803.5	6363	5685.4	12906.2	5738.8	6149.7	4409.4	3703.4	11761.5	6064.1	8201.9	10203.9	6932.3	4918.7	3037.1
31975_at	MT4	221.1	147.4	95.7	276.2	158.8	271.7	233.5	244.6	320.1	329.5	165.7	123.4	146.5	236.2	319.1	190.9	237.8	214.3	156.6	246	297.7	295.9	269.3	269.1	296.6	208.9	311.3	302.3	238.3	314.7	175.2	151.9	163	149.5	246.1	243.1	746.5	585.5	488.7	533.8	466.9	388.2	331.6	270.1	441.9	270.2	305.7	340.2
31979_at	PFKFB4	49.8	71.7	112.8	746.3	145.8	189.2	162.1	285.7	470.6	104.9	231.6	120.2	135.8	245.3	58.6	84.4	43.5	52.4	110.1	201.5	74.8	37.7	49.1	340.2	377.9	390	142.8	434.7	226.2	118.8	117.2	18.3	35.5	61.5	67.7	54.4	60.1	173.3	53.9	77.7	42.5	56.7	43.4	37.6	29.7	43.1	30.1	29.1
31991_at	NCKIPSD	319	115.7	80.6	300	120.1	215.5	194.7	292.8	249.2	192.2	149.6	102.4	171	211.3	345.4	219.9	312.9	233.7	174.7	148.6	218.2	396.1	250.5	239.5	347.3	329.7	288.2	415.9	146.4	247.6	147.7	101.8	191.4	113.1	220.8	272.4	481.6	575.4	299.5	612.5	434.6	246.1	318.4	331.9	400.4	428.4	267.6	390.7
31996_at	ARFGEF2	100.3	25.3	49	72.5	24.2	88.2	106.2	111.6	137.7	64.8	22.7	66.9	21.7	101.1	115.9	82.7	115	190.9	65.3	96.6	118.1	10.2	63.2	66.3	50.9	93.8	99.4	139.6	84	26	26.7	67.3	96.6	71.6	110.1	77.7	149.3	166.6	154	164.9	117.7	187.6	164.9	56.3	73.2	96.1	98.9	149.6
31999_at	ABCA1	46.1	36.3	19.9	9.1	32.4	10	40	95.1	77.2	95.7	23.3	49	29.3	68.4	42.5	41	34.7	39.4	40.9	74.9	67.9	67.8	79	49.8	76.9	63.3	22.6	97	48.8	62	33.3	20.7	9.1	28.6	41.8	70.2	75.5	130.1	109.4	97.5	84.9	60.3	62.9	50.6	88.1	41.5	49.6	82.2
319_g_at	H1FX	685.1	543.1	1431.9	4525.7	1297.4	365	779.7	1560.4	1045.8	50.4	601.1	632.9	3195.8	3810.2	136	307.3	450.7	2022.4	330.5	158	2372.3	1331.8	4340.3	2086.7	4425.1	1258.8	830.5	778.9	596.5	751.2	3523.5	2628.6	3673.6	2402.8	633.4	29.8	2016.9	2298.4	2952.1	2565.7	2562.8	1533.3	1264.7	779.6	1311.1	1704.9	400.4	868.8
32000_g_at	ABCA1	246.5	63.6	36.9	222.9	79.8	206.1	167	162.8	370.9	226.2	86.9	99.5	107.6	224.3	226.8	110.4	231.3	265.6	164.9	124.9	241.4	156.4	144.2	235.8	278.8	212.9	254.2	243.5	199.4	202.3	52.6	100.1	91.3	52	133.9	180.3	215.4	454.7	280.7	282.6	237.4	231.2	166.3	242.4	206.8	152.4	197.8	172.8
32002_at	GFRA3	46.2	16	19.3	63.6	15.4	47	38.8	74	107	43.4	20.3	20.7	13.7	72.1	57.1	72.2	120.3	117.3	41.1	69.9	133.1	48.5	20.9	46.9	46	59.8	108.5	60.1	136.2	102.3	16.1	21.4	23.5	16.5	52.7	118.8	73.3	78.3	63.2	150.9	45.2	74	68.2	71.3	51.3	37.5	32.2	50
32003_at	MAT1A	85.6	46.7	54	95.3	51	60.7	75.5	117.2	97.4	98.1	21.7	62.8	51.7	96	26.6	24.1	54	39.9	40.8	128.2	121.8	110.5	96.5	79.4	93.8	95.1	139.6	60.7	53.5	62.3	69.3	39.2	65.1	57.1	104.2	103.6	214.8	178.3	157.9	153.9	138.2	176.3	101	101.4	141.6	120.5	99.4	80.1
32007_at	---	182.2	51.7	68	172.4	75.4	136.1	130.5	151.4	190.7	90.5	46.2	90.7	214.8	142.1	165.1	263.1	220.9	250	118.7	119.9	185.8	294.8	235	292.2	200.5	200.4	214.3	338.9	145.4	280.5	53.9	59.6	72.1	124.2	201.8	191.8	387.1	304.9	206.5	242.9	127.1	154.4	181.6	273.5	291.3	243.4	227.5	272.7
32016_at	C22orf24	46.5	29.5	61.3	161.4	52.7	107.9	155.6	101.7	143	105.7	62.5	19.9	37.5	88.4	78.8	81.8	165.2	136.1	62.9	97.9	129.6	65.3	31.8	103.2	126.6	128.8	142	132.2	86.2	105.7	46.6	62.1	29.9	73.1	76.3	67.2	153.6	256.8	276.5	183.5	167.9	169.8	115	107.9	141.9	93.2	177.9	147.8
32026_s_at	RAPGEF2	223.7	1385.9	499	28.5	51.3	627.2	362.6	395.2	219.5	5.5	746.9	783.3	534.8	48.4	44.9	70.5	308.8	36.2	115.8	26.1	104.5	65	81.8	184.8	42.3	1130.3	54.4	1058.9	695.7	416.5	499.6	169.8	19.1	1214	10.5	50.1	138.4	156.7	156.7	188.8	163.5	200.3	186.8	140.7	157	139.8	193.7	150.1
32028_at	PMM2	338.7	284.2	242.8	245.5	189	344.4	482.4	528	485.7	504.5	219.7	213.1	244.1	395	464.1	214.8	345.1	395.6	308.6	431.8	312	627.7	469	287	675.6	457.4	538.6	486.8	480.5	378.4	727.1	553.8	383.2	426.4	307.5	494.7	205.8	287.8	379.6	357.9	279	340.7	364.5	234.4	404.1	297.4	309.1	303.5
32029_at	PDPK1	286.2	130.4	99.5	260.1	106.6	198.2	220	200.1	249.2	235.3	103	128.1	135.9	155.5	323	223.4	263.2	268.5	212.9	222.3	384.3	336.6	189	232.5	435.8	238.4	203.6	226	242.8	342.8	174.1	145.7	158.6	154.2	312.9	295	722.8	407.9	311.5	405.8	397.1	225.4	287.1	272.6	494.9	328.4	198.9	236.9
32030_at	AP3S2	260.9	183.1	262.4	159.4	197.1	195	220.3	191.2	211.8	158.7	246.7	260.5	245.6	262.7	228.5	167.1	169.5	142.4	136	154.5	408.7	322.9	369	221.9	609	236	282	176.2	210.5	235.7	155.1	140.9	262.5	337.7	185.3	324	99.8	84.9	142.3	84.7	63.8	96.2	97.8	89.8	98	127.7	174.7	96.5
32031_at	CAD	778.7	1224.9	898.1	788.9	976.2	975.6	659.7	1152.7	1361.8	1200.4	548.6	1012.2	450.4	907.1	1228.9	828.4	616.4	1441.2	923.3	1505.8	992.2	879.3	962.5	1135.3	908	739.5	1077.3	782.5	954.3	837	881.4	671.4	788.3	646.3	983.5	1123.4	797	670	723.4	613.4	612.6	511.8	581.1	452.9	614.9	528.4	582.6	648
32032_at	DGCR14	163.2	132.4	207	289.6	139.1	271.5	183.3	312.7	221.2	228.4	171.6	147.2	141.5	143.1	267	257.2	261.3	205.9	248.5	138.7	181	202	239.5	140.7	224.2	226.9	303	232.8	322.4	419.8	361.4	175.5	91.6	176.9	296.8	399.2	388.7	293.3	166.7	304.7	237.7	205.7	346.4	195.6	258	233.1	259.7	242.3
32033_at	CHKB	166.4	126.5	136.7	204.6	142.2	193.4	201.2	185	171.4	188.9	192.8	153.2	169.6	139.8	238.1	47	248.2	161.5	150	167.4	208.1	183	226.2	200.4	171	208	292.6	417.4	193.4	316	194.1	172.2	308.4	166.7	196.5	221.3	728.2	460.3	498	524.9	526.4	405.9	285	311.1	341.3	378.6	383.9	373.1
32034_at	ZNF217	220.6	550.5	590.4	482.5	677.5	329.4	236	690.7	462.1	283.9	1019.6	569.1	702.6	762	223.9	279.6	277.9	284	194.9	183.7	467.6	274.6	164.4	812.5	534	862.5	514.3	605.3	614.1	497.3	2151.3	1535.4	467.6	740	159.1	292.2	50	45.1	77.6	84.8	124.9	1029.1	993.3	441.6	773.1	567.4	780.2	751.8
32035_at	HLA-DRB4	76.8	39.3	468.7	1355.5	234.5	671.9	103.5	243.2	496.5	788.3	54.3	188.1	467.6	12.1	12.3	324.2	103.4	231.4	1299.8	451.7	257.7	1624.5	1136.1	53.7	118.7	479.9	449.3	648.5	506.6	622.6	23.7	153.1	479.1	13	98.2	183.2	734.2	1890.2	1030.3	3717.4	3126.2	5068	4272.7	5147.3	2566.3	2280.3	1549.9	3142.2
32036_i_at	RPP14	178.8	138.1	116.3	167.9	79.6	224.2	152.5	138	50.3	115.8	69.5	104	73.2	167.8	147.2	79	110.7	133.1	73.9	188.1	141.6	131.7	186.7	131.4	140.3	131.7	105.4	100.9	133.3	84.1	102.8	74.9	108.1	136.3	218.5	175.3	50.9	83	63.8	109.4	57.2	118.6	122.8	186.9	197.7	177.1	199.6	143.1
32037_r_at	RPP14	98.3	43.1	48.5	88.4	37	133.2	98.9	73.3	49.7	39.2	36.4	32.3	37.1	82.1	46.2	62.7	66.8	51.8	49	80.7	85.9	44.9	81.7	47.1	44.7	59.6	51.8	33.6	57.9	10.5	48.1	52.5	57.8	62.9	120.3	58.8	34.2	57.3	8.9	68.7	41.8	68	53.5	50	65.8	49	89.8	66.1
32038_s_at	SRP46	247.4	165	154.6	131.7	110.5	209.1	151.8	231.4	212.3	216.7	194.1	166.5	154	99.5	217.8	151.4	226.4	158.5	164	166.7	204.8	225.8	166	162	180.2	209	149.3	173.2	134.4	141.6	169	267.1	151.4	360.3	196.6	191.9	178.4	318.6	239.2	221	195.8	265.7	258.3	270.8	296	189.9	186.7	228.7
32039_at	AP3B1	878	559.5	439.6	265.5	962.5	605.2	601.1	492.9	284	447.5	754.8	803.1	599.8	631.4	801.4	360.2	361.5	365.6	914.3	410.3	353.9	623.1	467.4	468.9	154.2	616.6	579.2	584.6	437.7	393.9	612.5	579.2	944.7	465.4	306.3	270.3	207.5	322.4	288.9	385.7	366.2	441.5	547.9	425	399.3	338.2	405.8	360.5
32042_at	COVA1	29.9	56.5	32.4	39.2	46.8	18.8	47	49.6	62.9	76.2	40.1	34.1	41.1	60.6	100.8	61.6	107.8	45.8	52.3	51.3	66.6	74.1	64.2	67.8	49.9	50.6	68.9	45.4	59.1	77.2	81.5	61.7	63.2	173.3	92.2	167.4	77.7	53.3	69.9	67.3	62.3	71.7	77.9	42.3	103.2	101.3	91.7	100.1
32044_at	UBE3C	245	336.1	305.6	80.9	335.2	219.3	394.5	357	218.9	343.3	402.9	478.4	254.5	326.8	309.8	174.3	320	181.5	226.8	224.1	360.5	455.3	600	288.9	233.9	360.6	392.9	319	380.9	206.7	427.3	377.6	308.1	332.3	328.4	509.7	257.6	263	265.8	256.6	187.8	219.6	174.7	185	192.3	167.8	217.2	200.9
32045_at	DATF1	86	170.9	269.4	78.6	211.4	66.5	89.6	85	166.9	120.8	90	247	106.8	138.2	78.4	183.8	162.8	152.5	187.7	165.5	125.7	98.2	70.3	104.5	122.3	97.5	98.7	114.4	93.7	117.1	126.1	173.3	123.7	123.8	98.9	116.2	728.6	293.3	488.3	570.8	678.7	339.6	233.4	222.3	219.9	244.4	249.5	272.1
32046_at	PRKCD	342.7	240.9	638.1	815	156.6	413.6	200.4	462.1	284.2	138.5	473.3	554.8	435.3	95.4	399.5	119.8	495.9	608.2	118.9	667.9	410.9	308	494.9	324.3	151.2	582.3	696.9	340	630.8	722.8	180.8	177.3	108.8	90.7	731.9	221.9	480	469.2	578.8	477.9	559.3	396.6	448.7	534.2	193.4	485.9	774.1	771.2
32047_at	DFFA	927.6	478.9	483.3	1042	464.5	959	590.9	899	1011.4	736.7	173.9	385.1	275.8	481.7	478.6	301.6	1240.8	986.4	755.4	699	491.4	551.3	917.8	744.3	746.4	507.7	827.6	600.2	586.3	363.4	343.1	301.1	714.5	328.1	843.4	2936.9	349.5	358.9	330.8	358.7	268.9	321.7	366.9	326	467.6	343.9	543.2	555
32051_at	ALG8	698.3	794.9	1510.6	458.4	819.8	1439.1	1576.9	893.2	420.3	586.6	706.1	1047.1	676.4	834.8	633.7	637.6	635.8	715.4	1393.4	753.5	552.4	876.5	438.1	480.1	506.3	510.4	548.6	544.1	599.4	398.1	1508.6	2343.8	2189.7	2410.7	1093.8	1291.7	195.3	205.5	172.3	166	311.7	431	518.7	413.7	280.5	403.2	449.9	404.9
32052_at	HBB	16.8	11.6	5.9	30.8	18.4	12.9	49.5	26.4	41.1	46.2	5.3	12.5	5.5	20.5	36.8	20.6	16.5	59.8	21.3	36.4	34.9	42.6	10.9	42.2	65.9	21.8	38	19	79.2	49.3	4.3	172.8	10.3	11.1	15.1	26.1	8007.8	4363.6	4317.8	6130.4	8274.1	41.6	414.4	498.4	156.5	41.4	2349.1	4450.4
32053_at	CCNT2	36.8	90	89.8	26.4	111.5	32.2	79.9	61	53.1	48.6	129.1	141.1	82.4	98.4	84.9	45.9	35.5	65.8	26	66	46.3	39.9	24.8	25.1	29.6	60	43.4	76.1	54.2	52.7	55.9	53.8	45.3	37.4	10.2	59.8	72.1	131.6	79.9	98.3	142.9	101.8	130.6	103.5	113.9	122.4	110.7	143.9
32054_at	CCNT2	52.5	27.5	31.3	13.9	15.7	41.3	28.3	23.6	56.5	44.2	43.1	68	26.5	88.7	50.1	92.4	56.9	71.1	49.6	48	51.5	63.9	50.6	48.3	34.4	39	38	68.7	43	30.2	29.6	22.5	8.9	26.7	61.6	61.5	106.3	121	109.3	102.5	109.1	99.7	97.8	47.7	87	69.6	109.2	90.5
32055_g_at	CCNT2	52.4	32.4	21	24.7	16	17.1	36.6	51.2	34.6	53.6	31.5	55.5	22.4	76.9	56.1	69.4	28.1	50.2	14.9	50.5	25.8	53.8	40.5	35.9	35.7	44.1	29.2	54.8	74.4	15.8	39.3	34.4	30.8	28.6	6	37.7	133.3	163.3	106.2	129.9	142.9	141.4	52.7	52.6	49.4	49.4	61	68.6
32058_at	CHST10	103.5	93.5	131	75.6	97.9	136	150.1	70.3	93.8	45.3	57.3	35.4	93	56.3	136.9	154.9	102	167.3	120.8	152.5	176	161.2	149.3	122.4	74.3	96.6	130.4	102	62.6	63.4	80	26.4	28.4	29.1	101.4	129.7	46.5	48.7	21.4	21.9	34.1	110.7	91	97.9	145.3	99.3	83.4	155.5
32059_at	LOC137886	150.5	305.7	178.7	90.8	258.9	139.8	107	150.9	179.6	160.3	198.8	174	227.1	329.5	68.8	42.4	110.9	202.4	196.7	169.5	404.1	83.2	142.3	41.8	37	91.3	119	122.4	117.8	58.8	370.7	340	69.6	324.3	180.7	131.1	64.1	48	106.3	75.4	75.7	106.5	135.6	131.8	94.4	97.2	138.6	144.5
32060_at	BNIP2	612	711	467.8	240.1	876.4	595.4	438.8	343.2	486.5	523	776.7	585.2	826.6	371	317.5	404.9	422.5	445.3	351.4	313.3	395.5	326.2	913.6	382.4	349.6	718.5	593.7	489.3	532.2	432.4	300.4	242.4	468.9	514.4	431.3	454.6	284.7	431.8	395.3	637.9	425.8	564.7	560.6	806.7	513.2	762.6	729.7	643.2
32061_at	RC74	189.7	141.6	123.4	108.6	121.5	89.4	139	175.1	107.8	216.8	98.1	119.5	154.9	98.9	104.6	47	175	144.7	80.9	133.1	143	96.9	114.7	113.7	66.4	161.4	238.1	179.5	151	110.8	168.4	93.3	55.7	70.1	151.3	185.3	72.6	141	100.6	138.5	132.2	170.4	228	197.3	214.4	199.8	167.5	213.2
32062_at	LRRC14	81.1	82.6	38.3	19.7	49.6	33.7	46.5	52.4	159	46.9	49.8	44.8	29.7	107.3	65.3	67	79.8	83.8	78.8	59.8	55.2	86.7	45.2	119.3	61.1	21.8	56.2	77.1	28.1	30.6	112.8	103.8	56.2	327.9	30.9	58.6	135.8	81.8	30.4	29.7	30.8	67.4	96.2	79.7	75.5	100.8	72.7	112.9
32064_at	PPARBP	443.3	427.3	318.2	402.1	452.1	363.6	465.1	399	382.5	394.7	338.9	394.6	252.7	431.5	422.2	511.6	387	470.6	416.6	416.4	408.7	438.6	439.1	376.9	489.3	341.1	417.8	571.1	380.4	389	413.2	264	299.5	282	446.6	492.3	282.5	341.7	407.6	226.4	277.2	422.4	578.9	427.4	412.6	536.6	413.7	596.3
32065_at	CREM	148.3	55.2	111.8	91	43.6	130.5	234.2	312.9	217.5	52.8	130.2	153.2	202.3	39.8	77	184.3	62.7	83.6	71.5	191.5	102.7	224.1	76.6	100.9	86	159.6	134.7	211.1	228	154.3	141.1	30.5	49.8	72.4	64.6	111.7	120.3	818.2	110.5	287.2	353.9	77.2	83.2	72.8	104.4	67.2	125.9	83.6
32066_g_at	CREM	266.1	128.5	245.2	230.3	90.7	475.9	574.5	535.2	433.7	155.9	234.3	311.8	391.4	106.8	290.4	550.7	190.4	209.6	236.1	513.4	206.7	708	233	180.4	321.4	308.7	305.3	428.6	570.5	224.7	326.5	76.1	120.6	224.8	171.5	280.1	226.1	1658.6	317.6	709.2	629.7	222	202.6	185.7	206.6	219.3	337.7	272.2
32067_at	CREM	219.8	64.4	121.2	256.5	44.4	375.8	422.4	430.5	469.7	104.8	169	161.2	285.9	55.1	194.9	351.1	110.8	212.1	130	473.9	123.2	433.2	77.4	85.3	184.5	195.7	234.7	392.2	356.4	252.8	243	46	72.1	142	114.3	173.8	213.6	1777.6	240.5	975	1086.2	148.9	157.4	110	135.7	128.2	273.5	149.8
32069_at	N4BP1	209.3	247.1	275.7	148	211.4	272.7	202.7	169.2	115.5	91.1	416.9	286.2	407.2	203.5	154.1	110	220.4	128.6	82.7	134.2	116.7	208.8	86.1	230.2	250.9	305.7	229.6	358.4	315.9	273.5	244.6	297.9	270	73.2	171.1	159.9	189	115.8	162.6	200.2	222.3	153.2	206	151.1	189.8	136.6	188.5	238.4
32070_at	PTPRCAP	1751.9	1756	1654.4	969.2	503.5	583.4	1633	1593.2	1303.6	847.6	1174.3	514.7	1082.3	1428.5	1302.6	1907	1374.8	1659	2747.3	1801.2	2409.3	1740.6	20.2	42.9	32.9	1150.8	1039.9	1162	1149.4	521.1	20.7	237.3	15.8	27	1766.8	568.9	3532.6	3121.8	3534	2796.1	3267.6	5609.9	3626.2	4519.6	5784	4495.5	3394	3588.4
32071_at	ZNF609	105.2	110.5	117.5	234.6	121.6	127.7	86.2	187.5	116.8	111.2	118.9	174.3	123.6	147.8	80.2	108.8	259.1	126.6	74.6	115.8	118.8	123	111.7	177.4	131.8	148.3	144	147	153.3	155.7	102.4	88.7	125.5	82.1	106.3	274.8	118.1	81	98.9	134.9	100.4	166.9	100.6	138	130.9	101.3	102.9	158.2
32073_at	JMJD2A	188.4	169.9	155.8	215.8	222.5	178.9	226	295.4	299.5	243.3	236.4	224.5	222.9	244.6	152	142.5	231	260	213.7	194.9	278	165.6	185	228.4	169.3	103.8	160.9	165.2	176.9	253.7	196.9	272.3	184	175.9	227	205.7	189.7	228.5	162.4	176.6	174.9	491	359.9	292.8	305.8	254.8	236.8	283.9
32074_at	DCLRE1A	69.2	83.3	81.2	79.5	123.5	105.8	69.2	109.2	132.6	55.8	159.5	118.5	122	114	113.6	67.6	77.1	93.6	51.4	122.8	100.6	130.3	65.1	82.6	89.3	108.3	92.1	112.9	123.2	108.4	154.2	134.8	68.4	96.8	76.5	84.1	37	39.7	35.9	23.1	46.6	65.7	58	76.8	53.4	49	65.5	63.3
32075_at	ZFP161	129.1	228.6	216	204.7	193.7	114.9	142.6	212.3	168.4	264.6	114.8	163.8	117.5	238.4	90.6	113.2	90.4	200.1	142.5	101.1	232	59.1	90.4	70.4	141.6	171.7	106.8	230.6	161.3	160.3	109.2	169.3	65.8	65	105.6	157.6	176.7	181	143.5	104.2	174.1	317.2	221.6	166.9	187.2	259.8	180.5	219.9
32076_at	DSCR1L1	22.3	15.9	9.1	33	6.3	38.4	23.9	12.3	36.6	46.5	17.1	18	8.9	28	10.1	18.9	46.5	24.6	11	108.5	13.9	1047.8	118.6	11.6	26.1	35.9	23.2	25.2	7.8	40.1	17.8	5.7	12	64.9	35.7	7.4	30.7	26.2	18.9	26.5	6.6	56.9	6.1	19.9	38.5	37.9	36.1	14
32079_at	KIF13B	31.3	39	9.1	56.2	67.4	57.3	71.7	144.4	164.3	123.9	113.5	88.2	106.1	46.8	92.9	257	39.1	77.3	73.1	45.5	37.3	83.7	67.3	232.8	60.1	132.2	153	244.1	133.1	133.6	107.3	148.2	122.7	64.1	110.4	275.3	104.3	154	127.5	209.7	142	185.7	200.1	201.2	93.7	93.5	89.7	146.2
32080_at	TETRAN	456.3	497.3	730	1059.3	433.9	551.3	463.7	873.1	729.2	425.7	929	551.2	889	603.9	632.6	692	842.5	640	956.3	607.2	1160.8	1031.4	860.1	844	1421.5	1078.8	1495.2	1261.1	1288.5	2446.3	907	1026.8	581.8	497.4	874	947.1	1743.2	1155.9	1085.3	1201.1	949	1221.4	905.9	868.2	1126	924	876	1232.7
32081_at	CIT	52.5	199.3	164.1	99.9	296.9	41.4	72.2	48.3	192.6	120.5	182.9	111.5	89.9	114.3	71.5	72.8	70.9	143.8	102	113.1	112.9	94.6	223.5	57.8	108.1	96.5	81.6	90.4	131.9	172.9	117.5	92.9	61.2	101.5	61.3	172.3	31.3	2	37.1	19.5	1.5	17.9	26.9	39.6	11.6	18.7	32.3	26
32082_at	SENP5	70.2	140.7	112.7	71.1	120.4	85.4	104.9	97.3	46.8	144.7	92	136.5	107.2	158	86.3	80.8	92.9	92.5	67.2	79.6	68.9	68.8	106.2	55.8	56.6	101.5	63.1	102.9	107.6	116.1	146.5	125.7	67.8	122.1	90.3	83.2	68.2	38.8	63.6	48.4	74.2	112.1	97.7	64.2	100.1	98	65.2	117.2
32083_at	TM7SF1	22.7	0.7	23.3	63.6	6	30	6.5	56	18.2	24.1	148.2	1	217.5	77.2	9.1	107.5	52.6	6.4	1.9	29.7	43.2	11.5	4.4	42.7	4	312.7	141.5	106.3	137.7	219.8	4.8	1.2	30.8	5.6	69.8	1.5	15	4.1	39.9	11.9	6	15.1	57.7	63.3	18.7	42.4	77.9	83
32084_at	SLC22A5	137.2	54.7	45.6	50.3	107.3	124.8	48.2	82.2	71.4	40.5	68.9	64.4	111.4	56.6	135.5	103.3	151.9	54.2	114.6	58.3	123.3	120.2	163	304.7	152.8	57.4	111.4	134.2	104.8	84.1	118.1	126	358.7	225	141	115.4	99.3	113.2	74.6	132.6	88.1	175.3	130.3	151.5	160.8	143.8	138.3	202
32085_at	PIP5K3	216.3	564.1	441.8	207.4	636.6	197.4	380	592.8	415	304.4	581.1	424.7	778.9	565.8	249.1	161.6	413.6	332.9	168.9	291.6	531.4	125.9	364.9	256.3	237.9	496.9	367.9	484.6	424.1	591.7	248.5	227.1	469.3	189.2	163.9	296.1	1250.8	1273.1	1055.5	1391.9	1470.3	1389.5	1276.1	1265.3	1101.2	1072.2	1757.8	1429.4
32086_at	ZNF184	80	120.4	96.7	143	153.2	120.6	148	72.8	94.3	199.3	95.6	91.8	90.9	127.1	80.9	53.3	46.7	102.4	68.8	184.7	85.8	108.7	102.8	156.5	88.7	84.6	103.4	82.5	74.2	67.4	100.2	100.6	167.4	94	72.3	91.8	6.8	63.3	27.4	50.3	51.2	121	119.1	77.6	101.6	67.9	88.6	121.3
32087_at	HSF2	175.9	641.7	478	147.1	613.9	131.5	211.5	224.4	208.8	138.2	213.9	508.3	270	262.4	93.5	98.4	166.7	133.1	123.6	179.8	188.4	178.1	195	189.8	201.2	236.7	137.8	151.4	211.9	192.5	168.6	128.9	93.1	57.7	260.6	222	83.2	169.3	68.8	134.7	104.2	145.8	139.4	165.9	97.3	134.8	116.2	99.8
32091_at	KIAA0446	127.3	187.1	237.1	65.1	220.3	240.5	165.7	189.7	125.3	197.5	327	177.5	269.6	182.1	165.1	381.9	192.1	170.7	233.5	325.8	177.7	219.4	488.3	260.7	255.9	223.2	452.3	169.4	304.5	281.7	524.9	461.8	274.9	207.8	159.4	466	92	94.3	92.5	55.7	122.9	252.4	193.2	157.1	193.7	168.1	157.8	233.4
32092_at	SDC3	559.4	175.2	186.2	303.5	199.9	390.2	330.3	331.8	424.7	339.8	273.1	239.3	256.3	333.4	387.8	424.2	657	300.1	239.6	264.4	354.1	408.6	416.8	1213.1	449.5	361.5	310.6	488	353.3	447	224.2	187.8	362.3	221.1	323.3	421.1	770.2	766	629.3	770.6	653	381.3	419.3	481	487.1	505.6	279.8	481.6
32094_at	CHST3	74.1	19.8	26.2	66.1	7.9	19.7	68.1	80.6	26.6	65.9	84.2	31.1	40.1	34.1	75	32.9	76.6	77.1	37.5	30.5	45.6	43.7	40.1	28.1	36.6	58.4	76.2	42.2	39.1	99.6	21.6	62	27.2	22	19.4	48.5	91.5	72.9	53.2	55.4	66.1	53.8	90.6	88.3	74	119.1	47.5	103.6
32095_at	IPO13	29	216.8	229.9	19.1	122.1	187.2	102.7	154.9	102.5	134.6	96.9	195.1	105.6	104.4	133.7	94.4	317.3	154.8	135.2	175.9	149.2	211.6	174.4	170.8	157.8	137.4	178	79.7	137.8	89.4	94.1	135.4	120.8	184.2	209.1	220.3	113.7	170.1	129.4	101	144.4	68.5	107.9	108.6	37.5	61.7	65.3	140.2
32096_at	FLJ20244	166.6	162.1	363.5	136.2	134	248.7	260.1	387.8	246.2	203	118.9	180.9	124.1	278.9	223.8	254.7	213.5	332.8	380.9	324.5	216.4	203.1	168.1	151.8	203.2	206.9	367.6	191.3	280.1	98.1	472.6	273.1	214.9	287.9	211.9	346.7	538.4	500.7	385.6	381	417.3	412.1	524.8	473.7	406.8	337.7	490	413
32097_at	PCNT2	117.3	286.6	308	68.1	130.3	124.3	53.9	104.9	192	48.5	92	124.7	84.8	94	50.9	172	130.9	154.4	206	101.8	177.9	340.5	151.7	101.2	253.7	102.3	138.6	102.2	105	141.5	89.7	106.5	86.7	153.1	122.7	243.4	134.3	106.9	56.4	120.8	76.9	133.1	104	56.5	73.5	100.6	126	110.9
32099_at	SAFB2	308.3	1209.2	1089.6	240.4	609	297.5	392.8	386.3	289.4	380.7	628.4	515.2	756.3	436.3	441.4	464.3	433.4	500.7	428.8	410.9	484.5	443.9	339.8	276.7	299.9	296	450.7	361.8	309.3	290.1	278.5	416.2	312.3	510.9	459.3	624.8	341.6	488.3	466.4	462.1	500.3	553.8	437.2	465.4	441.2	470.3	466.6	552.8
320_at	PEX6	102.6	167.1	113.9	149.1	142.6	101.3	94.4	260.7	166	117.1	106.2	105.9	121.1	40	64.5	141.1	75.3	128	84.1	348	112	164.3	80.5	257.6	137.1	96.2	144.2	66.5	114.9	212	123.7	159.8	83.5	106.5	188.4	131.4	186.6	194.7	178.5	163.4	123.1	133.8	127.8	127.9	140.5	127.1	156.4	135
32100_r_at	GALNS	741	410	381	889.9	483.5	756.2	792.1	285.1	967	789.4	366.2	464	454.6	686	750.1	332	834.5	818.2	1171.1	769.9	795.4	667	779.6	1042.3	886	662.7	816.3	788.4	718.6	593.6	534.8	597	708.2	533.5	844.8	789.3	1376.3	1193.2	974.4	934.5	968.8	754.5	708.3	725.3	707.7	589.4	545.3	521.9
32101_at	GALNS	32.5	44.9	47.1	162.4	60.5	50	25.8	72.8	84.8	78.6	83.9	79.2	69.2	30.1	99.9	176.6	79.8	64	100.7	55.6	82	127.5	41	149.1	93.1	61.9	118.9	58.1	52.9	91.5	38.7	33	70.7	62.1	130.9	98.9	122.9	159.8	96	239.7	115.9	90.6	32	70.3	49.9	135.7	116.1	41.5
32102_at	SACS	2.6	20.4	181.7	45.2	219.7	379.1	543	61.2	21.6	137.1	269.9	386.1	202.1	99.8	260.7	288.9	27.7	44.5	115.4	127.5	29.9	185.8	97.5	81.4	43.9	211.3	298.7	196.6	224	129.6	357.3	223.4	479.9	44.7	63.8	332.9	84.4	51.7	61.9	42.3	46.7	125.7	89.5	100	116.9	58.3	186	147.2
32103_at	SERPINF2	140.9	21.4	47.2	213.4	20.7	172.5	157.2	127.7	126.7	43.4	85.8	70.8	22.1	111.6	162.9	282.1	118.8	143.6	195.2	182.3	161.9	195.8	182.4	123.6	123.1	41.7	109.5	74	185	135	57.2	109.3	161.4	77.7	126.1	117.7	250.7	285.9	298.3	231.3	174.8	254.2	181.3	292.6	105.9	248.2	42.7	136.2
32104_i_at	CAMK2G	587.5	311.3	311.9	682.2	276.8	448.6	316.2	416	633.3	430.8	250.2	288.7	256.1	371.7	328.8	329.8	675.5	498.7	536.1	462.1	481.9	418.8	541	494.4	430.5	338	557.2	462.7	376.5	456.3	321.8	283.4	242.9	283.7	508.7	472.9	902.6	864.7	699.1	896.3	748.1	659.7	524.8	597.8	553.4	617.4	570.5	621.8
32105_f_at	CAMK2G	191.6	150.8	181.5	397.1	169.3	188.7	16.1	177.1	168.2	115.4	54.4	110.7	59.2	146.9	29.8	9.9	471.4	150.2	161.6	199.7	114.6	34.8	314.1	227.2	162.2	116	262.3	31.1	102.2	140	258.1	159.9	105.7	100.2	306.7	245.7	253.6	266	165.4	318.8	276.4	139.9	213.6	147.4	45.8	115.7	251.7	244.5
32106_at	SERPINA4	72.6	36.9	40.9	55.7	40.4	60.5	60.5	49.3	91.7	66.6	41.8	52.8	39.4	92.3	66.9	112	99.2	49.3	92.8	81.8	76.3	103.5	95.7	132.7	107.9	82.6	66.3	72.5	87.7	89.5	52.5	49	17.8	29.5	61.3	53.4	185.3	104.2	136.3	117.8	112.8	126.4	68.1	90.8	112.7	51.5	58.2	53.1
32107_at	C21orf25	121.5	47.7	1.5	9.8	18.2	108.7	95.6	13.1	20.8	12.2	66.7	29.9	84.2	32	47.8	12.9	35.4	4.8	156.8	8.6	17.1	11.4	16.4	38.1	52.7	92.7	137.9	168.3	126.9	132.2	2.7	84.2	181.4	80.9	10.1	9.1	65.3	54.5	58.8	48.8	20.8	49.2	62.9	51.2	20.6	22.5	95.6	75.9
32108_at	SPR	51.3	14.8	26.9	15.7	7.6	16.2	81	152	29.2	63.2	49	23.4	91.5	60.5	138.3	103	226	13.5	209.8	113.9	93.7	129.4	772.6	107.6	599.6	100	92.2	48.8	46.5	160.3	265.3	88.6	82.1	215.7	37.2	168.1	22	55.1	25	17.4	18.1	51.2	16.1	22.8	105.2	67.3	49.2	82.3
32109_at	FXYD1	104.1	53.9	79.6	106	48.3	96.5	54.4	115	54.6	21.4	30.4	32.3	49.1	79.5	20.9	88.1	71.6	125.3	32.2	111.7	96.6	98.6	57.7	83.2	107	112.8	61.5	91.5	60.6	143.6	42.5	18.3	11.5	44	44.7	14.3	158.3	117	149.4	126.8	91.3	74.4	66.7	130.5	129.4	25.1	68.5	110.7
32111_at	CDYL	269.2	264.1	372.9	283.8	425.8	582.6	642.6	336.6	512	533.8	756.9	508.1	836.3	266.8	601.7	430.4	307.4	367.9	266.7	300.3	276.3	286.8	288.1	219.4	302.4	639.1	714.1	601	459.1	473.4	1501.2	992.8	867	616.6	447.6	625.4	274.5	327.2	221.9	284.9	265.2	387.7	368.9	317.6	312.5	238.4	373.5	327
32112_s_at	AIM1	366.9	766	512.6	514.9	664.2	105.4	274.8	692.4	631.6	621.4	2154.5	109.3	980.4	315.3	178	144.1	514.9	756.3	431	558.5	628.1	923.6	363	25.6	407.2	2318	951.3	1176.6	1666.6	3410.9	19.2	226.6	8.2	188.8	458	506.8	692.4	617.4	446.8	590.4	698.9	660.3	584.1	464.8	858.8	641.5	1211.7	983.7
32113_at	AIM1	122.9	202.1	201.2	138.3	143.6	54.8	102.6	442.4	409.3	378.1	728.9	56.5	279	124.6	79	91.8	217.7	220.3	281.7	553.8	370.1	604.1	200.1	5.6	160.7	1155.9	369.9	472	815.6	1149.2	11	125.3	1.7	68.4	244.6	121	168.5	227.7	237.5	236.6	315.2	232.3	391.3	288	377.5	189.6	635.1	483.7
32114_s_at	ADORA2A	278	203.4	193.7	212.2	44.3	345.1	133.5	753	246.4	69.5	213.3	107.2	198.7	285.7	132.3	465.4	432	154.1	287.8	279.4	290.9	51.2	974.2	79.2	81.1	239.2	235.8	232.1	218.6	467	50.3	328.9	337.7	32.2	309.4	33.6	269.8	169.5	276.2	183.8	215.8	507.3	356.2	377	353.7	355.9	148.1	160.9
32115_r_at	ADORA2A	72.9	94.5	101.9	203.4	19.9	69.4	51.4	397.7	488.9	50.9	58.6	73.7	161.4	121.5	55	69.4	146	76.3	179.4	137.9	77.5	130.2	388.3	66.4	58.3	78.7	278.2	93	60.5	78.8	73.6	55.1	36.8	30	281.5	51.8	106.5	211.8	192.1	108.4	133.8	327.6	256.4	45.6	198.6	71.4	46.4	125
32116_at	EVER1	499.6	282.3	122.4	816.3	186.1	270	207.7	731.8	514.1	204.1	431.6	287.7	388.3	329.3	367.6	822.9	925.9	300.8	154.5	723.3	596.8	88.1	114.8	189.9	237.8	784.3	670.4	791.6	596.7	903.9	1068.8	611.8	1045.8	259.2	757.6	380.2	1260.1	1303.8	1268.8	862.4	952.4	1169.3	1063	1023.1	1005.9	1193.2	1065.5	1449.8
32117_at	AATF	1842.3	1656.6	1678.1	1312.3	1640.2	1684	1799.7	2158.6	1475.1	2160	1120	1363.7	1140.7	1750.5	1923.8	1381.3	1424.8	1820.7	2254	1981.9	1894.2	1544.4	1737.8	1870.5	1676.7	1582.7	2112.6	1164.1	1935.7	1177	1858.9	1908.4	1078.3	1477.1	1952.7	2522.5	654.1	655.6	924.7	779.2	908.3	1120.6	1429.8	1407.3	1183	1122.9	1327	1308.3
32118_at	RAD17	111.8	411.3	252.9	153.4	185.4	130.1	66.8	129.7	164.6	100.5	207.3	204.2	150.8	126.1	97.3	38.8	93.9	197.6	20.6	113.5	143	126.8	95.3	85	161.5	125.3	91.7	122.2	126.3	77.3	105.7	99.4	163.3	190.4	116.1	98	66.6	56	82.5	83.6	109.8	66.9	78.7	86.3	86.6	91.8	146.2	129.1
32120_at	SPAG5	229.5	578.4	479.3	457.4	739.8	305.7	214.8	156	346.6	307.2	388.4	513.4	270.2	273.2	498.1	337.2	151.3	356.5	209	288.5	278.6	641	295	498.3	586.4	390.7	361	412.8	550.1	400.6	368.6	271.6	413.3	327.6	358.8	503.5	28.6	6.7	23.4	20.6	6.6	67.7	77.6	124.8	111.7	87.2	133.6	59.1
32122_at	SUOX	46.8	96	55	177.4	22.5	113.2	91.4	89.9	154.6	76.6	107.8	36.6	106.7	28.7	77.8	58.2	115.2	71.1	58	39.6	148	121.8	108.4	109.9	144.3	156.9	201	163.6	146.2	154	193.9	97.9	188.2	132.2	100.6	40.8	43	66.1	110.1	90	72	100.9	72.2	119.8	57.2	77.3	142.7	145.3
32123_at	COL7A1	35.5	32.9	36.5	60.8	12.7	24.8	21.8	89.6	77.9	92.3	42.1	46.9	35.2	104.2	86	45	125.5	50.8	78.4	78	116.1	326	168.8	100.9	94	33	86.2	78.8	95.1	156.9	55	81.4	94.6	113.9	79.1	105.4	107.6	113.8	66.2	196.9	67.5	117.4	63.4	78	140.2	70.1	62.7	48.7
32124_at	THOC2	191.3	128.2	65.5	243.1	168.1	272	287.4	191.4	267.1	147.6	221.5	314	202.2	402.4	179.7	122	382.7	233.7	167.2	279.8	228.9	288.7	396.9	420.5	460.5	191.8	161.5	238.1	290.7	165.3	251	94.7	203.5	82.2	205.5	372.8	95.7	118	106.4	144.3	179.4	250.8	297.5	269.6	234.1	209.5	222.5	238
32125_at	THOC2	133.2	55.3	20.6	69.4	138.7	96.2	46.5	52.8	141.8	82.6	122.3	109.1	87.7	37.3	48.1	92.8	134.7	122.6	76.9	315.1	167	107.5	143.3	93.3	296.7	162.7	87.5	155.9	147.9	250.5	105	26.7	43.1	62.7	3.8	198.8	80.4	164.5	85.3	275.5	330.5	325.6	407.5	312.4	386.4	250.7	360.1	424.1
32127_at	BICD1	50.8	95	70	25.8	83	41.9	72.3	94.7	106.8	61.7	59.1	158.8	50	137	50.5	8.1	31.9	116.4	70.8	112.3	133	56.3	97.5	64.6	32.2	35.1	60.1	57.8	79.6	93.4	147.2	26.4	30.1	84.9	29.4	40.7	97.1	78	80.5	61	67.5	115.7	151.2	115	120.7	170.2	118.4	178.7
32128_at	CCL18	28	1.6	4.8	6.6	3.2	7.9	6.6	10	4.2	9.7	7.2	18.6	11.2	14.4	21.3	15.7	10.8	34	10.8	2.1	2.6	13.8	22.9	6.5	39.8	1.4	8.1	13.2	36	30	3.4	14	15.1	18.3	20.8	15.1	44.4	8.1	7.8	3.4	4.4	38.8	34.3	9.3	48.3	74.5	8.1	27
32129_at	ZNF364	522.9	400.1	410.2	339.3	701	575.9	320.4	224.1	463.8	1569.9	551.9	504.8	814.2	295.4	500.9	642.9	523.1	630.4	410.2	351.7	354.3	772.6	774.2	753.1	242.9	383.5	583	340	473.9	415.1	1283.4	958.2	449.8	855.8	590.5	828.4	335.8	344.6	358.8	282.5	396.6	446.4	539.4	617.2	455.8	558.5	733.8	485.7
32131_at	DZIP3	98.6	69.5	25.7	69.8	76.9	71.3	42.1	74.9	68.1	44.3	50.5	56.5	79.3	129.1	35.1	20.2	98.9	122.6	21.4	39.2	104.5	36.3	40.2	51.8	175.5	66.9	28.8	84.5	53.5	72.4	38.9	22.2	15.8	21.9	35.7	103.4	120	127.2	85.4	139.6	138.4	105.3	88.5	115.4	91.5	87.4	100.8	79.1
32132_at	DZIP3	106.8	95.2	95.7	91.1	127	71.8	56.5	105.5	54.5	82.2	118.1	131.3	150.4	158.2	44.4	80	66.4	107.2	48.4	43.9	110.3	40.9	57.1	67.2	249.1	60.7	18.2	103.6	101.9	97.4	61.7	48.3	20.7	51	96.7	74.9	92.6	100.6	127.1	101.8	117.5	135	98.4	103.3	93.5	73.3	95.9	79.9
32133_at	PIP5K1C	187	335.1	196.9	215.6	202.7	174.1	73.9	193.8	151.5	149.3	243.6	194.2	350.8	73.5	204.7	194.5	300.6	208.2	110.2	132.1	263.1	319.5	281.5	319.7	154.1	281.6	331.8	288.1	190.2	304.9	1364.7	267.9	283.8	390.9	203	320.7	201.4	364	335.1	304.7	291.2	205.5	220	303.5	199.7	284.6	196.3	264.4
32134_at	TES	97.5	9	2.7	227.4	4.3	123.2	319	199.4	26.4	103.3	622	3.5	726.4	729.3	110.3	200.8	457.8	17.8	204.1	252.4	73.8	399.5	281.3	318	316	384.3	411.6	427.5	327.1	390.7	914.9	396.1	365.3	617.6	307.5	402.9	265.8	300.2	373.4	275.4	333.5	466.5	620.6	616	487.9	396.3	478.6	754.2
32135_at	SREBF1	567.8	632.9	510.7	468.5	454.5	466.8	323.7	594.4	463.9	476.7	482.3	696.2	457.4	524.1	250.3	306.9	471.1	636.1	262.8	923.4	778.9	890.5	695.6	516.9	734.1	529	1095.7	704.7	584.9	791.6	688.6	583.7	1223.6	254.2	752.4	976.3	473.1	478	500.8	479.3	330.8	777.1	373.1	517.5	496	434	451.7	390
32137_at	JAG2	214.3	91.8	85.9	413	79.3	447.9	264.2	139.7	244.6	160.2	103.2	100.1	104.3	160.4	194.6	185	176.9	103	106.8	132.2	206.6	250.6	389.8	657.9	425.3	159.1	158.7	151.9	177.2	214.9	625.1	1037.6	420.8	104.1	139.6	128	276.5	242.8	283	234.8	175.8	163.4	126.1	178.3	205.4	236.8	201.3	245.9
32138_at	DNM1	50	32.9	57.6	175.6	42.7	104.8	57.8	40.2	42.9	70.9	63.8	73.9	12.3	77.7	54.6	29.3	75.8	80.7	8.2	77.1	115.8	101.6	422.4	94.3	113.6	55.9	114	111.7	41.7	121.1	173.9	182.8	170.1	69.4	60.9	44.4	36.6	83.4	152.6	117.3	110.8	54	17.5	39.9	108.8	154.7	105.6	29
32139_at	ZNF185	4.4	8.3	16.6	70.9	1.9	8.2	5.6	5.1	4.8	11.5	10.1	11	4.1	3.8	7.5	12	6.8	44	78.4	5	4	4.7	7.4	24.7	5.2	8.1	6.2	51.5	6	5.1	3.6	2.4	6.4	3.9	53.9	5.2	5.5	25.8	8.1	8.6	6	5.5	4.7	8.9	5.5	5.9	39.5	11.8
32140_at	SORL1	1435.4	707.2	2460.3	2555.4	847.9	2262.9	429.4	2238.4	9326.3	1068.2	3274.6	1643	2923	2480	605.8	3222.2	177.9	5316.3	1335.6	3877	3566	65.4	1073	7542	273.6	5296.9	3792.9	5090.9	3316.5	5700.9	49.5	62.9	243.7	57.3	816.3	43.9	1725.5	1042.9	1337.4	766.6	812.2	3791.2	3045.1	2649	3786.9	3349.2	2966.3	1962.4
32144_at	RFX5	303	750.3	500.2	199.1	649.7	332.3	261.7	374.3	312	748	432	333.5	356.2	332.5	203.8	274.8	182	312.2	173.4	332.8	416.5	466.5	397.7	279.7	281.1	291.2	428.4	298.9	298.2	281.2	178.5	357.9	355.6	171.4	191.1	456	396	399	417.7	404.5	471.6	495.2	414.3	596.1	379.8	524.5	525.7	501.5
32145_at	ADD1	409.3	426.7	453	372.5	355.1	707.9	372.4	413.3	334.7	421.1	938.9	786.4	851.5	264	509.1	531	752.6	440.5	543.9	262.5	475.9	269.4	354.3	506.3	462.9	889	833.9	862.7	682.8	738.3	453.8	497.3	412.4	654.7	479	1717	2251.4	2143.5	2064	2246.1	2035.4	1736.4	1513.2	1440.8	1476.1	1620.1	1293.6	1356.7
32146_s_at	ADD1	12.8	31	20.1	21.2	15	93.4	56.1	49.7	14.2	98.4	86.1	117	73	38.5	140.1	12.1	144.6	67.1	14.8	56.2	45.3	14.4	65	107.5	53.9	125.5	123.7	108.4	95.8	69.9	52.6	64.9	63.4	70.5	96.7	215.7	124.6	481.9	315.3	246.3	216	228.8	281.6	117.1	116.7	153.7	167	223.8
32148_at	FARP1	66.1	28.3	4.8	39.3	6.5	3.2	53.4	24.4	65.3	33.7	78.7	22.7	76.7	37.1	53.8	48.3	12	13.5	8.2	33.9	47	46.3	22.5	49.6	39.4	65.1	70.5	248.9	26.9	73.5	247.2	81.6	46.7	47	36.6	61.7	26.9	62.1	94.2	20.9	62.4	41.5	55.8	38.5	21.5	51.3	11.4	82
32150_at	GOLGA4	112.2	99.1	78.3	95.8	160.9	90.5	68.6	69.9	86.3	50.5	125.6	138.6	155.5	120.2	101.8	93.8	53.2	69.7	78	94.4	69.3	110	78	88.9	85.6	96.2	102.9	113.1	144.7	100.8	73	118.3	110.4	96.3	32.6	70.6	55.6	79.9	57.1	79.8	55.9	147.6	174.2	128.3	140.2	161.1	126.6	120.7
32151_at	RANGAP1	832.1	938.5	1144.3	262.1	749.6	1183.5	710.5	695.7	514.5	901.8	396.5	686.8	309.2	632.1	818.5	519.1	436	922	743.9	727.1	690.6	777.1	572	372.4	383.8	532.1	1136.4	320.8	662.6	363.6	579	701.2	564	588.5	1034.6	1184.7	399.6	306.4	492.9	320.3	315.2	289.7	353.1	280	367.3	282.8	266.5	240.1
32152_at	ANK1	50	74.2	34.5	80.6	26.4	52.8	47.7	65.1	81.2	39.1	86.9	22.6	38.1	41.4	13.4	62.3	47	75.1	94.9	17.4	44.7	39.2	80.6	38.8	28.8	37.2	31.4	74.6	57.3	99.5	33.7	29	22.3	29.5	60.7	43.9	42.5	73.5	81.1	85.2	101.3	45.9	43	74.8	62.1	100.6	56.5	99.7
32153_s_at	UBB	8424	5259.1	3005.4	8185.5	5023.3	6889.6	7891.7	6527.2	4907.1	9.3	6292.7	3122.5	6176.7	6316.2	7580.2	9647	4065.4	6741.6	7814.2	4845.1	8615.8	6756.7	7233.9	8846.7	7616.1	6428.5	7338	8164.4	7598.5	9385.1	6718.4	8143.3	6836.6	10347.4	6961.8	6149.1	16698.5	8536.2	8848.9	7826	8522.9	8922.7	6872.4	8412.9	9015.5	9077.6	5750.7	4773.5
32156_at	PVRL2	49.8	15	68.5	64.6	48.4	31	47.5	69.9	100.9	33	44.9	76.3	43.8	84.6	40	94.5	75.5	81.7	114.9	61.2	43.6	91.3	62.7	79.5	67.2	12.4	84.7	29	71.6	86.6	49	109.7	105.9	64.4	78.1	63.1	184.5	273.8	174.2	172	111.9	102.3	39.6	69.8	39.9	153.2	71.6	96.3
32158_at	RAD9A	112.7	61	68.8	170.8	60.7	164.4	131.3	106.3	116.2	132.5	44	72.7	53	141.3	69.6	89.8	133.3	145.7	41.8	85.1	102	119.6	88.6	91	94.1	176.3	173.2	174.2	134.4	143.2	111.4	121.9	55.7	108.2	138.7	132.6	137.1	56.8	75.6	84.2	110.7	220.2	102.3	102.1	138.2	108	76.9	81.2
32159_at	KRAS	216.7	93.7	66.8	271.7	96.6	448	182.4	254.2	194.9	190.4	64.8	286.3	55.6	170.5	460	142.4	380.9	316.3	118.3	161.4	249.6	350.9	252.3	412.7	1209	83	113.4	271.5	126.9	268.8	764	180.7	200.5	340.4	297.3	420.2	136.6	130.9	133.6	107.9	135.7	143.3	169.5	209.9	215.1	241.4	286.8	286
32160_at	SIAH1	274.2	229.3	349.6	550.7	384.3	216.4	315.5	196.5	236.9	336.6	185.9	345.5	231.8	331.7	192.9	142.8	115.5	142.2	155.6	150.9	266.6	105.8	75.9	146.5	109.7	220.4	153.9	195.7	214.5	229.6	261.9	660.3	403.1	148.2	227.4	162.6	144.9	247.7	65.8	306.1	279.2	242.3	279.2	224	159.4	239.6	290.8	334.8
32161_at	LONP	22	15.4	12.4	23.9	1.9	36.3	18	29.3	24.2	34	34.6	23.2	11.6	52.5	39.5	34.8	61.3	14.5	26.9	40.4	52.3	33.8	23.1	67.3	24.6	8.4	27.6	38.3	47.2	62.7	15.3	51.9	22.4	13	28.4	15.4	124.8	156.8	85.6	127.1	131.5	80.1	92.1	99	126.2	61.7	186.5	147.3
32164_at	EXT1	58	96.5	38.5	48.4	48	21.5	43.5	31.4	37.7	62.4	48	87	157.8	41.6	94.6	88.6	325.3	87.8	61	39.6	87.1	326	342.4	68.9	124.3	56.1	90.7	102.7	57.4	115.5	77.8	154.4	45	235.7	88.9	233.7	14.7	72.9	54.6	62.1	47.2	40	47.2	32.6	52.6	53.3	56	51.3
32165_at	SFRS7	525.4	863.3	504.2	277.9	940.9	500.2	907.8	997.2	321.1	578.5	560.2	1159.4	544.6	703.4	496.9	376.3	323.8	475.8	333.1	316.4	553.2	479.3	835	532.6	240.4	508.9	428.9	425.1	571	303.4	604.5	571.4	151.2	651.5	254.5	386.3	263.9	219.9	218.9	212.5	132.5	528.5	494.1	292.1	277.6	368.5	439.2	417.5
32166_at	TLN1	809.3	761.7	602	1160.1	738.5	635.3	390.4	801.3	975.7	617.9	965.5	780.2	979.1	583.5	1135.9	700.6	955.9	1075.6	675.7	1018.5	884.9	1226.6	1216.1	1213.2	1071.5	1359.8	1236.4	1059.5	990.4	1337.3	574.6	706.2	774.7	773.9	420.5	1194.8	649.9	1011.2	1282.5	1053.2	836.7	2154.8	2390.8	2321.3	2389.7	2248.8	1736.7	1686.8
32167_at	PMPCB	138.7	221.3	161.9	141	189	61.7	163.4	244.6	191	164.3	159.6	391.5	112.8	220.1	105.1	66	175.7	93.3	101.8	106.4	148.1	60.2	118.9	112.8	125.3	88.8	67.8	163.1	122	123.6	114	105.3	170.4	72.9	117.2	54.5	30.6	70.9	67.4	73.4	91.9	62.3	96.8	60.4	75.8	79.1	70.6	90.4
32169_at	FBXO21	413.3	631.7	312.2	328.4	534.9	492.3	385.6	330.9	381.8	400.4	381.2	457.2	305.3	438.7	431.4	389.7	305.5	262.5	325	411.5	608.9	272.6	484.3	361	222	387.8	329.7	307.7	342	433.2	389.1	320.6	337.8	315.4	362.9	374.6	297.5	318.7	216.8	357.2	356.7	422.1	509	525.1	542.1	498.3	403.4	426.3
32171_at	EIF5	351.2	960.1	707.6	196	635.9	740.4	673.4	776.5	456.7	884.4	612.1	799.7	634.5	1064.7	552.9	325.6	1240	483.6	180	513.7	433.9	561.2	619.7	373.2	190	694.4	494.5	512.5	469.3	293.9	831.5	582	178.6	792.2	975.8	399.3	170	370.3	159.8	298.4	223.7	631.3	452	393.2	471.1	511.7	551.4	483
32172_at	SPEN	169.2	543.2	549.3	374.7	668.7	213.4	210.1	478.7	429.7	208.3	467.1	602.8	418	485	306.7	130.5	260	375.9	149.2	535.8	746	560	523.8	303.5	212.6	404.5	467.4	306.9	443.5	406.8	474.7	379.1	387.2	594.9	136.2	394.8	434.4	370.7	278.3	405.8	439.4	860.8	572.7	499.9	567.2	402.5	489.1	522.9
32173_at	HRSP12	1274.1	1012.6	1609.6	551.8	945.7	1517.1	1681.4	738.1	715	1041.6	1767.3	873.4	669.7	748.8	1094.1	766.7	739.8	816.8	1766.6	1075	1043.8	347.7	674	586.8	548.9	703.8	302.2	969.5	1029.3	1292.9	350.7	1158.1	458.2	1461.3	556.5	293.5	188.6	205.8	273	267.2	276.8	165.1	244.4	300.9	360.7	251.5	326.3	261.9
32174_at	SLC9A3R1	217.8	486	370.9	243.1	297.2	190.1	500.4	372.3	274	330.1	301.3	590.1	239.3	218.4	236.2	226.9	516.4	395.5	217.1	223.3	236.4	153.3	306.8	549.4	337.7	205.8	461.7	228.8	275.1	323.4	327.5	1155.4	252.7	1032	459.5	466	111.7	181.6	259.4	232.2	200.6	308.2	339.4	314	304.8	235.5	336	334.3
32175_at	2008-09-07	490.7	1288.5	1202.6	990.4	1224.4	718.6	900.1	706	885.5	1052.6	1600.1	2318.9	1510.8	1110.1	1125.5	323.5	373.1	846.1	550	1187.5	884.6	526.8	463.7	589.5	513.3	1162.4	622.2	1239.7	997.6	1240.9	1272.4	1375	842.6	564.2	601.8	623.6	515.9	546.2	764.3	619.8	851.6	1076.8	1253.2	1066.1	1011.2	1240.4	1380.5	1261.3
32176_at	RASA4	96.7	133.4	92	228.6	121.5	154.6	25.7	233	459.2	11.4	41.1	146.9	218.9	77.7	508.3	247.2	33.2	163.1	242.5	503.1	70.5	22.6	11.7	165.2	104.9	205.9	449.9	87.6	78.2	333.8	61	190.7	192	160.4	94.4	17.3	43.1	156.5	204.3	235.1	246.5	79	83.7	62.4	31.1	69.6	26.8	101.2
32177_s_at	RASA4	156.7	176.2	157.4	422	129.2	304.7	170.7	424.5	502.8	75.6	135.2	198.6	273.8	276.7	565.3	288.4	225.4	192.7	454.7	578.7	252.4	184.2	108.4	254.9	186.7	343.2	414.2	124	258.8	284.8	104.9	166.7	160.4	187.3	250.8	65.9	295.1	456.4	540.5	407.6	356.1	237.8	196.5	208.8	190.8	158.7	213	281.6
32178_r_at	SNAP23	157.5	114.4	63.8	109.9	144.1	66.9	160	214.3	84.6	86	164.8	143.7	145.8	314.4	111.2	48.6	256.7	96.9	81.7	104.6	266.5	101.8	87.2	129.7	350.8	181.6	83.5	213.6	116.8	145.7	92.4	93.8	119.4	103.7	101.3	188.5	107.2	156.5	181.2	137.5	150.7	136.9	385.8	198.3	171.4	212.9	253.3	287.6
32179_s_at	SNAP23	92.5	59.9	34.6	66.7	63.6	47.8	98.5	152.6	62.7	61.1	177.4	133.3	92.6	321.5	71.1	73.6	118.6	58.7	56.9	106.3	159.5	53.2	40.5	81.7	289.2	116.1	42.3	103	75	57.4	39.7	68.3	33.2	44.5	102.4	69.5	63.4	115.2	119.3	108.1	83	138.2	194.4	130.1	106.8	149.3	173.1	168.8
32180_s_at	C4orf8	220.4	362	317.7	323.4	409.9	238.7	184.1	318	253.3	249.2	287.6	240.3	286	204	231.2	228	434.5	299.3	274	327.6	366.9	295.8	264.4	288.2	285.7	301	310.9	316.8	330.7	266.7	381.9	172.9	100	249.9	258.9	833.2	561.1	533.5	384.9	593.9	538.3	413.1	460.1	455	368.2	442.9	464.6	532.2
32181_at	FLOT2	326.1	752.1	340.7	697.5	588.8	399.5	483.1	625.2	551.5	555.6	434.5	464.5	945	498.1	533.2	265.3	484.3	668.4	341.3	380.7	517.8	828.9	935.7	585.9	209.9	360.5	734.9	289.8	341.8	286.6	258.5	446.2	603.3	484.4	504.3	833.3	1449.6	1956.3	1494.1	1458.8	1508.4	1236.8	947.4	1137.4	961.2	884.4	726.7	1142.9
32183_at	SFRS11	561.8	2192.4	2531.2	366.6	2299.2	825.2	1181.6	767.2	799.8	860.2	1548.6	1948.5	1873.4	1044.8	464.3	514.9	615.9	941.6	758.3	825	855.2	517	571.3	659.1	700.9	673.8	581.9	900.3	734.4	611.9	1117.1	820.6	730.6	824.2	673.6	977.9	1189.8	1160.5	691.9	1168.4	1389.9	859	852.8	666.8	523.3	675	760.9	754.5
32184_at	LMO2	221.6	14.1	1	224.7	29.8	10.3	398	407	142.9	9.5	27.6	1.8	1.1	8.8	2.4	20.1	413.4	5	304.7	224.9	588.9	11.9	1.7	11	2.2	314	52.4	114.9	50.4	84.4	6	1.4	15.6	3.5	48.6	4.4	70.1	39.9	173.8	50.1	57.3	246	549.3	843.9	468.7	517.6	1095.7	654.4
32185_at	---	55.8	156.5	93.4	115.2	82.2	139.1	210.2	154.3	133.4	144.3	212	222.2	110.2	302.9	134.8	354.6	172.1	143.5	256.9	189.4	357.2	231.8	163.9	185.2	184.7	156	135.8	147	152.6	211.7	386.6	159.3	80.2	135.7	125.6	183.4	174.1	180.9	271.4	264.8	176	283.1	191.2	162.9	141.1	128.8	264.6	221.7
32186_at	SLC7A5	1058.1	2252.5	3147.1	1879.4	1945.1	1818.8	1891.7	1690	2500.3	2784	799.3	2959.6	1067.4	1182.2	2785.6	1271	827.1	2847.8	2040.3	2173.3	2024.2	1612.9	999.3	1448.9	1797.2	785.3	1262.5	686.4	1121.2	1854.3	3348.3	5426.4	1150.7	3754.4	1502.6	2668.9	220.7	693.1	232.3	339.3	213.6	224.2	217.1	292.9	206.8	237.6	456	360.5
32189_g_at	MYT1	23.3	38.2	43.8	106.8	42.7	71.9	76.1	51.1	32.1	63.3	27.6	42.5	61.6	64.6	17.7	98.1	41.4	106.2	97.7	98.4	54.9	19.8	87.9	76.1	27.3	90.6	18.2	119.5	39.6	77.8	14.9	57.3	36.5	27.5	60.2	69.8	106.6	218.9	120	135.5	142.3	116	141.7	48.8	120.1	83.5	54.2	52.2
32190_at	FADS2	53.1	32.4	564.5	168.9	77	290.3	20.2	10.6	40.4	64.8	1215.3	648.3	907.4	582.2	328.7	191.2	869.8	127.4	868.1	551.7	656.4	46.8	26.4	8.2	11.1	658.4	949.4	844	743.4	875.4	945.9	373.1	575.3	952.9	48.5	142.3	20.4	71.9	62.5	88.2	96.4	103.1	66.2	149.6	162.3	55	223.1	43.7
32192_g_at	PCGF2	574	266.7	643.4	1445.8	290.6	406.4	315.2	475.7	881.7	282.5	614.3	790.7	677.4	374.7	323.6	931.2	537.8	906.6	391.5	345.7	557.4	640.9	903.7	792.4	545	669.9	622.7	1006.9	357.5	1402	444.9	769.7	600.2	660.5	490.6	434.1	722.4	510.4	653.6	598.2	550.6	405.3	410.2	444.1	466.5	510.9	417.2	458.7
32193_at	PLXNC1	503	17.3	35.9	637.2	14.2	58.7	17.4	648.2	56.9	516.8	1086.6	519.6	293.5	29.3	76.8	24.1	117.6	16.3	45.1	295.9	45.3	201.9	479.8	44.4	299.5	336.2	277.6	315.9	230.6	300.9	316.4	356.3	230.1	545.8	15.1	305.8	170.5	310.1	304.1	288.6	270.3	305.3	465.4	411.2	216.1	333	712.2	1067.3
32194_at	CEBPZ	719.3	659.9	776.3	375.4	689.8	625.3	742.5	570.1	392.8	657.3	438.3	621.1	424.8	717.1	767	278.6	304	387.1	259.6	451.2	307.6	538	622.9	784.6	266.7	416.3	353.9	464.5	470.6	430.4	628.2	636.4	508.1	436.5	599.8	540.6	144	183.3	179.2	202.6	243.1	312.8	458.6	441.2	458	503.3	325.7	366.8
32195_at	LOC339287	135	336.8	374.8	157.1	336.7	141	93.4	138.7	159.9	100.6	328.5	339.9	256.2	193.2	283.6	208.5	263.5	143.9	156.5	354.2	211.5	343.6	114.7	264.7	252.5	220.3	188.4	117.7	130.1	134.1	323.1	227.3	309	276.8	253.3	333.6	417.3	443.8	390.5	328.6	424.8	235.2	248.8	249.3	243.3	191.1	286.6	353
32196_at	CAND1	132.7	463.1	385.3	146.3	490.4	173.9	222.8	353.3	170.2	201.3	237.9	254.2	221.2	208.2	138.6	111.9	113.3	179.4	94.2	190.4	324.9	97.7	98.9	56.2	123.6	142.7	167.4	156.4	200.5	113	202.1	74.8	79.4	112.1	144.1	215.2	61.6	50.1	45.9	39.4	50.6	111.5	75.8	97	85	73	104.7	105.3
32197_at	SLC25A11	437.6	249.7	374	206.9	340.7	461.8	245.3	354.9	200	403.7	209.7	261.2	208.9	290.9	285.7	135.5	278.5	226.4	216	415.7	349.1	403.5	251.4	333.1	551.1	249.3	311.1	273.4	308.1	264.1	350.2	255.8	152.1	217.4	322.8	337	270.5	196.9	213.9	200	201.1	195.5	183.9	144.7	204.3	213.5	228.3	206.8
32198_at	COMMD4	1165.9	556.6	1213	569	739.6	1177.7	1001.2	946.1	737	1268.9	433.8	741.5	384.4	825	405.7	1567.3	533.5	1342.5	1034.7	942.7	621	623.7	1419.2	642.1	1408.8	639.8	836.3	592.5	621.1	546.5	1263.4	740.2	805.2	1435.4	879.1	1316.6	303.6	381.6	240	190.5	262.4	481.9	488	614.9	584.5	506.3	466.5	307.7
32202_at	C20orf18	419.3	314.2	341.3	446.9	338.2	389.7	178.7	570.4	597.8	588.8	386.9	282.2	251.2	261.1	253.7	326.9	588.3	431.5	146.7	308.5	414.5	358.4	462.6	688.7	168.8	569.5	624.1	581.8	547.7	591.9	127.2	316.3	267.9	510.2	254.2	392.9	793.3	644.8	662.3	656	618.1	536.9	505.3	546.5	771.5	608.9	756.2	609.8
32203_at	C20orf18	409.2	480.9	962.3	884.9	1171.6	547	328.7	345.4	767.1	779.4	880.6	570.5	752.1	576.7	293.5	1092.3	546.7	418.5	646.3	430.1	409.6	279.7	222.3	1862.5	613	925.9	354	667.1	737.1	838	378.6	334.2	942.7	1450.1	249.7	270.4	928.1	696.9	751.6	672.2	795	471.2	484.9	512.7	552.4	567	792.4	605.7
32205_at	PRKRA	310.1	1140.7	692.6	739.7	1076.3	829.4	504.7	354.6	675.8	527.8	361.9	378.1	369.7	332.5	332.9	739	309.4	666.6	269.5	396.7	646.5	402	396.7	272.8	1050.1	526.9	515.5	392.2	488.3	879.9	260.1	258.2	388.8	578.2	553.9	470.3	503.1	225.9	345.1	311.6	510.7	282.4	207.2	254.6	242.1	275.8	177.6	227.7
32206_at	CDC42BPA	67.3	18.5	9.7	36.8	29.3	32.4	7	43.8	55.3	58	61.4	20.7	265	71.9	30.2	18.2	54.1	41.2	8	33.9	50.1	55.9	56.7	105.1	216.8	47.6	50.4	258.5	179.9	847	26	424.7	45.9	19.4	30.1	42.1	65	99.9	87.8	87.7	50.8	51.5	58.7	41.5	84.1	39.1	70.2	49.5
32207_at	MPP1	98.7	92.1	16.9	143.4	56.6	34.6	91.7	54.2	48.9	12.9	92.9	46.1	37.1	38.5	170.6	133.5	349.8	38.5	177.6	38.9	19.5	158.7	221.4	16.7	24.1	96.4	102.7	143.4	103.2	158.6	69.8	41.9	140.6	94.8	105	3.4	125.9	163.7	223.8	106.3	126.8	57.3	54.9	84.8	148.5	66.7	102.7	93.8
32208_at	KIAA0355	164.9	170.7	95.6	107.5	149.8	65.2	131	188.4	189.9	111.3	114.3	119.9	100.2	136.3	130.1	151.2	57.2	131.4	107.1	140.7	138	184.2	135.3	98.2	64.1	113.5	95	151.5	128.2	127	238.4	131.9	140.5	123.7	164.5	97	474.5	366.7	373	386.8	360.1	451	492.9	379.5	375.4	316	352	427.1
32209_at	MTVR1	328	189.7	409	426.7	247.6	450.2	456	280.5	213.2	428.9	153.6	248	177.3	239.9	313	241.8	1016	274.2	324.7	234.7	307.2	529.2	319.5	377.8	578.2	221.6	353.9	239.4	277.8	245.9	574.7	551.8	975	472.5	575.6	560.6	559.6	848.8	721.2	969.5	579.4	564	705.6	666	439.9	585.2	757.6	786.1
32210_at	PGM1	408.3	431.3	911.3	634.6	748.3	436.3	741.8	365.7	682.8	785.3	679.7	790.1	595.5	598.9	166.1	96	13.7	435.8	533.4	875.1	444.2	366.8	648.1	292.8	171	562.7	369.3	443.9	451.8	458.4	198.4	365.1	135.3	206	226	613.2	149	154	227	94.9	128.9	131.9	160.1	225.6	136.7	131.1	210.4	182.3
32211_at	PSMD13	544.2	292	492.7	417.2	416.4	655.5	717	410.4	307.6	476.2	226.2	512.7	270.6	451.7	469.2	400.7	447.7	553.7	999.4	609.5	420.1	738.8	622.5	568.7	434.1	335.1	275.5	404.1	515.9	286.2	478.4	358.2	195.7	486.5	335.8	142	282.9	254.5	369.6	400.9	353.7	281.7	394.1	388.8	290.5	382.9	532.9	472.1
32212_at	PDCD8	296.3	376.6	498.4	167.2	340	427.5	377.1	284.1	244.8	334.1	432.3	409.3	227.9	417.1	416.9	172.9	626.9	316.7	446	517.7	272.5	305.9	428.3	521.4	467.3	240.3	454.7	256.8	332.7	206.7	573.5	318.2	563.2	384.3	320.1	1050.4	60.8	77.9	128.7	60.8	81.1	113.3	121.3	137.5	195.9	187.3	193.3	139.2
32213_at	POP7	126.5	61.9	106.6	78.1	85.2	103.3	82.6	49.4	18.8	81.2	17.2	98.3	36.6	79.5	171.1	141.5	65.6	59.5	197.3	123	62.5	109.6	128.3	149.3	101.3	52.2	62	38.2	85.9	89.6	145.1	61.1	76.8	110.4	77.5	95.4	5	7.2	8.4	6.6	5.9	91	69.8	43.5	84.1	75.4	26.1	48
32214_at	TXNL1	534.7	625	619.7	538.5	777.9	734.1	621.2	680	654.9	399.4	939.4	951.4	819.2	674.5	1033.9	836.3	498.5	538.8	439.6	819.9	541.2	637.6	337.7	849.8	463.8	554.3	365.5	456.6	554	458.5	713.1	1102.6	850.3	2191.7	897.4	355.2	282.7	332.3	332.9	372.7	426.9	322.5	378.5	367.7	356.6	379	412.3	513.9
32217_at	C12orf22	37.9	166.9	142.1	61	123.8	56.4	52.8	128.8	67.7	62.3	88.7	67.4	91.8	26.4	29.3	61	94.3	88.7	43	45.4	63.3	81.4	88.2	142.9	60.1	68.5	51	39.6	55.9	69.2	175.8	62.7	33.2	146.6	66.3	88	72.7	47.3	140.8	81.4	98.7	100.2	69.8	98.1	101.8	54.2	85	88.7
32218_at	---	722	1130.4	797.7	1030.8	990.8	946.8	1089.8	884.9	938.1	1187	1048.5	937.4	657.5	1287.9	282.1	507.5	927.9	591.4	1121.3	1556.9	1405.8	417.6	627.2	886.3	232.3	670.7	1031.6	696	703	631.5	1229	1106.9	1276.4	812.4	638.7	483.9	762.6	1309	1149.5	1316.2	1258.5	1071.7	932.5	1080.7	1055.5	926.7	802.5	812.6
32219_at	TLK1	688.1	1118	947.7	687.6	1254.9	789.5	1025.8	988.5	1320.2	700	1975.1	1847.8	1793.6	710.7	681	517.2	423.2	786	742.6	760.9	683.2	1032.3	967.9	507.8	349.2	1300.7	985	1411.9	1263.4	1366.7	879.8	776.7	695	841	361	1142.2	335.9	693.7	594.5	560	561.8	788.1	911.2	823.7	658.8	591.8	825.1	1049.1
32221_at	MRPS18B	1107.4	1141.2	1631.9	1520.3	1424.6	1045.7	1269.2	1089.3	1156.7	1010.8	1564.5	868	1817.9	1646.3	1152	1079.6	957.4	741.8	620.8	1315.9	1367.7	899.2	900.9	1554.5	1152.6	1606.2	1140.2	960.3	1376.8	939.1	2428.1	1944	1575.7	1292.7	982	1101.2	264.2	205.1	268.9	245.6	318.9	945.4	1092.6	863.1	740.4	736.4	780	873.6
32222_at	NFATC2IP	384.1	757.1	566.3	195.3	581.9	481.5	331.2	351.8	384.2	289.2	691.3	587.7	556.9	549	813.2	699.5	238.1	432.5	301.1	598.2	508	549.1	396.6	415.9	627.4	417.9	438.2	498.4	586	271.3	491.7	463.9	321.6	889.6	432.8	359.9	443.9	450.5	441.7	576.5	403.5	534.4	441.6	478.4	429.5	416	499.8	456.3
32223_at	SFRS14	853.8	1435.8	1796.5	1096	1278.3	670	929.8	1415.9	1516.6	1121.7	942.7	1347.8	819.5	1312	717.3	2594.3	1196.2	1286.7	1573.9	916	1647.4	622.7	1006.3	1007.1	1079.1	1014.7	1002.5	1381.7	1059.3	1677.5	779	1008.6	892.7	762	797.5	1252.4	2473	1886.9	1500.6	2033.6	1729.3	1253.7	851.5	1087.8	1108.7	976.3	1181	956.2
32224_at	FCHSD2	523.6	913.6	342.8	303.7	495	421.3	302.6	396.5	385.7	292	668.5	644.1	539.2	280.6	209.5	829.9	286.3	425.1	343.5	432.2	362.9	266.1	350.6	315	123.5	428.9	483.2	500	435.4	583.2	144.3	206.5	148.8	277.8	134.3	233.6	1426.1	1082.2	929.3	1151.8	1380.2	1676.3	1047	885.4	1064.8	1144.5	754.4	1007.7
32225_at	ATP1A1	49.3	83.6	97.3	74.9	92.4	127.4	66.4	36.3	99.6	45.1	88.2	96.5	111.3	70.4	115.9	110.5	130.3	71.4	63.5	67.6	113.1	62	71	72	87.3	112.4	143.8	118	107.4	109.4	117	62.5	126	93.1	175.3	151.6	52.3	65.7	87	67.5	76.6	112.3	68.3	101.1	102.6	75.8	78.2	99.4
32226_at	MAP4	286.9	594.5	410.4	782.1	636.3	574.9	335.6	485.8	657.4	310.8	743.3	639.7	524.6	308.9	466.6	394.1	245.2	317.9	345.7	413.1	366	1273.9	545.2	864.2	578.3	642.2	776.3	661.2	633.8	846.9	658	805.8	625.7	500	238.4	739.2	335.2	403.1	320.8	479.9	361.7	340.6	292.3	391	379.2	384.9	506.4	369.1
32227_at	PRG1	664.6	164.3	126.3	855.5	482.7	1017	568.5	302.9	11	35.9	2202.1	519.6	3594.8	13.9	421.3	302.6	2.9	67	115.6	21.1	126.6	1824	3379.3	902.5	1603.7	1955.7	1679.1	1490.5	1811.5	1803.8	1265.9	2244	1938.7	1120.5	334.8	654.9	497.3	800.3	1378.9	1008.2	756.6	161.5	325.3	271.4	173.8	189.9	527.6	546.7
32228_at	AP2A2	521.9	309.1	329.4	511.5	310.9	531.5	473.8	478.6	717.3	493.5	263	320.6	266.1	515.1	421.1	509.4	585.8	618.5	580.4	463.4	514.4	578.3	558.4	556.4	556.9	463.5	620.7	664.9	457	526.1	416.3	452.9	434.5	388.1	492.4	707.4	861.6	925	933.8	832	602	585.7	520.8	684.2	717.6	644.6	467.6	466.8
32229_at	EIF4E2	1420.5	820.9	761.5	625.4	886.3	940.3	994	909.6	884.7	667.9	778.5	607.2	655.5	630.8	867.7	1630.3	872.5	1153	1506.1	783.3	835.6	503	488.8	418.5	831.1	668.8	780.5	605.3	751.6	622	877.8	573.7	365.4	530.7	910.6	635.5	343.1	407.4	450.1	334.6	301.8	258	441.7	425.3	509.7	483.6	575.8	411.9
32230_at	EIF3S2	1206.3	775.7	922.2	1045.7	633.6	1005	1206.7	1433.7	846.2	864	690	915.2	608.1	1031.3	719.5	735.3	936.6	783.9	1223.2	938	769.2	574.9	1160.9	677.6	752.6	782.8	597.1	685.2	891.3	492.8	756.7	585.1	963.8	718.5	1163.2	504.1	486.5	565.3	528.5	349.8	568.6	506	470.6	441.2	435.2	486.7	632.1	504.1
32232_at	NDUFB5	1101.7	1364.1	1525.4	755.9	1169.3	891.9	861.5	1080	1143.1	934	1624.7	1309.9	2074.5	1743.1	814.8	1326.3	1195.2	836.3	1125.5	784.1	606.5	1221.8	1237.3	797.8	1505.9	1108.2	319.9	1081	833.5	986.7	1081.1	1238.8	2773.3	1019	840.1	307.6	542.5	413.5	660.6	588.2	811	365.9	552.6	519.5	590.1	692.8	863	721.1
32233_at	TOR1B	36	46.2	89.3	27.9	78.2	39.7	54.6	41.4	45.3	30	78.9	77.4	88.5	84.9	78.9	70.8	104.2	34.3	53.4	61	49.5	79.3	114.1	698.8	69.7	60.1	43.7	50.3	49.9	61.8	90.9	70.1	128.5	60.1	39.8	77.1	39.5	46.7	38.5	28.3	16.9	94	90.5	74.8	55.3	70.3	70.3	102.6
32234_at	TOR1A	253.4	358.5	277.1	163.7	338.7	340.4	315.5	246.2	235.8	234.6	273.9	353.1	284.7	336.8	581	245.8	401	232.7	251.6	285.7	338.7	564.4	699.2	794.9	184.8	462.6	284.3	301	354.7	223.8	257.8	265.6	388	571	321.4	418.6	126.7	109	276.9	99.6	135.8	248.3	291.4	333.4	277.9	315.8	342.9	337.9
32235_at	MGRN1	476.7	680.1	561.3	409.3	440.9	660.8	404.8	606.4	427	476.8	759.8	449.4	639.1	585.8	518.4	519.4	562.3	449	409.3	472.5	638.2	667.3	591.1	613.3	640.5	874.6	733.9	879.5	708	1012.6	501.5	412.4	537	405	464	954.6	852.4	828.8	726.2	722.8	838.2	927.7	649.8	528.9	628.4	622.2	643.8	647.7
32237_at	KIAA0265	149.1	210.5	479	338.4	164.7	177.7	173	188.8	148.4	166.9	164.3	283.5	241.3	219.5	190.2	176.5	193.8	219.8	388.2	94.7	130.1	75.2	49.1	210.8	125.1	136.2	114.8	118.4	136.8	181.8	371.4	123.8	337.6	176.6	127.1	189.6	103.1	91	123.6	117.4	179.7	163.1	172.8	171.5	176.3	138.3	195.6	163.6
32238_at	BIN1	224.5	28.4	11.4	517.3	24.1	65.9	460.3	59.8	123.7	22.3	149.3	156.9	355.1	31.7	50.8	40.7	27.8	66.3	159.3	28.5	462	151.3	41.3	180.9	136.4	341.9	92.8	377.2	441.1	439.8	68.6	24.3	350.2	166.3	18.6	63.4	1397.1	1474.4	1630	1437.4	1152	1030.7	798.2	1107.7	993.3	1293.3	1154.4	975.1
32241_at	TARDBP	1681	2237	1776.9	710.6	1724.5	1824.7	1785.7	1634.3	1301.1	1775.3	1251.1	1794.4	1247.2	1424.9	1545.2	708.9	1133.2	1825.8	1269	1564.3	1691.5	1427	1690.9	1451.4	1347	818.1	1295.5	1127.5	1281.8	790.1	1895.9	1451.6	1161.5	1357.5	1553.3	2468.4	926.1	782.2	622.8	1206.1	1139.2	1075.7	1187.2	1156.1	1022.3	860.8	996.3	916.6
32243_g_at	CRYAB	62.8	10.7	18.2	30.4	15.5	44.5	10.9	28.4	28.6	36.8	18	32.7	19.8	43.3	31.4	7.3	36.2	8.9	6.3	16.2	27.2	39.9	44.2	36.4	38.3	17.7	38.6	58.3	30.9	26.9	29.7	25.8	32	7.5	20.7	25.4	40.1	44.9	17.2	41.2	11.5	30.7	35.8	40.8	16.3	12.5	27.9	27.7
32244_at	METTL3	199.2	163.4	119.2	210.5	201	174.7	194.8	236	180.3	265.1	201.2	158	186.1	245.8	138.8	289.5	167.7	185.9	297.5	184.9	253.2	206.7	206.1	218.1	261.3	259.2	213.4	271.6	246.6	262.3	186.6	152.4	183.2	237.4	189.2	191.6	214.1	225.8	236	203.8	248.4	352.9	276.8	231.9	312.5	335	293.4	356.8
32245_at	METTL3	476.4	600.8	1244	507.7	959.1	458	791.2	848.2	524.2	419.3	512.9	745.6	747.1	627.5	314.2	239.9	347.2	689.7	855.1	715.4	684.1	311.7	287.2	202.1	1090.4	574.5	625.9	607.4	486.5	382.2	451.1	435.7	455.5	452.2	712.9	524.9	624.8	470.4	440.4	483.2	849.8	676.2	659.1	438.7	306.4	453.1	498.2	480.5
32246_g_at	METTL3	393.1	404.4	313.6	213.2	326.5	298.5	277.9	353	266.3	378.9	336.1	459.4	378.5	351.1	310.9	169	306.3	344.4	267.8	333.6	390.2	221.4	215.1	214.4	552.6	348.5	297.9	375.3	291.7	320.8	306.1	179.9	273.9	377.9	313.8	250.4	400.3	291	327.1	371.9	468.9	451.6	330.3	345.6	197.4	379.3	337.2	389.2
32248_at	PRO2730	138	387.8	258.2	150.9	303.8	188.8	289.9	242.7	116	154.3	208.9	254.5	184.9	215.1	192.2	142.8	114.6	158	137.8	230.9	233	230.7	188.4	189.3	160.4	176.8	183.2	128.1	207.2	143.8	252.6	221.9	192.9	244.5	142.8	256.1	78.7	168.4	168.3	97.6	91.8	383.9	273.3	180.6	160.1	288.3	227.4	266.2
32250_at	CFH	9.9	12.4	12.3	12.5	6.7	8.7	10.2	10.9	16.2	12.1	9.3	18.6	29.3	10	46	15.1	16.9	12.6	13.6	11.8	13.3	16.2	30.1	80.5	14.8	28.7	12.6	17.4	13.2	29.7	9.8	60.3	303.5	99.6	148.5	23.8	38.2	28.7	33.2	26.7	55.1	11.1	20.3	23.2	21.7	15.3	40.1	19.8
32251_at	TCEAL4	50.7	6.9	19.2	43.2	7.7	7.5	273.5	222.3	28.9	18	405.2	2.7	429.5	28.2	249.8	220.7	31.3	142.8	307.2	29	52.5	4.2	35.1	33.2	19.3	352.8	462.9	295.2	325.6	533.3	216.8	311.3	384.3	663.8	55.3	27.9	45.5	93.2	155.6	101.9	90.7	138.7	150.5	193.8	203.2	151.1	185.3	199.9
32253_at	RERE	811.3	810.6	1246.1	1134.3	1606	559.9	725.5	2110.4	956.1	540.1	949.4	1049.2	732.1	1499	297.2	240.4	1460.1	1675.8	967.5	1002.3	1457.7	538.5	773	419.3	268.1	634.3	661	1203.1	652.9	1138.6	548.2	456.7	1062.4	316.1	777.9	2828	1678.8	1823.5	1195.1	1696.9	1741.1	1586.7	1440.6	1583.3	1353.5	1359	1521.3	1136.8
32254_at	VAMP2	410.1	637.6	606	678.3	440.6	393.7	342.5	748.4	676.2	706	616.7	645.5	760.2	672.4	357.6	550	757.9	534.7	408.6	617.3	729.7	614.3	486.8	469.6	502.8	635.8	633.9	552.1	517.1	903.8	510.2	579.9	663.9	739.8	393.7	434.3	1920.4	2229.9	1398.6	2263.1	1771.9	1146.5	1019.3	1106.5	1249.8	1163.8	981	1595.5
32259_at	EZH1	137.1	224.6	225.8	279.5	293.5	130.7	118.9	147.9	256.4	174.5	160.7	218.1	196.3	355.2	126.4	428.1	186.2	201.7	109	202.2	249.2	222.4	159.2	199.1	204.1	139.5	205.7	133.7	120	122.4	221.3	312.1	584.6	339.1	116.3	193.2	670.5	605.7	543.3	601.8	664	386	417.9	331.5	304.4	248.5	366.8	489.9
32260_at	PEA15	770	420.5	748.5	313.9	403	787.1	1362.1	911.1	710.5	555	1133	540.8	681.7	641.1	697.3	1149.5	902.1	513.2	328.1	481	574.5	438.8	885.8	961.7	399.3	1189.2	1021.9	892	814	1857.3	1138	678	404.9	411	572.1	1052.1	685.2	941.4	1119.8	1317.6	930	735.2	834.8	740.3	616.5	851.3	1177.5	1037.3
32261_at	BAZ1B	344.5	1074.2	1179.5	297	827.4	469.3	720.8	580.1	705.9	952.1	485.5	1384	332.9	1061	744	499.3	780	574.6	843.2	778.3	635.8	388.9	521.2	591.4	451.1	366.1	440.6	497.5	585.8	386.8	1534.2	493.8	754.8	484.2	375.6	868.1	153.8	142.2	202.5	194.7	193.6	444.7	323.6	406	418.1	406.1	457.2	473
32262_at	KIAA0859	180.4	329.9	164.7	70.3	248.6	376.1	197.2	326.8	111	162.3	175.4	247.7	219.8	185.3	215.3	232.6	47.7	170.3	178.4	235.5	173.6	146.2	318	192.2	69.9	228.6	216.6	200.2	208.9	116.6	469.7	460	117	243.3	218.4	299.1	34.3	44.1	45.9	52	25	183.3	236.5	150	219.7	156.7	148	183.5
32263_at	CCNB2	625.5	909.2	862.6	969.5	1326	1199.6	582.9	268.8	570.4	707.8	594.1	943.3	383.9	499.8	487	1306.8	214.4	810.6	927.2	486.3	662.3	750.1	878.5	667	1441.8	401.6	325.8	460.2	532.1	566.5	594.6	452.4	926	730	614.6	619.7	14.4	9	9.6	11.1	7.6	10	69.3	139.7	142.1	171	141.7	60.3
32264_at	GZMM	29.3	5.8	9.4	23.5	12.8	46.6	21	19.7	22.4	32	5.7	13.8	19.6	22.9	19.7	17.6	26.3	28.4	22.7	13	20.7	26.9	23.5	16.7	11.6	21.5	25.9	30.6	24.2	25.5	11.6	14.7	17.7	14.4	26.3	20.1	24.8	40.5	35.8	22.1	19.2	23	26.9	15.4	33.8	28.8	25.4	26.4
32265_at	NR4A1	66.5	12.2	12.1	82	35.6	90.8	48	67.5	64.9	59.8	26.1	38.8	20.3	46.3	21.7	27.4	90.1	81.4	46.7	55.4	48.7	75.1	20.6	28.6	27.8	87.2	30.8	115.3	66.2	87.5	39.1	40.6	62.9	44.1	52.3	68.3	110.1	154.9	99.1	144.2	136.1	69.6	54	48.4	27.4	31.9	59.1	57.7
32269_at	MAGI1	147.9	54.2	87.1	291.5	93.6	234.9	222	274.1	393.9	159.2	112.4	125.3	59.7	214.4	99.5	115.9	227.8	248	190.8	155.2	222.9	219	210.9	244.1	259.9	142.8	197.5	239.6	163.8	185.3	90	171.1	85.7	92.7	232	261.3	284.6	315.9	193	293.5	215.6	247.6	247.2	248.4	182	115.6	113.5	193.8
32271_at	FOSL1	140.7	60.5	55.2	244.9	53.7	162.6	164	163.6	337.8	232.5	73.9	104.6	92.2	182.3	186.4	172.5	228.1	196.7	112.6	162.9	167.5	176.7	156.5	182.5	177.9	140	227.9	315.7	172.1	227.3	90.2	116	73.1	105.3	156.7	153.1	310.1	372.6	258.8	342.8	275.6	228.8	215.2	157.5	105.1	242.9	173.1	218.8
32272_at	K-ALPHA-1	4745.4	4735.1	1765	5850.4	4279.6	5006.4	5550.1	6190.8	5630.7	6968.2	5068.2	2218.9	5497.4	4869.6	8197.2	5478.4	5986.2	7847.9	3875.8	6073	6128.1	4640.9	5633.1	5993.5	5495.4	4469	4894.5	7749.1	5552.8	7670.8	9458.5	7081.4	7125.5	8529.5	5049.4	5153.1	2216.4	1873.6	1572.7	2299.4	2046.7	4149.7	4356.2	5565.9	5266.2	5726.7	4287.2	3557.4
32274_r_at	G22P1	195.4	133.5	195.6	189.4	138.7	419.4	201.4	75.9	451.7	155.7	92.9	138.4	135.8	222.4	262.4	203.2	354.2	298.6	430.4	275.4	145.6	283.3	231.9	432.5	561	97.5	325.3	283.5	238.8	337.8	177.9	161	406.1	50.1	262.7	402.4	469	645.6	248.3	554.8	344.9	262	286	381	164	223.6	131.7	290.9
32275_at	SLPI	11.6	16.4	12.2	23.8	29.6	41.9	48.1	23.7	47	35.4	26.3	25	23.8	22.3	33.7	27.9	25.7	28.6	16.8	8.9	30.9	41	16.1	44.5	33.8	9.2	43.4	27.2	22.8	23.1	997.9	17.1	3.5	40.3	33.7	13.7	12.2	62.5	53	34.7	41.3	32.2	46.2	26.2	16.1	15.4	40.3	35.1
32276_at	RPL32	6212.9	6019.2	3823.1	8967.9	5526.4	6672.4	7854.6	7178.1	9213.6	9435.9	6090.1	4028.8	6002.8	6748	10292.7	9309	6654.9	8820.1	8661.6	8037.2	8015.4	6196	7000.6	7688.3	7458	4957.1	6795.3	9493.7	5868.4	10127.1	9664.4	10833.5	14018.5	11984.1	6854.4	5374	12905.7	10049	10111.6	9288.3	10295.5	12007.7	7686.1	8732.1	10805.1	9215.7	5930.2	6133.4
32284_at	TBX1	58	21.7	6.7	39	11.8	26	33.5	42.4	24.1	25.7	21.2	17.2	18.3	20.1	76.9	59.1	65	4.1	44.2	33.6	18	49.1	28.4	25.8	60.4	46.8	40.2	65.4	14.3	26.6	22.8	5.5	52.6	23.2	28.6	23	74	76.4	51.5	78.8	69.9	37.5	66.6	70	101.3	77.9	76.4	70.5
32286_at	TBX1	20.3	23	75.6	106.6	75	88.6	108.9	30.9	80.7	120.6	30.8	52	54.6	70.9	78.2	109.4	96.9	63.6	70.2	112	78.4	136.1	71	42.1	94.3	40.4	86.3	86.3	48.9	110.7	108.4	105.2	62.2	110.2	29.4	26.9	255.9	230.2	90.4	192.2	155	108.9	144.3	124.7	244.8	106.4	114.6	144.6
32300_s_at	TH	42	37.6	14.2	63.1	23.5	53.7	62	61.8	37.1	52.2	39.1	23.9	44.8	23.8	67.7	52.5	52.6	64.6	73	48.8	61.4	29.9	75.1	81.1	50.6	53.4	53.7	72.2	40.4	40.3	9.7	22.8	34.8	37	19.4	54.2	40.9	77.7	102.4	86.1	94.3	60.5	60.5	57.6	120.1	77.6	46.7	81.4
32303_at	ETV3	17.6	25.5	15.7	12.3	37	34	82.5	33.6	135	44.6	32.3	26.6	46.8	19.6	64.8	74.3	12.7	31.6	32.7	43.6	108.9	83.5	56.9	80.2	81.3	99.2	88.2	96.7	15.6	70.3	17.6	9	64.3	28.3	30.8	95.7	161.8	140.6	135.2	131.9	80.3	93.4	66.9	35.4	86.8	33.6	20.4	71.1
32305_at	COL1A2	7.2	2.1	8.6	3.2	14.4	3.9	3.3	3.4	5.2	5.9	6.7	2.7	1.4	3.8	5.7	2.6	6.8	9.9	10.6	1.4	14.1	1.8	2.5	8.2	7.7	3.3	16	10.2	4.2	2.2	1.8	1.7	2.5	1.7	7.4	2.1	9.1	53.4	6.8	17.2	19.7	26	31	32	14.9	33.8	16.5	45.1
32306_g_at	COL1A2	16.2	13.1	2.4	27	3.1	11.4	9.9	7	5.4	6.3	3.7	2.3	9.8	18.1	33.2	7	14.4	12.6	2.1	8	24	33.4	23.6	20.6	3.8	2.2	13.9	7.5	27	8.3	2.2	3.6	1.3	7.1	3	2.6	36.5	37	26	12.9	9.1	3	13.3	24.6	8.2	28.3	7.7	2.8
32307_s_at	COL1A2	18.4	11.9	2.4	6	9.4	21.9	3.9	5.3	12.7	7.1	13.7	10	8.1	21.5	7.7	4	7.6	21.7	6.1	16.4	6.3	2.8	6.1	3.5	27.2	39.6	17.7	21.7	25.4	47.2	2	2.4	10.3	7.3	17.8	3.7	26.2	19.4	33.6	46.6	18.7	5.2	31.5	11.1	10.2	4.8	17.3	6.6
32311_r_at	PMS2L1	61.3	37.4	114.8	162.6	50.4	69	77.1	31.1	213.1	89.9	29.5	160.7	32.6	211.8	85.5	162.9	60.7	71.7	144.4	56.6	69.3	70.3	85.2	24.6	114.3	58.5	37	69.5	51.2	57.3	103.4	38.5	69.5	40	42.8	30.2	80.7	72.7	38	58.2	60.2	10.3	66.9	90.1	64.1	58.1	49.1	25.1
32313_at	TPM2	20.7	8.8	11.8	1020.3	10.8	13.7	93.2	13	17.1	15.3	10.6	8.6	16.9	115.4	18.6	25.6	16	17.9	26.9	13.8	16.5	1559.9	742.1	17	23.6	18.5	54.5	12.7	16.9	21.1	7.8	29.7	7	8.5	13.7	15.6	19.7	30.5	35.6	24.3	19.7	16.5	11.6	19.8	20.3	16.4	13.9	66.6
32314_g_at	TPM2	5.3	1.4	0.8	1566.1	0.7	8.9	170.9	2.7	8.6	11.1	7.7	0.9	11.7	217.6	10.2	11.8	3.6	10	15.9	5.5	4.1	2604	1955.9	6.6	4.6	6.8	2.4	2.4	4.9	4.8	2.8	3.2	19.8	6.7	2.1	2.5	5	1.7	16.1	4.6	1.4	3.7	16.1	6	6.7	39	5.1	69.8
32315_at	RPS24	7349.4	5316.4	3665.5	8778.4	4759.5	6565.7	7049.1	6901.3	8600.4	8534.4	6273.1	3663.2	6004.5	5830.6	10401.6	9038.3	7952.2	8445.9	8069.2	8389	8032.1	6899.8	8024.9	9440.3	8182.6	5681.2	6078.3	8491.6	6808.6	7987.2	10729.2	8945.6	12716.9	13458.9	5828.7	5287.5	20524.4	8689.1	8779.8	9787.9	9531.3	9431.5	6727.5	10064.1	10702.6	9212.7	5987.1	5700.3
32316_s_at	HSPCA	6185.6	6791.5	4550.8	5266.5	6455.4	6117.9	7292	6502.3	3380	7944.4	5899.4	4705.2	4882.4	5257.1	7489.6	3229.8	5235.6	6773.2	3498.9	6658.2	5667.5	5678.4	7015.9	6169.2	6714.6	4697.3	5503.4	5733.2	6436.7	3012.7	7683.3	4541.5	4240.8	5906.5	5387.6	6955.2	2129	1802.9	1909.1	2941.7	2647.4	3136.9	4201.5	3691.5	2426.5	3383.7	3668.8	3167.3
32318_s_at	ACTB	7246.4	5233.9	3480.7	6381.9	5308.1	6611.4	6717.9	7951.7	6432.5	8846.6	4485.8	3816.1	5201.9	5203.5	9156.7	6867.9	6235.8	9168.3	6708.5	7338.2	7448.2	6050	6432.9	7551.6	6737.4	4316	5924.6	11516.7	5336.7	10290.7	9805.9	9513.8	8576.1	6161.7	6198.7	6755.6	7696.2	6672.2	7074.8	6997.3	7182.9	12563.5	6576.8	9819.5	10530.3	6862.9	3986.4	4418.5
32319_at	TNFSF4	26.9	5.5	10.4	70	24.4	96.9	40.7	14.5	133.1	61.1	174	19.5	522.6	35.1	118.9	30.7	75.1	51.5	170	87.5	64.7	48.6	86.8	71.5	23.3	139.4	812.3	327.1	118.7	170.7	6.7	38.9	111.1	44	40.1	60.6	12.5	45.8	22.1	22.2	60.8	187.4	217	118.5	206.2	96.4	72.7	166.1
32321_at	HLA-E	167.9	233.9	214.2	1723.8	462.5	311.7	302	413	563.1	519.2	1567.6	276.1	1140.2	4.7	187.6	293.1	737	170.7	479.7	421.2	281.7	393.9	627.9	407.6	373.2	1222.4	1246.5	848	502.4	2120.7	60.4	503.1	1531.2	227.6	126.3	470.3	5130.7	5510.8	4801.4	5138.6	4805.1	4505.9	4570.3	4535.2	3622.1	4260.1	3636.1	4640.5
32329_at	KRTHB6	190	91.6	103	142.4	89.6	124.3	137.3	135.7	177.3	159.7	91.1	118	107.9	136.4	187.3	155.3	175.5	178.5	168.4	147.2	179.8	346.7	330.4	228.4	407.5	132.3	170	194.5	162.7	146.8	106.4	120.5	627.7	123.9	156.4	139.4	351	328.3	326.5	336.5	352.9	203.9	205.2	190.2	224	190.3	177.1	175
32330_at	RPS11	8909.7	5497.5	4015.8	11729.7	5594.1	5722.3	8883.6	10259.9	10727.6	11613.1	6500.6	3538.8	6889.1	7231.4	12138.5	8573.2	8861.2	11011.2	8609.5	9933.5	10500.8	8254.3	8634.2	10256.6	7775.7	7713.7	6512.1	8143.8	9033.3	8937.1	12233	12710.8	15397.3	16261.8	8595	4803.6	24235.9	6477.1	7961.5	4273.8	5353.7	15834	6465.7	11101.3	14339.6	11220.1	5286.7	3889.3
32331_at	AK3L1	167.6	27.1	477.6	1036.2	12.1	964.6	1174.1	445.5	18.3	21.4	161.4	645	86	122.9	147	203.3	151.7	16.9	160.4	119.9	172.5	466.2	237	311.1	223.7	575.6	66.3	471.9	314.9	203.9	112.8	18.8	67.9	19.6	66.7	30.3	17.6	11.5	52	42.9	20.5	30.9	28.4	18.4	88.9	7.3	40.2	38.4
32332_at	IDH2	620.4	71.3	104	2311.9	405.8	702.3	685	352.8	362.7	1060.5	549.7	460.8	462.6	404.9	848.1	978.6	1090.9	285.1	605.3	313	1058.8	677.1	210.2	1313.1	2554.8	721.2	872.1	664.5	776.5	758.8	211	594.6	828.5	268.2	260.8	17.5	629.2	494.9	415.9	610.7	477.6	291.5	284.3	392.5	426	516	578.4	316.7
32334_f_at	UBC	7329.1	5678.3	3656.1	7204	5348.3	6824.8	6858.2	8070.1	9099.4	9741.8	6213.4	3559.1	6221	6046.8	10713.1	7909.8	6788.1	7527.7	7196.6	8455.7	8168.1	6549.2	7155	7660.9	6674.5	5888.1	7334.9	10716.4	7190.4	11021.2	10069	10154.2	11905.1	8810.3	6926.4	5886.7	20103.4	8196.3	8083.4	9264.1	10437.8	9479.4	6422.9	6700.6	10854.4	9118.2	4800.4	4657.3
32335_r_at	UBC	1070	1371.9	925	1735.4	1593.9	1510.2	1303.7	1748.1	1391.2	2453	1957.3	1010.9	1658.3	1756.2	1317	1123.2	2808.2	1661.6	937.6	1694.6	1217	1970.9	1331.8	1338.5	1395.5	2098.7	1485.4	2263.6	2096.3	2165.4	4836.9	4144.8	4956.4	3478.5	1250.3	1060.8	3729.8	3787.5	2984.7	4917.9	4679.2	1639.8	1482.6	1576.8	1388.7	1593.2	1933.6	1781.5
32336_at	ALDOA	6274	3941.9	2082.6	7029.5	3805.5	5852	5473.3	5665.7	7638.1	7033.3	5168.4	2349	4889	4403.6	5760.2	5644.6	4324	8129	4699.5	6767.6	6123.6	4688.7	5196.4	5804.9	6453.1	4165.8	6618.4	6813.4	4965.6	5527.5	5381.2	7518.4	4955.9	4945.2	7699.8	5185.3	2642.5	3149.2	4106.5	2403.8	2741.8	2821.7	2562.9	3728.2	3249.2	2946.1	2853.1	2467.5
32337_at	RPL21	6910.6	6144.7	5000	7961.5	5496	6714	8003.1	7528.2	9004	7966.9	5936.9	4340.3	5647.9	6217.4	9823.3	6443.6	6528.9	8766.2	7001.8	7816.2	8784.7	6424	6543.2	7219.4	5661.3	6008.1	5900.3	9315	6834.4	9667.3	8811.7	8836.2	10792.9	9031.1	7082.5	4073.1	16791.5	8987.6	8694	9335.2	10702.5	11840.6	6853.2	9436.4	11215.1	8035.9	6057.8	6216.1
32340_s_at	NSEP1	6018.4	4289.6	3008.7	4970.2	4373.3	5136.3	5554.8	5258.4	6248.8	6538.2	4177	2574.6	4305.2	5371.8	7908.1	4404	5661.7	6056.5	4507.6	6814.2	5739.6	4149.2	5627.8	4859.9	5512.5	4469.5	4493.6	4291.7	6101	4007.2	4643.3	6878.8	7446.3	5288.9	6069	4904.3	6509.3	5448	4614.3	5796.8	5562.2	3106.9	3307.3	3798.4	3870	3818.3	3607.8	2893.3
32341_f_at	RPL23A	9459.5	6124	4259.9	10790.1	4690.7	8290.8	8514.8	9704.4	10246.1	11084	7422.2	4006.4	6887.5	6934.9	12557.3	8603.3	9609	10699	7779.9	9676.1	10006.4	8150.4	8960.4	9914.2	9022.1	7491.7	8863.6	10107.8	8504.7	11143.4	12963.4	13848.5	18610.9	16394.5	8681.2	7802.2	22661.2	9112.4	9692	8007.7	8296.7	13559.8	7481.5	11164.2	14080.6	9423.6	6381.6	5724
32343_at	EPB41	36.1	36.7	18.5	39.4	26	103.1	21.8	60.6	71.6	83.5	13.5	109.3	21.8	106.4	112.7	9.3	98.2	79.5	9.4	120	76	40.6	55.3	83.2	46.9	11.6	69.9	45.2	39	7.3	33	27.5	41.1	45.6	57	108.6	75.5	113.7	122.7	97.7	95.1	110.3	82.5	57	87.7	80.6	95.5	72
32350_at	MALT1	129.4	177.6	196.7	107	286.2	168	133.2	94.8	202.5	91.3	472.5	433.7	235.1	95.4	148.6	107.9	96.3	127.2	40.5	137.1	68.1	106.6	76.1	321.2	42.9	464.6	221.7	233.5	445	369.7	48.8	174.2	133.2	150.6	318.3	303.8	240.2	283.4	311	347	411	269.1	390.7	238.8	171.4	233	274.7	271
32352_at	PNMT	260.4	132	83.4	157.8	138.6	198.2	170.8	146.5	258.6	274.2	169.3	115.9	157.2	201.5	212.2	321	211	189.2	228	155.4	290.4	171	211.1	273	192	155	243.8	174.6	302.1	269.6	149.5	115.3	135.2	188.7	211.1	172.1	512.6	436.2	385.2	430.8	331.8	442.2	440.3	314.3	330.9	391.8	206.3	310.5
32353_at	KLKB1	69.1	17.2	15.8	16.8	15.7	48.4	6.5	23.3	48.6	10.2	19.4	6.7	21.8	10.8	32.5	20.2	12.5	42.2	42.1	25.8	14	55.7	28.2	11.9	50.1	23.8	36.5	16.9	28.2	64.8	13.1	21.7	28.1	38	40.4	14.9	173.7	87.5	49.8	83.5	66.8	102.1	66	49.3	73.3	25.2	64.8	88
32360_s_at	TOP3B	164.6	84.1	107.9	65.5	64.5	86.2	93.6	204.6	73.1	30.6	66.2	94.6	63.8	89.5	26.8	38.9	105.5	156.1	58.4	65.9	129.3	69.7	101.3	58.5	78.5	108.9	115.2	53.7	35.5	29.5	102.7	31.6	19.2	14.3	98.7	134.1	204.5	213.6	139	151.1	136.8	123.7	154.7	114.4	229	124.9	147.9	130
32362_r_at	TOP3B	271.1	73.1	95.7	196	18.6	186.9	104.4	161.2	147.5	151.3	108.3	37.2	30.7	143.5	225.9	293.4	286.5	184.7	212.8	191.9	172.3	141.6	128.6	188.3	215.3	215.5	365.5	267.4	127.6	212.1	145.7	103.9	251.5	155.9	185.9	91.7	217.2	338.3	249.9	396.6	227.2	169.7	102.6	107.7	453.1	252.1	195.6	234.1
32370_at	GZMH	16.6	12.9	19.2	51.3	7.9	99.1	53.4	25.3	55	42.4	5.1	25.3	8.5	21.6	78.3	63	75.9	26.9	26.1	40.3	20	42.4	90.9	96.9	51.9	39.9	74.8	24	56.9	10.7	30	15.4	59.4	26.8	53.8	60.8	132.3	96.2	99.8	116	69.7	14.2	48.2	14.6	95.1	84	47.2	33.2
32372_at	CTSB	94.1	102.2	52.7	52.1	72.2	85.5	77.1	67.8	101.5	94.3	79.4	74.1	44	127.8	80.2	101.3	115.2	114	116.8	93.6	149.3	56.3	78.3	100.3	76.5	96.8	94	176.9	137.6	99.8	68.7	130.2	48.2	87.9	39.4	114.7	246.3	289.4	191.9	307.5	318.4	161.8	90.2	135.8	116.9	64.9	176.6	198.6
32374_at	PCDHA12	99.5	32.5	31.1	54.5	17.7	48.7	59.6	50.1	80.1	67.2	23.4	25.1	34.7	62.8	78.1	65	68.6	86.2	34.2	84.9	38.3	66.6	49.5	73.1	90.9	36.2	75.3	86.5	74.9	127.4	44.8	27.3	44.6	38.9	60.8	53.4	260.6	80.9	132.1	114.9	104.7	134.5	10.8	64.8	93.7	63.9	70.8	99.6
32376_at	SLC25A20	106.8	64.6	71.8	38	40.7	140.7	51.3	33.8	146.3	47.5	91.2	90.4	36.8	107.4	95.5	70.5	33.8	96.8	62.2	73.2	119.7	96.7	135.6	185.9	83.1	26.3	73.4	76.9	68.4	20.4	76.7	376.7	266.2	109	93.2	48.5	43.4	14.1	27.6	13.3	26.9	40.6	23.7	90.2	77.7	16.1	38.3	78.3
32378_at	PKM2	6457.8	3900.3	3351.7	8971.9	5141.3	6679.4	5371.4	7559.9	6107.6	5973.5	5346.7	3243.1	5268.2	5063.7	5129.3	8406.4	4143	8037.9	7575.4	5819.2	5218.3	6750.2	6900.5	7397.7	7669.3	6476.5	6724.6	6902.9	6761.6	4903.6	5292.2	4959.1	6987.5	3103.4	7667.7	7488.2	1372.4	2773.5	3087.4	2946.7	2498	2261.9	3246.4	3727.8	4258	3167.8	3881.9	3239.5
32385_at	---	41.4	32.1	16.3	28	24.4	23.5	38.6	19.4	73.9	20.9	25.7	31.6	36.6	68	33.7	50.1	34.9	38.8	43.2	53.7	52.9	49.2	67.2	24.6	57.9	4.3	26.2	80	33.9	33.6	23.2	40.6	35.3	34.3	10.1	50.3	201.2	182.3	159.1	191.9	198.6	190.1	153	125.7	149.5	141.2	140.3	174.7
32387_at	LYPLA3	81.9	10	34.3	140.3	9.9	58	50.2	16.9	153.4	56.1	6	60.6	5.7	77.7	13.4	7.1	11.8	78.7	13.2	22.4	126.9	11.6	32.6	8.2	17.4	35.3	79.8	88	11.8	85.1	40.6	34.9	207.6	2.3	96.7	23.6	24.3	24.4	21.7	20.2	17.4	19.2	14.2	13.2	19.3	11.9	52.2	18.9
32389_at	---	72.6	49	5.5	64.9	17.5	136.1	50.7	60.5	423.6	125.3	4.1	4	7	41.7	9.9	35.3	203.7	123.9	7.9	82.4	142.2	97.8	404.5	71.3	201.6	21.8	165.3	55.8	45.6	379.8	4.6	30.8	31.6	26.6	3.5	191.5	119.8	143	178.2	254.4	106.5	437.1	142.3	413.6	150.4	165.9	85.6	49.5
32393_s_at	HNRPDL	87.2	185.4	109.9	67.5	160.7	75.8	115.5	126.2	105.8	97.3	158	106.8	186.7	155.9	188.8	138.6	94.9	159.2	79.3	123.4	178	85.8	147	129	116.9	169.3	87.7	227.8	202.7	134.4	281.3	267.6	224.3	276.7	80.6	101.8	594.1	240.7	169.7	315.7	428	176.2	115.3	107.9	116.2	156.7	119.3	148.3
32394_s_at	RPL23	4743.5	4995	3414.1	4279.3	5300.1	4555.7	5160.1	2898.2	5414.1	3664.4	5064.4	3517.2	4429.5	4372.7	5945.9	7204.9	4544.1	3731.8	4337.9	4852.5	4345.1	2293.9	4010.2	4807.6	3099.6	3631.6	2881.8	3548.7	3652.2	2133.8	5078	4643.3	8193.6	4940.5	2482.4	2541.3	8392.3	6585.3	6209.2	7324.8	8076.9	5125.2	4895	5696.4	5777.5	5463.9	4608.1	4436.9
32395_r_at	RPL23	7795.7	7009.2	4538.7	8456.9	7043	7716.4	9034.3	5320.5	11556.3	7046.6	5390.6	3853.6	5307.9	6721.3	8916.3	10368.4	6655	7380.6	5547.7	6996.5	7144.5	4189.7	5476.7	6583	5115.2	4949.8	5420.8	7749.9	5921.9	6308.7	12315.9	11043.6	16764.9	12558.5	4652.7	4566.8	14487.9	10118.3	10131.2	10356.1	11672.9	9302.3	8454.8	9830.4	9511.3	8580.7	6619.8	7082
32396_f_at	ERCC2	50.4	37.7	37.2	75.4	55.8	7.9	48.7	145.6	64.3	103.8	51.2	56.8	43.2	113.1	35.3	39.2	55.6	69.1	70.5	76.3	110.8	115.4	31.2	62.5	108.4	99	107.2	55.4	118.6	119.4	58.8	96.6	31.6	19.1	28.8	69.6	143.6	130.8	147.4	73.6	87.1	200.4	81	74.8	140.4	71.8	76.4	104.8
32397_r_at	ERCC2	144.7	67.6	60	133.2	51.7	101.5	104.8	81.8	100.3	130.5	54.2	113.2	71	123.3	202	107.5	162.6	182.4	134.9	119.1	167	123.1	108.6	142.9	167.3	110.5	205	118.9	115.6	146.6	92.2	52.4	38.3	42.8	142.2	62.4	110.9	202.8	172.5	189.5	127.5	155.1	121.9	122.2	233.5	146.5	130.2	168.2
32400_at	MLLT1	60.9	40.9	24.6	77.5	24.5	90.2	58.7	82	137.3	79.7	10.3	32.5	14.6	21.1	45.6	70.6	102	105.6	37.8	73.9	127.1	67.2	36	91.1	114.4	74.3	64.8	83	50.4	74.4	49.8	28.8	39.5	27.8	79.2	88.1	141.3	51.3	69.7	115.6	55	56.4	87.8	57	59.8	34.7	47.9	90.6
32401_at	NRTN	137.7	91.4	70.8	243	88.5	135.9	184.9	239.6	157	196.3	67.1	103.2	74.7	181.6	183.9	108.7	226.2	179.9	140.8	180.6	208	344.1	406.9	263.2	377.6	153.2	207.6	202.7	177.2	237.5	229.2	134.2	186.4	113	165.5	125.4	95.5	384.2	262.8	231.8	244.8	186.8	213.6	190.9	185.2	209.6	152.2	178.8
32402_s_at	SYMPK	102.5	133.8	134.7	79.8	107.6	85.1	30.5	163.7	103.8	52.7	83.1	133.1	111.5	70.3	229.3	100	90.3	173.2	17.8	146.2	84.3	106.8	108.7	121.1	115.6	103.3	149	84.2	42.2	109.4	75.1	113.8	80.1	77.8	138.6	224.6	32.5	39.8	84.8	33.2	119.5	114.1	90.7	42.5	126.7	100.3	100.2	124.2
32405_at	THEA	53.7	26.4	28.4	58.4	21.7	54.3	58.5	37.5	41.3	79	32.5	21.4	22.8	68.1	59	56.5	48	53.7	46.8	51.9	74.4	78	62.4	51.3	58.6	67.3	79.8	74	73	77.7	42.4	26	49.6	46	72.7	61.1	136.7	95.1	95.6	117.6	108.4	110.7	75	80.3	88.5	69	89.7	74.6
32406_at	KIAA0889	54.8	32.6	22.3	53.2	64.5	33.3	69.9	26.2	20.4	41.5	36.1	29.7	28.3	50.6	40.9	25.3	48.9	6.6	76.7	116.3	64.4	24.7	40.6	33.2	40.1	40.9	46	55.2	47.1	43.5	19.2	20.9	24.3	40.7	37.4	6	24.4	49	49.4	47.7	21	126.3	57.5	45.1	85.2	85.2	64.5	65
32408_s_at	HNRPC	3218	3238	2618.2	2832.6	3202.9	2989.2	3506.4	2799.4	2542.7	3903.3	2740.3	2666.3	2504.8	2357.2	2909.6	3138	1657.9	2789.7	3034.4	2729	2917.3	2049.1	1907.3	1868.3	2555.3	2384.6	1369.4	2642.7	2366.7	1605	3153.5	3196.2	2007.3	2132.3	3458.9	1317.5	1113.2	1470	2123.3	1780.6	2069.3	1419.3	1983.3	1237.7	1578.4	1573.3	2041.9	1584
32410_at	MYOG	120.3	36.3	41.2	84.5	11	103.3	50.1	113.1	136.5	47.8	18.1	48.4	27.1	96.1	103.6	41.9	119.1	124.4	157.4	80.8	73.4	132	12.7	54.6	71.8	50.2	138.4	112.3	65.2	74.8	33.4	23.3	12.6	24.3	126.3	84.5	43.3	170.6	122.5	175.8	129.2	81.7	102.2	132	216.9	44.4	96.4	36.1
32412_at	RPS14	7080.1	4061	2909.5	8453.2	3322.4	5782.1	5881.6	7200.5	7749.5	10762.6	5296.7	2847.1	5126.3	5463.3	11954	4270.4	6805.4	12562.5	5957.1	7416.8	7290.1	6281.9	7032.6	8141.6	7616.8	5888.2	6368.9	12278.4	7220.7	15039.8	12561.5	11131.6	19509.1	17463.9	6699.6	4193.3	19814.1	5678	7306.3	5308.6	5283.4	13131	5689	8420.8	10961.6	8770	4809.4	3105.6
32420_at	GPR6	42.5	35.8	11.1	28.8	30.8	46.7	10.8	75.7	90.8	51	29.6	41.3	17.7	61.2	66.6	105.8	24.6	65.3	22.6	34.3	74.3	85.1	65.4	16.5	47.2	78.3	57.6	63.4	101	82	59.9	27.9	51.3	11.8	58	75.8	96.8	88.9	103	68.3	84	85.1	67.6	87	39	19.2	22.8	16.8
32423_at	AQP6	66.4	27.9	50.2	125.5	72.5	90.4	113	84.7	159.2	52.9	72	68.7	23.5	23.4	103.1	60.4	168.5	60.5	46.3	155.1	43.5	64.8	35.5	39	29.8	60.8	42.4	138.4	78.5	24.5	70.6	31.5	70.6	60.5	76.6	63.5	61.8	52.7	106.9	62.3	59.2	49.5	87.1	53.5	89.6	60.8	53.4	40.8
32425_at	CHRNA2	88	49.2	28.6	88.2	31.5	78.1	91.6	80.4	146.6	58.2	35.9	40.5	55.8	77.6	49.4	159.4	145.8	88.5	19	67.4	81.5	121	117.9	73.9	89.4	96	107.2	125.1	103.1	91.2	56.1	44.3	56.8	55.3	49.4	108.5	102	170.1	124.1	148.5	142.9	127.5	77.4	95.9	110.9	112.1	91.3	155.4
32426_f_at	MAGEA1	36.4	11.3	5.8	29.3	11.8	27.3	17.3	28.8	26.9	18.7	20.6	25.2	472.9	33.3	661.6	7.5	39.3	41.4	17.8	31.5	6.6	6.3	1750.8	30.1	35	39	28.2	45.3	11.7	31.1	1508.4	278.3	464.3	1231.3	5.3	28.5	94.9	35.1	30.5	42.3	34.2	6.4	30.6	62.2	58.4	36.1	34.1	2.4
32429_f_at	ZNF11B	71.8	54.7	28.8	37.8	39.1	62.9	46.4	44.4	114.5	42.8	50.6	39.8	46.4	69.1	27.2	49.1	62	41.6	31.5	46.8	85.8	96.7	40.2	80.6	60	67.5	49.5	71.3	59.3	67.9	80.6	49.8	40.1	76.7	51.7	42.7	46.2	43.2	72	75.4	74.1	62.1	64.6	44.6	89.2	79	67.3	64.5
32431_at	ZP2	48.1	24.7	22.4	98.8	13.7	82.6	77.2	63.6	120.9	84.2	5.1	24	37.8	63.9	80.1	111.6	46.8	36.9	48.7	41.2	67.6	297	81.7	91.6	115.5	70.5	108.4	95.4	71.4	89.4	31.1	46	28	19.6	91	43.8	99.7	95.2	105.5	115.6	75.1	110.7	56.5	118.4	140.9	112.9	91	91.6
32432_f_at	RPL15	4093.5	3483.4	2675.2	7006.9	3928.6	4136.1	4563	5945.3	5578.1	7051.2	3955.3	2559.7	4103	3920.9	6863.9	4812.9	3995.5	8730.7	5201.2	5204.7	6074.1	3867.9	3940.9	5431	4893.8	3015.8	4994.9	7743.1	4415.8	6548.2	7407.3	7016.5	11301.3	9427.6	4693.3	2442.7	12909	4270	4305	3176.5	4468.4	8775.7	3794.6	6438.6	7121.1	5250.4	2987.4	2367.1
32434_at	MARCKS	87.4	5.1	4.7	450.7	2.3	307.2	46.2	682.9	1.5	567.5	2203.2	1622.5	2335.3	6.9	816	579.8	127	13.5	12.6	152.6	11.5	9.4	590.9	978.5	937.8	1686.7	1387.5	1164.2	1125.9	1267.1	575.4	0.6	749.5	667.3	3.4	836.6	424.1	311.6	518.2	636.3	601.3	406.6	391.9	267.6	356.5	280.6	477.9	705
32435_at	RPL19	9917.5	6313.6	3896.2	10369.5	5840.9	8265.7	7831.1	9593.8	10781.6	11488.6	5973.2	3732.8	5251.1	6853.5	11752	9840.9	9762.7	12021.4	8933.3	9942.5	10137.8	6622.9	8222.9	8170.5	9014.3	6422.9	7604.9	10458.2	8632.8	12124.4	10626.1	11705.3	14384	15134.8	7946.6	6550.7	18245.4	8529.9	9139.5	8087.2	9079	14262.8	8302.4	10705.2	13131.9	12673.1	5833.3	5331.7
32436_at	RPL27A	3072	5451.4	2713.1	6791.9	5628.7	3172.7	3263	4948.8	4245.1	7026	4847.8	3873.1	4379.7	2945.4	8084.8	7898.2	4226.9	8523.4	5559.4	4128.5	5281.4	4139	3832.8	5879.9	6297.7	3632.7	5270.6	12008.2	4784.5	10078	12231	10292.3	14823.8	12961.9	4199.6	3390.1	10525.2	3768.2	3150.3	8560.2	9201.5	12609.6	3292.2	5448.1	8702	5710.2	2968.5	3518.2
32437_at	RPS5	8261.1	3924.7	3622.8	8454.3	4981.9	7223	6987.9	8154.7	9038	9030.3	6189.3	2266.8	6915	6396.9	9277.1	5785.9	8016.9	9981.8	7819.3	8449.9	8381	6570.7	7042.4	8588.4	7734.4	6606.8	6643.6	11926	6764.7	11625.4	12704.5	13658	18058.9	16889.9	7401	5535	18573.2	7881.3	8634.7	7387	7312	11801.9	6625.3	10356.6	11033	9880.3	5357.6	4868.8
32438_at	RPS20	10545.7	5615.2	4001.9	12316.2	5503.2	8445.6	8897	9862.1	11749.5	12602.5	6863.5	4092.1	7080.9	6997.2	14417.1	9749.5	7783.1	13086.5	9627.8	9132.7	9904.2	7772.2	8014.1	10659.9	8893.1	7241.1	7912	13758.7	9768.9	16554.7	15917.5	17096.1	19667.9	18547.3	9690.5	8074.4	24338.1	9223.9	9270.8	8012.8	8842	16087.1	7861.6	12538.7	15632	10939.3	6002.9	5486.2
32440_at	RPL17	8015.1	5093.6	3730.7	9248	4593.9	6588.5	7396.5	7375.8	8368.5	9431.8	6868.3	3237.3	6451.2	6444.2	11374.1	8835.9	7762.6	8649.8	5128.1	7963.3	8621.3	6455.4	6946.1	8983.4	7807.2	6914.1	5804.2	8734.9	7741	8741.5	11468.5	11722	15080.3	15122	6824.9	4005	20189.4	7558.2	8151.7	7337.1	7859.6	10750.7	6903.3	9831	11707.7	10460.9	5836.7	5025.5
32441_at	CTPS	271	452.3	760.3	23.3	460.2	307.8	270.1	182.6	199.5	280.3	113.8	399.9	120.8	356	225	100.1	296.3	256.5	188.8	214.1	243.1	280.1	194.5	269.9	77.7	111	291.1	127.7	214.3	125.7	322.8	171.2	165.1	219.9	400.8	273.6	54.1	7.1	23.2	17.8	38.9	44.3	39.1	75.6	61.5	33.3	38.4	47.8
32443_at	ZNF157	107.7	32	30.1	82.8	40.6	107.5	79.6	98	91.3	120.7	39.4	55.7	37	84	89.1	44.7	89.7	86.4	65.6	84.6	82	74.3	145.8	75	115.7	75.9	82.3	92.8	89.4	70.2	40.4	33.5	46.1	34.8	76	87	132.7	175.6	140.4	146.6	107.5	111.4	129.2	91.8	122.8	83.8	85	110.9
32444_at	ATP6V0E2L	247.9	151.9	1376.3	498.9	620.6	213.9	436	554.9	1136.2	723.6	384.9	444.3	312.9	1337.3	286.3	277.4	2007.8	683.4	941.1	362.5	797.5	1088	1698	755.1	557.3	612.3	723.5	500.4	518.2	519.2	1355.4	657.2	300.4	1127.8	1876.6	3550.7	687.4	709.9	691.5	760.3	636	579.1	354.3	424.1	461.9	501.9	359.6	379.5
32445_at	PAFAH1B2	71.7	50.7	61.9	34.2	25.3	67.8	59.3	101.3	36.2	63.8	55.5	100.3	52.7	42.5	67.8	56	89.6	63.3	93.4	61.7	62.7	60.5	39.6	99.1	53.3	65.6	68.4	80.4	47.7	113.3	41.1	29	58.8	49.9	76.5	65.3	60.6	62.5	68.7	61.9	42.9	51.7	68.6	81.7	97.9	42.4	60	64.4
32452_at	CDK3	35.2	97.2	48	34.8	83	52.5	81.6	68.7	98.7	148.1	39.8	82.2	62.6	48.7	28.6	142.5	132	106.9	74.1	105.6	92.5	96	130.2	130.3	60.2	19.7	117.8	118.3	47	68.2	66	19.1	13.6	32.2	88.3	77.2	201.3	205	170.7	226.9	226.3	200.5	104.3	83.6	50.4	140.6	121.5	138.4
32455_s_at	PELP1	83.9	146	179.2	81.6	102.3	163.3	72.4	128.4	25.2	80.9	57.3	60.3	74.5	51.3	58.3	53.7	66	116.3	19	136.4	60.1	105.3	64	95.3	107.8	56	117.4	100.6	53.7	98.5	238.1	121.1	64	64.5	84.1	255.1	38.6	49.8	55.4	33.8	28.3	79.2	58.1	50.8	53.4	69.6	55	48.6
32466_at	RPL41	8869.5	1713.2	1449.3	9557.2	1689.4	6232.4	5448.3	7377.2	8868.2	11665.5	1537	1303.4	1722.1	4042.7	9492.3	2797.6	4026.6	11380	3875.1	7774.8	6202.4	5383.7	4162.5	5185.2	5694.5	4537.2	8322.6	13687.7	8719.3	14852.3	14420.5	14401.2	18786.9	17273	6976.1	8114.9	20206.6	3698.6	4231.9	2030.6	2389.7	12369.8	5713.9	7837.3	13748.4	8588.1	2193.1	2277.1
32468_f_at	CEACAM3	102	41.5	35.3	49.2	93	55.6	77.4	188.3	193.1	260.1	59.4	56.3	70.3	148.5	106.3	53.7	134	178.9	146.8	135.6	102.4	130.9	109.9	180.3	114.3	157.3	249.8	218.2	188.5	217.5	24.5	32.1	58	163.6	172.8	48.7	326.3	276.1	145	194	48.8	212.6	118.4	162.4	217.8	216.1	62	214.4
32474_at	PAX7	131.8	61.8	47.4	86.5	57.5	84.6	134	120.6	124.6	144.2	57.7	33.3	49.2	127.6	158.4	143.2	194.1	118.3	39.9	120.5	130.9	126.6	148.9	163.6	156.7	143.1	104.1	162.8	149.1	167.8	44.3	64.6	87.1	73.4	104.3	126.2	151	189	131.3	138.4	169.5	194.4	113.8	121.3	152.5	107.8	77.7	180.9
32480_at	HOXC4	99.8	12.6	72.1	138.5	61.4	74.2	95.1	230.2	157.6	105.7	72.8	85.4	44.7	44.5	144.5	64.3	251.4	119.1	24.2	108.5	15.6	114.7	80.5	38.6	18.4	98.9	93	109.9	76.2	87.5	33.2	10.5	24.5	8.5	323.6	133.2	109.3	99.9	33.2	18.1	74.3	20.7	35.3	116.8	44.8	63.1	97	118.1
32484_at	CCBP2	121.2	44.7	37.2	129.6	42.8	80.3	45.5	51.7	172.4	98.9	17.4	36.3	58.9	79.9	129.9	146.6	118.8	152.1	155.6	126.9	135.6	138.1	95.4	118.8	154.3	73.1	86.3	140	102.6	114.6	64.6	53.2	44.5	69.2	30.4	74	171.1	104.3	118.5	171.9	143.8	140.2	101.8	151.4	121.1	98.4	87.4	72.3
32487_s_at	RPLP2	8290	3799.2	2695	9128	4205.1	7884.5	7107.3	7357.7	9913.9	8888	6008.7	2629.9	5590.9	5641.5	11602.4	9840.3	7345.3	9747.9	8405.7	7980	8510.5	7527.9	7280.8	9511.2	8148.4	6587.6	7362.2	7420.5	7572.1	8963.9	11027.6	8324.6	14704.8	14330.9	7461.7	6861	21538.4	7955.3	8352.4	7540.9	8269.9	12884.5	6873	8906.2	12983	10676	5249.8	4099
32488_at	COL3A1	3.9	4	1.1	11.6	1.5	3.1	1	1.6	15.9	2.7	0.9	4.4	2.1	1	1.5	10.3	1.1	2.6	3.2	2	2.4	1.2	8.6	2.6	1.1	2.6	2.3	5	6.2	4.3	2.2	2.7	1.2	0.9	15.6	3.5	3.8	2.6	1.8	1.7	1.1	3.5	1.2	3.4	2.4	2.2	1.4	5
32490_at	CEACAM4	29.9	30.2	17.1	43.7	27.5	51.2	36.5	57.5	52.3	49.9	16.5	41.7	34.9	48.2	49.7	22.5	43.7	55.2	64.2	39.9	39.5	64.2	42	45.6	96.8	56.2	79.3	63.5	29.7	57.6	40.4	38.5	47.8	22.4	23.6	10.8	50.6	113.2	102.4	111.7	78.6	48.3	60.3	56	73.8	91.6	91.7	57.2
32492_g_at	DRD3	51.3	31.1	38.4	100.9	9.6	49.8	67.1	61	144.8	129.5	36	44.4	33.4	67.7	76.5	50.2	86.7	104.4	72.8	93.5	89.4	81.6	93.6	94.3	125.1	103.2	78.6	134	85.8	150.1	44	37.4	13.1	29.6	88.3	99	124.9	169.9	141.5	130	101.9	164.2	106.4	145.5	112.5	91	104.9	148.1
32497_s_at	SLC6A9	92.3	51.4	84.3	41.8	36.4	127	19.7	39.4	48.8	62.2	50.3	51.7	25.2	72	130.7	59.1	147.6	204	100.9	92.2	99	79.4	99.4	23.7	30.6	109.4	75.9	117.6	41.6	36	60.3	173.7	49.6	224.5	38.6	56.3	226	56.1	219	145.2	78.1	125	40.9	112.5	134.9	46.7	63.2	101.3
32498_at	GRM2	295	74.8	82.3	383	91.8	343.3	279.4	334.4	454.8	370.8	123.7	91.7	120.2	280.7	225.8	273.3	331.8	302.7	174.6	278.6	401.4	259.5	339.8	460.4	268.8	292.8	313	265.9	270	428	120.2	37	225.3	224.6	333	345.2	511.6	584.2	449.1	539.6	381.1	444.8	350.8	391	386.1	382.5	349.2	436.5
32502_at	GDPD5	102	66.7	116.2	194.9	56.3	101.1	93.2	158.2	147.1	102.7	114.9	69.7	134.6	13.8	80.4	51.5	273.7	115.9	97.5	20.6	116.6	273.5	93.1	190.1	120.9	95.1	91.8	91.4	109.2	96.4	148.7	36.4	69.2	34.6	252	27.1	41.4	48.5	140	44.1	109.6	47.2	99.6	134	143.9	181.7	217.4	242.5
32504_at	SNX27	191.3	451.1	348.2	232.7	352.8	322.9	220.9	278	225.1	422.7	229.4	361.6	367.8	258.4	206.4	360	279.1	215.4	206.1	179.4	176.2	316.7	395.8	297.8	210.8	178.4	232.9	233.7	211.4	248.9	1657.2	360.4	232.6	254.9	268.6	730.3	261.8	192	321.7	279.1	267.5	209.4	217.2	203.2	220.1	178	229.4	290.8
32505_at	GRINA	88.5	45.1	54.7	100.5	39.6	107.3	94.3	77.5	153.7	113.8	18	42	42.3	93.9	52.6	82	125.7	130.7	65.3	93.7	107.8	136.9	80.2	135.3	88.9	69.8	106.6	134.3	43.1	83.5	69.5	60.4	99	75.2	94.6	97	169.6	188.1	176.1	135.5	158.5	144.9	119.3	168.9	139.7	117.9	97.9	115.4
32506_at	TBC1D1	769.4	121.1	764.9	1362	166	537.6	357.5	198.2	1859.9	1354.9	277.6	486.4	422.1	1383.3	453.5	237.2	442	2243.4	356.2	388.7	768.3	65.6	142.6	8.2	112.1	457.9	217.6	209	202.6	164.7	209.1	49.3	273.1	90.6	535.1	699.8	1002.1	652.7	571.5	758.2	856.6	497.1	453.2	447.8	530.3	524.5	286.6	278.5
32508_at	BAT2D1	442.1	2132.9	1676.6	582.7	1691.7	1027.7	573.5	1013.1	917.8	534.1	1956.6	1809.1	2204.8	1150.7	1007.8	1372.3	811.9	949.7	758.3	1176.1	1313.9	1169.9	1485.5	1725.8	913.2	1096.9	873.6	1140	1585	1044.2	2637	1472.3	1028.6	726.2	344.9	1355.9	912.7	996.9	678.4	1150.6	1252.1	1051.6	1167.6	936.2	796.2	816.7	1106.1	1205.5
32509_at	XTP2	114.5	110.3	54.6	106.2	114.1	192	69	106.1	129.2	133.9	74.2	120.1	85.6	170.9	102.5	794.9	168.7	224.1	354.8	122.5	222.8	181.7	242	273.5	138.9	200.4	260.1	346.6	239.7	415.5	206.8	150.1	104.6	105.8	90.4	273.1	655.3	366.1	201.9	554.4	669.1	258.2	117	244.5	318.8	389.6	374.3	294.3
32510_at	AKR7A2	524.6	748.8	804.2	524.2	945.2	289.7	516	338.3	483.5	495.8	610.6	923.7	686.8	799.5	476.7	424	606.2	556.3	301.2	560	1242.2	426.7	624.9	401.7	499.2	881.4	517.4	622.4	489.2	593.4	723.3	397.4	815.9	362	845.2	459.1	423.8	577.3	549.5	495.8	623.3	285.5	419.3	336.8	363	533.6	494.1	434.1
32514_s_at	CTSZ	161.7	74.4	107.3	63	52.2	38.5	62.4	141.2	28.6	32.7	61.8	92.5	157.8	56	132.3	94.6	180.6	29.5	21.1	53.2	77.7	30.3	6.6	40	40.9	98.3	176	70.4	72.4	68.8	32.9	17.3	80	56.7	118.4	60.4	58.7	88.8	95.6	51	90.4	189.4	79.2	182.1	117.8	129.7	107.6	155.8
32517_at	CAPN7	119.3	256.7	250.7	111	231.8	59.6	55.6	179.5	97.3	69.5	119.8	243.8	96.1	64.3	162.3	15.1	90.3	96.9	21.4	128.1	105.4	98.4	91.7	149.1	96.1	77.3	53.6	59.4	53.6	46.2	97.3	117.4	45.8	99.4	159.4	82.1	64.9	53	76.8	58.8	87.5	126.4	94.7	85.7	97.1	90.1	88.8	87.2
32518_at	ZNF259	1055.6	1160.6	703.1	766.9	776.7	1674.5	750.8	1000.1	547.5	704.6	588.4	889.2	673.9	551.3	1015.9	1116.5	1032.6	757.8	1388.1	807.3	408.6	525.2	494.8	1223.3	319.4	599.6	627.9	540.8	836.5	594.8	728.5	897.6	511.4	1110.2	915.2	1055.3	272.6	215.8	430.5	204.4	322.3	401.7	493.1	464.7	501.7	680.3	491.2	561.1
32522_f_at	CLTB	26.9	68	67.2	98.1	105.9	67.8	26.8	15.5	55	88.9	59.8	76.7	72.8	126.7	121.6	103.5	149.2	112	276.7	93.9	23.1	849.5	213.3	107.9	40.1	98.3	17.2	24.7	51.6	25.1	110.8	106	89	334.7	174.2	47.5	102.8	35.3	32.1	135.7	40.5	87.1	100.3	126.1	135.6	90.8	47.5	100.2
32523_at	CLTB	217.2	74.2	193.5	201.5	146.6	255.3	168.3	57.6	189.4	368.5	118.3	210.9	172.3	318.1	226.1	170.1	276.5	284.5	361.5	251.3	143.7	1275.5	540.6	317.7	298.7	120.3	136.7	77.6	143.7	79.1	199.3	169.3	337	582.3	330.8	195.7	163.7	213.1	203.5	188	191.8	132.5	172.2	187.1	222.8	184.9	165.1	169.4
32525_r_at	JAM3	684.6	413.2	395.5	845.2	431.8	928.4	665.5	694	957.7	580.8	323.4	448.8	311	540.3	971.8	1147.9	485.6	562.3	595.6	807.4	523.5	568.4	1018.4	1248.4	1250.9	504.4	822.4	741.6	731.7	1024.8	336.5	368.5	408.1	403	634.1	655.2	1933.2	1917.6	1831.8	1676.2	1218.9	936.5	860.3	950.7	859.5	1151.3	778.7	668.1
32526_at	JAM3	6	3.6	3.6	10.8	5.4	7.3	8.3	5.1	7.1	13.2	7.1	188.5	4.1	6.7	7.8	8.1	418.1	6.1	13	5.2	5.6	8.8	231.8	35.1	40.1	5.4	4.6	9.8	3.5	6.7	91.4	3.5	5.5	6.9	9.6	4.1	18.7	15	34.3	25.9	34.6	76.8	133.9	151	117.6	89.7	109.3	34.6
32528_at	CLPP	603	376.6	736.5	623.4	574.8	861.8	594.6	600.4	588	486.8	352.1	496.2	308.9	543.6	502.8	1228.4	360.3	840.1	504.9	681.1	629.2	504.2	442.7	365	525.5	385.7	498.8	330.2	530.1	448.6	454.1	642.3	311.2	589.5	661.1	765.7	365	328.4	267.1	259.4	240.6	279	235.4	191.3	315.4	353.6	347.6	243.5
32529_at	CKAP4	12.7	3.8	7.8	305.8	4.8	620.6	713.5	191.1	815.4	569.5	577.7	1659.5	469.9	281.4	488.9	41.1	357.8	425.5	306.1	53.8	89.4	67.1	605.1	29.4	14.6	276.2	177.6	425.2	688.3	565.2	374.3	479.1	196.4	1220.6	371.7	26.9	132.6	235.5	253.1	92.2	86	37.6	97.3	91.5	114.4	53.1	110.2	182
32530_at	YWHAQ	2809.3	3866.6	3422.1	1846.7	4123.8	1332.2	3419.1	2090.5	1936	3260.5	3046.1	3623.2	2310.3	2521.5	2477.1	1702.4	1511.2	2642.6	2364.8	1840.9	2508	4372	4475.3	4887.6	5169.9	2468	1528.7	2250.2	2276.9	1825.6	4030.1	3024.2	3216.9	2317.2	2497.5	2482.4	1071.5	1396.7	1493.9	1240.8	1522.2	1254.8	1347.5	1236.2	1261.9	1133.3	1291.6	1057.7
32531_at	GJA1	13.3	6.2	1.2	3.5	0.7	18.2	0.5	1.2	10.5	10.2	8.5	3.2	55.5	1.4	1.3	11.9	6.2	4.6	6.4	8.8	2.2	6.2	19.8	82.8	2.7	4.7	0.9	11.9	1.4	13.2	1.4	933	142.6	0.5	4.6	2.4	7	19.2	3.8	4.2	8.1	9.8	1.5	2.9	14.1	10.3	1.7	3
32533_s_at	VAMP5	128.7	45.2	10.8	132	27.2	78.4	55.4	63.5	122.1	60.6	299.5	29.1	231.1	15.1	118.3	70.6	205.1	71.9	247.7	55.1	115.6	478.4	46.9	681.9	34.3	264.9	126.9	204	21	178.1	3.9	80.3	11.2	165.2	78.3	13.9	164.1	287.1	290.7	126.3	145.9	178.1	199.1	218.4	199	230.5	202	231.4
32534_f_at	VAMP5	45.1	37.2	44.4	79.1	25.8	73.8	66.6	47.5	86.9	66.4	40.4	45.1	40.8	53.6	74.1	68.8	89.3	70.9	76.7	34.9	59.3	67.4	74.1	74.3	86.9	70.4	74.8	91.9	46.3	60.7	31.3	32	29.3	33.3	65.5	81.2	107.9	104.1	90.2	118.8	104.5	75.2	59.2	103.1	104.3	101.2	57.9	65.3
32535_at	FBN1	10.8	5.3	7.7	18	2.6	10.4	3.5	8.1	15.7	6.3	102.5	8.1	128.3	29.8	16.2	28	3.2	5.8	23.1	53.9	35	278.1	799.2	71.8	79.8	55	75.7	95.1	38.8	169.7	129	39.7	1.3	46.1	28	299.2	5.7	14.8	9.5	3.7	4.6	52.7	38.8	13.4	36.9	5.6	5.9	11.4
32536_at	EBP	1042	790.2	1263	456.9	888.5	1222.5	1717.7	704.8	1488.3	1221.8	1165.2	1107.3	924.7	893	674.1	1086	1488.7	1020	1349.5	1241.5	967.8	1217	970.4	739.5	933.6	970.7	760.2	1264.7	978.6	702.4	827.2	829.2	1446.5	1494.1	1118.7	641.5	263.4	329.1	249.2	221.6	233.6	375.2	229.5	342.9	477.8	223.5	283.5	227.2
32538_at	TF	30	9.1	16.4	20.9	8.5	28.9	14.3	2.6	6.5	21	2.2	5.3	3.6	24.6	14.1	21.4	24.2	28.6	29.2	11.3	21.8	15.8	24.7	4.1	14.3	16.2	12	11.2	6.2	18.3	0.6	1.4	7.9	16	23.4	21.9	27.5	13.3	19.3	23.7	35.6	10.6	3.4	17	39.3	19.8	8.9	24
32539_at	COPS8	432.1	280.3	409.9	336.2	399.1	291	439.1	434.8	270.5	383.9	291	336.2	331.3	312.6	417.6	350.2	412.1	321.9	281	226.3	322.4	186.4	327.1	155.4	430.4	277.8	211.6	222	339.1	366.3	314	114.7	355	397	401.5	238.2	128.9	86.3	144.2	97.7	111.5	93.2	173.9	184	147.6	120.2	174.1	152.5
32540_at	PPP3CC	96.4	44.1	33.5	91.7	31.8	94.8	72.1	60.3	120	83.5	36.7	50.9	54.9	95.7	194.6	147.7	114.1	87.5	142.9	69.1	85.7	62.7	74.8	119.1	94.9	56.7	132.8	135.3	132.4	107.2	53.6	42.9	37.7	48	59	67.3	186.7	158.7	125.4	152.9	177.2	140.4	85.9	115.4	163.9	187.8	92.1	108.4
32541_at	PPP3CC	169.6	267.7	186.7	169.8	254.3	70.5	63.2	136.3	260.8	80.9	151.4	157.6	251	113.1	34.4	29.6	90	288.2	42.9	107.5	187.3	99.4	123.2	89.8	234.9	122.1	121.1	141.3	156.5	141.1	136.1	90.4	71	170.3	49.6	134.8	324.7	239.9	294.6	449.1	484.8	184.7	265.6	234.3	194.9	201.7	281.5	396.3
32542_at	FHL1	18.6	1.6	1.3	4.1	1.9	3.4	3.2	6.5	19.6	1.2	2.2	2.2	14.2	16.1	61	5.4	3.2	2.8	5.3	4.4	9.4	11.9	3.4	8	13.1	11.9	12.2	28.2	3.4	21.3	1890.1	100.9	198.6	1188.8	2.3	9.9	169.4	208.4	157.8	287.2	207.8	1.3	97.3	56.9	44.2	86.2	3.2	56.3
32543_at	CALR	1520.5	775	783.2	661.7	375.1	1054.8	803.5	873.7	780.4	660.5	526.2	724.6	928.8	1139.5	933.1	488.2	798.3	1300.7	877	1044.8	573.9	967.6	922.1	1143.9	509.7	697.7	936.7	786.6	812.1	816.3	1160.5	1412.3	894.3	955.4	846.7	1108.7	740.3	976.1	606.7	845.5	507.8	817.5	1015.2	815.5	1143.5	942.8	908.2	750.5
32544_s_at	RSU1	585.3	141.6	326.9	274.9	247.5	493.1	315.6	222	337.2	494.1	350.6	215.6	223.4	496.8	451.1	167.5	148.7	432.1	489.8	803	360.5	932.6	366.1	311.4	197.5	489.7	722.6	304.4	675.8	374.3	462.3	464.9	181.8	735.4	158.8	339.2	360.6	277.6	539	542.6	644.4	378.4	358.1	566.9	334.2	383.8	502.3	336.7
32545_r_at	RSU1	285.8	114.6	221.1	219.6	115.1	304.7	319.8	205.2	287.7	275.7	208.6	162.9	137.6	299.9	231.3	302.3	153	265.8	538.3	510	258.3	404.6	180.7	226.5	198	318.7	337.6	314.7	331.6	300.3	192.2	201.9	107.6	260.9	158.5	228.9	222.5	362.2	333.4	478.3	331.9	245.5	305.4	222.5	275.6	433.2	371.9	339.3
32546_at	FH	526.8	1046.4	687.1	457.7	1490.9	1259.5	873.9	421	344	551.8	1776.9	1980.7	1038.3	284.6	964.6	941.7	482.7	457.2	1468.7	940.7	668.7	699.4	931.3	1900.4	1067.4	633.6	579.9	898.8	678.1	644.8	1367.3	725.4	1259.5	1750.6	710.7	918.4	115.2	84.7	165.7	140.5	127.5	165.9	204.2	243.3	215.9	255.8	211.6	197.4
32548_at	PTGES3	946.1	1633.7	1416	742.7	1704.5	1146.7	1196.5	1075.4	602.9	744.4	1699.5	2196.1	1087.9	1040.7	1908	742.6	586.3	870.9	944.2	1056.5	1090.9	1042.1	1310.3	2305.7	1757	829.1	1008.7	897.9	1166.5	515.6	1312.2	1032.8	952.4	1437.7	1275.5	863.2	212.7	192.2	310.9	270.5	256.4	530	693.6	568.2	406.7	381.2	718	701.2
32550_r_at	CEBPA	280.4	110.8	27.7	208.9	102	155.7	140.1	137.1	225.9	158.7	91	69.5	129.6	158	124	224.8	271.8	175.4	273.6	153.6	189.1	394.6	203.7	213	189	152.3	276.1	188.8	75.3	162.8	250.8	202.3	68.2	229.7	122.4	127.2	180.6	406.2	357.4	421.1	296.3	156.7	185.4	179.8	323	196	151.4	230.8
32553_at	MAZ	1811.2	2368.6	806.8	2506.8	3128.6	1747	2588.7	1894.9	2296.6	3089.9	1595.2	1133.7	2134.5	1504.4	1605.7	876.3	1644.6	3552.2	1346.1	2559.4	2406.4	2425	2707.1	2446.2	1225.7	966	2115.2	1096	1597.8	1919.9	4310.8	3566	2137.5	4554.1	1929.8	3255.7	2342.1	801.1	1439	1591.4	997	2978	1136.3	1921.3	1807.5	1437.4	1396	1310.5
32554_s_at	TBL1X	261.9	558.7	336	279.6	495.5	312.2	304.3	470.9	321.6	247.2	167.5	316.7	324	438.5	165.5	238.8	232.4	258.6	344.2	501.5	295.3	204.3	662.5	144.5	139.2	252.3	182.6	313.2	254.2	308.6	516	418.6	312	544.1	91.9	555.5	747.1	657.1	560.5	514.6	551.9	762.9	527.3	514.2	529.7	597.6	402.8	438.5
32556_at	U2AF2	251	151.6	95.4	121.2	174.9	255.2	90.8	205.7	129.7	140	131.4	153.9	108.3	157.9	361.9	186.1	189.1	196.6	302.2	247.3	99.9	91.7	98.6	122.6	46.1	158.8	237.9	163.7	134.6	61.9	183.1	98.3	85.5	232.1	265.7	152.4	59.3	178.1	192.4	96.6	103.5	131.3	108.8	141.5	183.2	172.2	161.7	161.7
32557_at	U2AF2	211.8	118.5	80.2	233.1	107.7	136.2	213.7	198.6	230.8	238.3	107.7	114.2	169.8	190	274.5	261.6	225.9	216.4	189.2	203.7	172.2	235.3	167.9	240.3	291.3	193	236.7	298.9	243.3	355.3	131.5	122	122.8	126.1	209.2	204.7	451.8	503.2	418.6	423.7	374.2	334.3	307.4	208.9	373.6	331.5	250.4	356.4
32558_at	PIAS3	67.9	63.8	139.2	110.5	154.8	18.3	56.5	141.5	134.1	200.3	89.4	143.9	134.4	141.9	72.7	176.7	63.7	117.8	61.6	136.1	34.4	83	152.9	174.2	156	94	101	75	106.4	161.1	287.3	167.1	127.9	99.1	78	159.2	28.8	66.2	23.5	74.3	94.7	92.6	119.6	126.5	103.8	80.2	121.9	153.4
32559_s_at	LSM4	632.1	751.6	940.6	451.7	813.8	587.2	588.6	373.2	680.9	587.8	468.1	773.8	418	531	304.3	548	397	711.3	861.3	455.2	281.6	468.5	1114	351.4	564.3	320.1	411.6	515.6	468.2	303.8	489.9	577.8	410.9	751.4	569.2	306.5	304.6	332.8	267.7	210.3	284.1	186.7	217.3	216.9	289.8	335.7	258.8	202.2
32561_at	KIAA0146	56	103.6	109.3	100.2	208.8	41.3	53.9	80.6	118.9	74.9	79.7	126.6	81.2	111.6	36.2	33.9	54.2	83.5	56.4	124.8	167.5	42.2	60.2	39.8	65.7	67.1	86.4	53.9	77.3	49.7	73	51.8	21.1	91.8	54.8	27.3	72.2	64.4	71.1	45.6	88.4	105.5	62.3	73.7	77	58.2	92.9	125.5
32562_at	ENG	50.4	42.6	30.5	64.5	29	46.2	36.1	39.8	52.5	30.6	112.3	38.4	25.1	50.7	52.2	107.4	69.4	81.6	292.9	44.7	33.9	55.9	28.2	73.4	64.4	76.7	54.3	103.7	42.1	151.4	22.3	34.8	34.4	16.7	33.2	50.8	80.5	91.8	169.7	95.6	43.6	160.3	179.1	232.5	185.8	146.7	126	135.3
32563_at	ATP1B3	1831.5	3079.1	1988	1003	2241.8	2321.2	2728.6	1591	1486.8	1608.9	1629.2	1998.7	1978	2134.8	1035.2	1441	872	1825.5	1851.3	1915.7	1466	1574.9	2049.6	1413.7	1923.7	1278.4	1449.9	1263.9	1555	1382.3	3601.5	3878	2813.9	1865.8	2186.5	1992.2	1640.6	1581.4	1152.7	1670.9	1716.2	394.9	496.2	530.8	394.9	618.9	711.3	655.2
32564_at	SEC61B	1363.5	601.3	1158.5	1208.2	768.9	2145.1	2198.6	935.7	1623.1	809.3	783.2	1804.4	1239.7	1125.7	3728.3	4931.1	1030.3	2276.3	2157.6	1682.7	729.8	722.7	1013.4	566.1	963.3	861.2	1503.3	901.9	1179.7	920.1	1082.1	895	1233.4	2596.1	1128.1	1173.8	361.6	727.9	505.3	587.3	844.4	368.6	376.7	481.9	304.6	484.6	443.2	323.1
32566_at	CHPF	100.7	196.9	156.5	200.8	88.7	373.9	91.3	188	191.6	41.9	72	280.4	214.9	69.8	180.1	49.9	199.3	300.1	35.4	174	96.7	263.3	202.6	172.3	450.1	41.4	142.6	154.6	109.6	150.9	666.6	243	319.3	825.8	200.5	277	25.7	26.9	33.6	24.8	29.7	20.8	27.7	32.4	36.6	28.2	28.5	33.3
32569_at	PAFAH1B1	487	868.6	815.1	372.8	834.7	395	543.4	683.5	201.1	494.1	577.2	646.2	362.4	736.3	371.3	272	477.9	613.8	266.3	724.9	799.9	496.1	485.8	220.5	89.5	641	649.8	582.3	531.3	405.2	653.4	875	264.4	335.6	194.4	1593.8	114.1	292.2	307	148.9	170.2	960.6	987.9	765.6	745.7	617.9	819.2	883
32571_at	MAT2A	285.6	343.2	205.6	114.9	197.2	303.7	235.5	271.6	216.5	253.2	176.2	442.9	145	372.7	658	115.5	216.9	279.8	186.5	409.8	331.6	247.5	173.3	318.3	105.7	222.8	225.7	214.6	240.7	91	207.7	279.3	104.7	250.7	241.2	173.7	124.9	98.6	152	151	164	284.4	267.8	231.5	210	192.4	322.6	255
32572_at	USP9X	523.5	571.8	675.2	837.9	700.6	467.7	429.1	764.2	617.7	599.3	764.6	709.8	636.3	761.2	760.4	535.8	1201	533	382.9	636.8	987.2	642.8	595.5	734.7	967.2	910	740.2	786	949.2	883.9	565.3	436.9	823.3	558.7	719	683.7	651.9	613.3	460.8	598.8	545	849.6	1102.2	1167.7	943.2	1215.9	863.5	1167.1
32573_at	SFRS9	2555.9	3223.1	2238.5	1576.2	3023.8	2093.6	2663.3	2444.4	1772.8	2055.4	2961.8	2428.7	2667.7	2501.8	1272.7	1786	2849.4	2430.8	2558.4	2378.9	2145.9	1699.7	3311.1	1242.5	1714.1	1775	1621.2	1858.8	2024.4	1608.9	2203.5	1698.2	1829.9	2136.7	2449.6	2088.4	900.9	1112.8	1184.3	999.3	1071.4	1223.1	1230.7	1446	1259.7	1390.9	1306.1	1120.9
32574_at	SMPD1	100.2	69.2	180	73.1	35	91.1	41.7	91	88.6	56.2	108.5	96.3	219.4	103.1	77.3	89.4	178.8	135.5	77.4	129.2	77.8	467.8	432.1	194	159.5	187	171.2	131.3	88.2	117.7	353.9	129.8	201.5	289.7	112.5	280.7	207.6	328.4	294.4	196.3	235.3	386.6	472.4	328.2	356.2	349	223	319
32576_at	EIF3S5	2869.2	4528.6	2525.8	6081.2	4198.2	3107	3838.8	5064.8	5654.1	2832.5	4463.6	3045.3	3578.5	2847.3	3130	6063.7	3277.7	4178.9	6688.2	5568.7	4451.4	2670.3	3813.9	3075.5	3275.9	3532.5	3555.3	2903	2697.5	3091.9	3327.4	2381.1	2909.1	3479.1	3984.8	2083.6	6646.7	5803.2	4577.3	5780	5801.7	3245.4	3375.5	3500.1	3655.3	3468.3	3568.9	3431.3
32577_s_at	TBPIP	115	124.9	136.1	132.8	115.4	85.5	119	39.6	91.8	69.2	74.2	89.1	77.6	112.4	108.5	116.7	92.8	118.2	117.5	99.6	116.4	103.1	121.2	75.2	125.7	94	136.3	113.7	78.1	71.4	199.2	103.3	79.8	156.3	94.3	125.7	34.9	35.6	40.9	25.5	28	77.7	22.9	63.7	46.7	64.3	49.8	37.4
32578_at	MLX	205.6	332.8	340.9	177.8	416.9	259.3	313.4	246.8	323.2	264.6	332.4	236.8	263	210.4	220.2	301.3	292.4	248.2	360.7	383.1	199.9	281.9	258.7	283.2	319.7	240.2	272.1	234.3	242.9	239.6	275.9	244.5	194	260.7	375.2	255.9	95.7	76.2	127.7	111	130.7	274	280.6	235.9	160.8	260.5	208.6	283.3
32579_at	SMARCA4	1128.6	2402.9	2535.8	2077	2591.1	695.7	768	1549.6	2131.9	1162.5	1074.2	2329.9	926.2	2053.8	882.4	689.1	1230.4	2381	1745.7	2669.2	2239.5	1173.8	1369.7	1590.9	963.2	624.5	1180.4	737.7	860.4	692.7	2037.5	1522.9	1110.7	1030.7	1315	1662.1	582.7	502.7	387.5	664.7	526	345.2	303.1	558.9	462.6	451.5	430.1	369.4
32580_at	RGS12	45.7	14.6	24.2	40.6	24.2	27.9	79.4	88.3	103.2	46.1	14.8	15.6	38.8	23.6	40.4	117.3	33.1	177.2	28	50.7	50.7	27.2	147.3	27.6	29.6	28.4	34.4	141.5	101.7	146.2	35.9	34.6	42.8	18.2	21	138	282.9	179.4	153.8	155.8	134.1	148.8	157.5	25.9	129.8	112.7	51	118.6
32582_at	MYH11	26.8	6.7	6.3	25.7	11.4	5.6	6.5	15.1	26.6	9.9	2.4	10.9	15.6	6.4	28.2	52.7	5	169.2	16.6	105.3	11.1	33.6	19.3	19.4	9.6	6.6	14.6	17.3	17.5	10.1	4	3.1	3.7	8.3	3.8	13.7	42.4	12	7.9	16.6	13.6	12.4	5.8	30.2	14.1	45.1	19.9	22.6
32583_at	JUN	5	2.7	9.1	6.2	12.4	4.5	22.2	16.1	4.6	3.8	32.6	2.9	12.9	3	22.5	92.4	15.1	20.6	3.6	5.3	2.4	81.7	51.9	58.6	186	25.4	16	7.7	34	44.2	38.3	38.1	16.5	47.3	23.2	48.7	132.3	99.2	149.3	184.3	135	58.1	57.6	63	13	42.8	40.8	33.4
32584_at	PSMD8	453.6	390.5	406.9	238.1	513.8	405.8	469.1	264.6	192	458	276.6	359.2	285.8	326.3	358.3	745	275.1	250.2	406.7	259.7	245.9	531.8	157.3	149	93.2	157.6	191.8	205.6	242.3	214.9	364.9	356.3	141.2	561.4	696.4	213.3	196.6	156.7	222.8	172	295.6	229	192.7	201.2	241.4	225.7	164.4	168.6
32585_at	EPB41L2	24.5	38.8	256.5	7	22.7	8.1	154	8	173.5	48.2	410.2	16.7	464.5	16.3	64.4	6.8	129	150.7	146.7	53.3	89.3	814.4	191.7	897.4	1025	167.1	82.5	197.9	323.6	271.5	242.6	293.3	79.5	49.9	95.6	147.6	62.3	116.3	146	135.9	150.8	136.5	157.7	184.5	134.2	127.5	132.3	151.7
32586_at	LARP5	543	855.3	873.1	682.5	869.3	718.4	645	836	794.7	658.2	746.6	989.8	521.2	429	410.7	450	631.7	769.7	614.2	651.3	596.4	623.4	641.6	345.7	335.4	820.6	813.2	844.8	871.7	852	525	773.6	595.5	523.4	383.5	1201	358.2	426.4	376.7	301.4	333.5	630.9	631	692.6	586.6	685.6	663.8	610.6
32587_at	ZFP36L2	101.3	394.8	261.7	555.5	324.6	240.8	135.2	132.3	245	422.1	803.5	377.2	590.2	504.5	348.4	207.4	131.1	167.6	395.6	545	478.3	348.5	69.5	159.3	199.1	236.3	210.4	389.9	328.2	204.6	601.9	1180.1	1177.2	352.4	235.4	718.2	3099.5	2606.9	1998.9	2026.9	2078.9	760.4	711.5	742.6	657.9	1014.7	815.1	867.8
32588_s_at	ZFP36L2	248	872.5	505.4	2824	641.3	1165.4	354.8	595.5	931	2411.4	1345.8	534.6	1248.5	973.5	1180.7	344.4	650.9	900.8	1232.7	1829	1216.8	1662.4	223	521.1	903.5	542	754.8	813.7	772.8	1052.7	1119.3	3185.2	3198.6	926.6	939.3	3455.5	19227.1	6939.1	8380.5	7377.5	8003.7	3835.9	3193.8	4717.7	5510.7	6580.7	4385.5	3480
32589_at	CHAF1A	472.9	905.9	1028.9	498.2	1378.9	565.1	455.8	268.7	552.4	654.9	296.4	593.4	292.7	699.1	410.7	1084.5	369.7	666.3	532.5	667.8	584.9	533.7	608	452	288.2	276.4	469.9	296.4	411.6	203.9	866.3	680.5	428	571.9	759.7	623.1	69	90.2	95.8	89	79.2	86.7	136	139.5	130.8	165.5	190.6	120.4
32590_at	NCL	5506.9	5945.3	3583.6	4169.9	5734.2	5507.3	7211	5511.3	4769.9	6160.8	6601.3	3883.7	6341.9	5481.8	6040.7	5471.5	5334.5	6077.5	5283.9	6841.1	4913.2	4790.7	5295.7	2147.6	5071.7	4714.8	5041.6	5271.2	6331.2	4102.5	5633.2	3117.4	3941.3	6080.5	4846.6	5580.6	1665.1	2599.8	2141	2018.4	2203.5	4566	3950	3951.5	3765.8	4409.3	3816.6	3573.3
32592_at	KIAA0323	254.5	296.6	130.5	718.4	254.7	215.5	219.1	315.3	593.2	340.8	257	265	304.7	210.1	259	348.7	309.9	294.9	250.2	268.9	427.9	445	231.7	354.1	438.6	330.2	281.2	389.2	384	510.9	151	188	233.8	134.9	241.6	235.8	1377.9	1266.4	1005.3	1304.6	961.9	497.7	555.9	529.7	531.1	613.6	664.9	527.4
32593_at	RAFTLIN	1295.3	2179.1	1704.7	1390.2	888.7	646	1254.2	1712	1516.8	131.4	889	302.1	1444.4	2169	481.9	1347.8	1078.9	1023.1	1046.7	2227.1	1778.3	1287	1265.4	570	451.1	1226.4	1490.4	974.5	933.9	1382.1	73.1	896.4	359	18.2	1301.3	1952.4	512.1	343.4	663.4	634.8	584.4	2350.5	1657.4	1996.3	1806.9	2023.3	1352.2	1147.4
32594_at	CCT4	492.9	460.6	495.5	452.4	414.6	404.8	496.7	684.1	466.9	526.9	326.4	475.3	353.7	433.3	554.9	444	408.8	441.3	498.4	359.8	580.8	276.2	655	518	417.4	411.7	439	368.3	497.4	467.3	344.1	259.2	304.6	343.5	558.1	605	395.8	411	323.6	426.9	385.4	392.1	307.8	316.3	307.9	319.1	291.4	357.7
32595_at	GRSF1	446.9	1153.4	1176.8	303	1013.1	606.8	412.7	652.4	239.8	469.3	565.8	740.1	546.2	465.7	320.1	322.7	359.8	320.1	275.3	194.6	417.1	407.6	656	396	330	420.3	338.7	347.6	385.5	259.5	643.3	571.7	165.3	930.4	481.4	618.8	75.7	88.7	181.5	92.3	113	128.3	184.7	170.9	130.8	169.6	193.2	278.8
32597_at	RBL2	173.8	855.4	1067	369.1	861.2	224.6	166.5	322.1	549.2	425.8	720.5	906.7	1198.7	788.1	378.9	501.2	237.2	450.1	356.2	911.2	452.7	185.4	334.9	551.4	527.2	576.1	510.5	597.4	438.8	733.4	431.8	1084	1131.8	544.8	189.4	510.6	1220.7	1036.7	1234.5	955.2	1192.8	1196.8	1402.5	1249.9	853	1323.5	1238.5	1381.2
32598_at	NELL2	38	15	2.9	60.4	9.8	27.3	17.9	610.2	13.2	44.2	20	23.2	29.1	611.1	30.5	8.2	916	7.2	54.5	84.3	160.7	18.2	6	45.4	48.5	37.1	51.3	57	36.4	24.3	210.4	7.4	20.9	140.4	44.9	30.3	53.1	51.3	9.4	60.3	8.2	19.5	60.9	60.6	42.2	45.8	62.4	25.3
32599_at	TSC1	39.4	73.6	122.3	31.8	57.6	31.4	34.1	26.8	52.2	63.5	68.7	56.5	56.4	35.9	60.3	62.3	21.8	77.8	29.6	37.9	63.9	52.6	25.6	15.4	1.3	29.9	25.4	82.5	45.2	35	34	22.2	40.9	60.2	27.5	20.2	92.7	71.7	80.6	53.6	67.8	53.7	73.9	56.1	42.2	64.4	59.4	61.1
32601_s_at	POLR2C	110.5	14.3	9.5	151.9	28.2	132.6	62.5	94.3	110.4	71	32.8	32.8	10.9	48.5	109.3	94.2	128	129.5	80.7	22.3	74.4	25.7	47.9	100.1	25.3	212.8	101.2	107.2	153.9	116.6	18.2	31	52.4	18.4	167.4	132.9	59.5	36.6	23.7	65.3	39.9	97.5	56.2	108.3	27.5	26.2	82.7	45.1
32602_at	RAP1GDS1	150.5	304	381.8	302.2	178.9	360.6	308.4	228.1	354.6	369.4	342.8	296.8	276.6	293.6	316.4	315.6	153.8	327.2	219.5	94	275.8	346.8	483.5	456.7	171.8	167.6	120.8	200.2	240.6	263.6	185.4	236.4	111.5	212.9	134.7	208.7	177.1	151.8	190.1	164.1	222.2	176.3	177.2	158	149.7	243.3	166.7	165.2
32604_s_at	KIAA0582	108.3	41.7	43.9	63.7	38.2	7.3	30.4	52.5	92.2	67.1	35	29.2	29.9	55.5	81.4	112.8	83.5	47.4	87.2	50.6	70.1	56.5	46.6	72.1	74.2	63.3	103.1	74.9	72.4	37.1	47.3	40.1	22	17.1	77.5	50.5	34.8	97.9	88.6	90.1	79.7	30.6	89.5	55.3	104.3	97.1	61.8	73.7
32606_at	BASP1	72.8	32.5	82.4	94.4	11	22.4	7.5	75.6	50.3	38.6	24.7	37.4	112.5	111.4	82.5	212.5	100.3	31.6	52.5	133.1	77.3	46.6	82.3	142.5	67.5	39.3	72.3	50.8	70.5	80.8	3	6.2	21.4	1.8	85.7	92.8	90.6	70.2	63.6	91.7	77.8	126.7	64.4	121.8	112.5	164.6	81.5	130.5
32607_at	BASP1	2684.3	1644.1	3990	3925	196.8	867.6	107.7	3053.8	2522.8	597.2	544.6	1443.6	6936.7	5701.3	3621.4	8486.5	5028.7	758.6	2243.5	5981.7	3660.1	726.5	2166.2	7541.5	2850.6	2762.8	4746.3	1259.3	4307.4	3452.2	5.1	45.5	461.2	29.7	4127.8	4725.1	2534	3601.3	2723.3	3305	3189.4	6571	4617.3	6455.7	5580.9	5723.6	4420.9	4579.7
32608_at	LOC126208	305.5	198.7	219.3	407.4	246.8	274.6	167.8	189.2	315.7	178.1	147.3	169.7	95.6	115.9	410.4	276.6	390.7	331.4	106.3	157.7	143.8	255.7	219	124.5	172.1	148.5	225.8	109	83.8	179.4	131.7	173.9	163.6	213.6	377.9	157	78.4	172.4	221.9	171.1	197.8	286.2	339.2	337.3	248.4	334.1	276.7	285.9
32609_at	HIST2H2AA	50.6	5.3	80.9	64.5	97.9	104.9	184	239	18.3	18.6	298.2	8.2	598.8	63.1	157.5	591.1	297.2	49.9	15.9	30.1	104	216	182.7	813.7	1181.5	676.8	253.4	829.2	356.2	449.9	278.2	464.7	444.5	180.8	36.3	62.9	658.5	559.6	947.6	814.6	1313.1	624.5	370.6	416.9	607.2	636.2	390.6	310.2
32610_at	PDLIM4	18	17.8	17.8	87.6	23.8	44.7	13.1	31	34.6	70.2	52.3	20.1	37.1	22.9	22.5	54.1	21.2	67.9	29.5	25.4	28.7	36.5	18.4	30	26.9	47.7	62.5	48.2	17.8	56	7.3	8.9	35.6	10.4	67.5	18.5	46.6	33.3	22.7	30	92.1	57.4	63.1	48.8	91.8	63.3	26.4	41.6
32611_at	PBP	760.9	1592	1382.5	954.7	1036.8	1792.3	1691.2	1158.3	699.2	1246	507.9	884.9	625.3	878.2	1811.3	391.6	1411.1	630.4	838.5	1017.8	1621.5	475.6	1060.6	437.2	623.7	778.1	843.1	576.7	800.2	484.6	1521.3	944.7	1557.9	1544.2	1221.1	1163.5	299.8	454.4	438.7	652	430.6	368.8	317.6	502.6	330.1	371.9	357.8	427.1
32612_at	GSN	4.6	19.2	111.6	101.7	33.1	11.5	38	30.8	4.4	16.4	30.8	13.3	25.6	7	46.1	8.5	86.8	19.7	40	3.9	23.5	51.5	5.9	5.1	16.6	38.2	15.3	35	5.7	96.6	69.6	38.8	39.3	17.3	144.1	11.1	54.6	52.8	86.5	86.7	86	118.8	60.1	110.4	148.1	103.2	302	437.7
32615_at	DARS	651.3	897.9	772.5	697.7	905.1	449.3	635.8	846.6	623.2	541.3	907.1	680	1086.3	614.1	500	315.4	295.6	417.8	534.6	849.9	575.8	443.5	405	578.3	456	626.4	351.8	425.2	657.9	659.9	558	475.2	481.9	715	264.2	373.2	164.4	155.9	181	176.6	130.6	332.3	340.9	476.8	370.8	380.1	312	349.5
32616_at	LYN	922	675.2	267.5	1400	798.1	843.1	1040.1	972.3	476.9	310.7	1313.8	587.7	1136.3	1212.9	841.5	1216.5	445.9	946.4	299.9	1691.7	2309.6	1607.2	700.3	298	308.8	1844.5	1516.2	1177.7	1086.8	2334.4	347	510.5	124.6	582.8	715.5	934.5	3614.1	3734.7	2860.6	3251.8	3083	1730.1	2084.5	2678.7	2500.7	2483.1	2090.8	2302.6
32617_at	FLJ10719	189.2	671.4	501.8	320.6	973.9	175	453.8	206.8	289.5	271.1	646.6	542.1	502.5	603.8	147.8	215.4	129.5	355.1	251	513.1	414.7	294.8	745	297.5	414.1	323.1	286.5	403.1	383.4	265.8	234.1	237.6	316.7	199.9	393.2	531.7	9.3	11.4	27.5	6.7	25.2	71.8	52.5	89.4	30	94.5	49.2	69.7
32618_at	BLVRA	31.3	2.1	2.9	4.9	3.7	304.5	7.9	12.6	16.2	8.2	131.7	4.9	270.8	37.8	211.4	79.8	143.2	3.6	13.6	6.5	8.7	735.4	5.9	343.3	208.5	272.4	208.9	184.4	277.7	204.8	192.4	146.6	1100.1	6.9	24.5	531.2	16	31.1	112.6	53.6	33.8	36.4	10.1	13.1	23.3	22.7	49	17.1
32621_at	DR1	991.4	661.3	359.4	755.8	625.9	737.2	1360.5	671.7	775.4	768.4	641.8	695.6	705.2	852.2	628.2	187.2	812.7	636	478	407.5	710.2	626.4	932.2	946.8	1285	808	910.6	562.1	791.4	467.5	1003.4	701	562.6	737.8	1545.3	791	613.9	317.3	563.1	299.9	384.5	703.1	674.5	434.2	513.7	333.3	823.7	634.9
32622_at	DNM2	629.9	436.6	566	368.6	442.3	487.3	430.6	449.6	499.6	408.9	468.5	517.5	392.1	425.5	542.6	227.7	571.4	445.1	447.1	378.9	462.1	565.8	420.5	482.8	540.3	492.8	780	411.5	509.1	312.8	312.5	357.7	268.7	513	592.1	874.9	897.4	941.7	742.8	1060.9	788.8	1238.8	1228.1	1011.7	1006.2	834.9	719.9	1023.9
32623_at	GABBR1	85.5	29.5	38.2	100.7	28.8	57.4	44.3	31.3	90.4	46.5	33.8	35.5	47.5	52.9	66.4	93.9	14.9	75.9	41.2	12.9	60.2	189.7	121.3	139.4	140.5	10.6	20.4	21.2	72.4	65.3	105.7	4.8	7	39.1	54.1	11.5	479.7	508.1	422.8	514.1	525.6	399.1	373.2	184.5	155.3	199.2	187.5	230
32624_at	GARNL1	36.4	129.7	106.9	25	97.5	88	47.2	127.1	76	68.9	133.5	114	94.4	102.6	96.3	51.5	77.6	86.8	32	88.4	91.7	207	114.6	156.4	122.5	136.4	106.4	126.7	137.4	124	83.7	114.8	69	164.2	95.3	173.1	156.9	187.6	130.9	227.2	233.2	150.8	178.5	100.2	118.1	116.7	117.6	149.9
32626_at	GFPT1	251.6	124.3	55.9	502.3	130.5	285.9	237.4	235.3	661.2	461.5	641.2	356.9	279.1	423.7	544	159.1	325.9	348.1	143.7	357.8	442.4	381.3	736.4	2394.4	413.9	923.9	543.7	729.4	903.7	526.1	664.3	387.4	465.2	1685.5	262.4	1180.8	104.9	160.3	167.3	170.3	139.2	141.9	170.5	147.7	217.4	157.8	252.4	225.8
32627_at	RANBP6	190.3	163	152.2	61.6	167.7	95.7	119.8	115.8	81.1	105.7	87.4	145.5	95.4	164.1	95.5	125.1	121.1	77.4	163.4	87.1	70.1	262.5	74.5	234.5	91.7	81.6	69.4	111.6	65.2	104.3	70.3	149.2	83.1	103.1	203.1	139.2	50.6	59.5	55.8	48.2	48.6	145.3	132.7	104.6	158.7	234.1	203	148.1
32628_at	ZNF161	235.3	250.3	149.3	264.6	286.7	172.8	217.3	264.6	210.9	281.2	217.9	143.4	206.3	256.1	314.5	142.2	370.1	266.1	77.5	221.1	368.6	551.4	438.7	348.8	596.3	185.4	306.9	234.7	141.3	178.8	306.2	299.9	177.5	148.3	408.3	444.6	385.9	250.5	356.4	254.6	319.7	721.6	595.4	590	527.4	649.1	471.1	461.9
32629_f_at	BTN3A1	482.8	513.2	325	921.8	630.9	617.9	549.2	869.5	1239.3	1093.4	915.9	491.8	1011.8	584.3	403.6	696.5	483.7	639.4	467	560.1	517	685.7	536.2	986.3	678.4	805.5	554.1	768.5	746	1386.4	332.3	849	2327	590.4	764.8	605.4	2316.8	1986.7	1498.2	1776.3	1905.8	1772.7	1287.7	1358.3	1554.9	1439.1	2157.8	1644.8
32634_s_at	ICA1	13.4	41.7	9.2	127.4	8.2	30.7	137.5	48.1	19.2	38.7	381.2	33	169.1	44.4	41.6	23.6	21.1	34.3	18.5	37.1	20.1	49.2	57.4	23	53.2	78.1	99.8	92.8	84	111.8	197.9	540.1	520.2	63.8	30.3	55.6	110	35.2	54.7	27.8	110.4	68.6	44.8	69.5	93.8	109.9	83.4	23.9
32635_at	TRIM33	332.7	170.7	150.6	205.3	266.7	285.5	284.2	250.3	242	403	109.1	104.1	118.2	305	382.8	130	586.7	296.6	143.6	577.3	557	263.1	121.2	347.9	547.2	257.2	155.3	352.6	396.2	369.7	278.4	456.7	159.3	334.9	118.8	532	761.3	355.4	598.6	423.8	475.5	710.7	689.5	393.3	460.9	369.8	366.1	518.4
32636_f_at	SMG1	106.1	94.1	37.7	106.7	120.3	96.7	55.2	57.5	106.3	71.5	45.6	130.5	36.9	105.4	63.3	35.5	159.6	137.3	21.5	89	81.9	278.3	238.8	253.5	308	86.3	126.2	104.5	82.3	70.2	49.1	49.1	59.6	53.4	41.2	161.3	190	115.9	192.9	193.3	170	111.5	118.2	110.9	122.5	107.4	197.2	180.6
32638_s_at	SMG1	145.6	152.1	74	172.2	155.4	137.3	70.3	136.7	184.4	89.6	91.4	251.8	65.3	184.9	142	37.2	210.7	244.7	31.6	191.1	148.6	418.3	374.5	417.6	537.8	186.5	162.2	147.6	156.8	102.2	87.5	99.2	106.8	79.1	86.7	282	195.2	189.5	260.4	353.2	320.4	221.6	256.8	162.6	266.2	197.2	265.1	335.3
32639_at	NUPL2	236.6	257	240	95.9	235.9	258.9	309.1	206.2	170.5	260.4	256.5	218.8	226.9	289.1	544.8	130.1	222	226.3	235.5	336.8	135	97.3	122.2	283.8	159.8	162.5	134.9	185.3	198.1	152.5	256	223.7	199.8	203.1	316.4	177.9	80.2	104.9	111.2	121.3	102.6	154.6	145.3	162	171.1	166.3	187	201.6
32640_at	ICAM1	5.1	6.9	11	282.4	27.9	244.2	75.9	86.1	306.4	58.2	209.6	191.2	466.6	53.4	182.8	430.5	109.5	111.5	73.6	180.4	184.7	855.6	1335	685.2	670.3	464.2	512.5	327.2	245.4	516.2	2.6	296.3	918.2	67.9	60.9	1008.1	101.5	104.4	131.9	117.7	101.2	163.4	178.6	152	251.2	164.6	387.6	229.4
32641_at	APRIN	36.9	88.3	65.7	53.6	78.9	42.8	67.5	47	42	73.7	93.1	117	48.3	53.8	45.4	83.8	77.5	56.3	41.8	44.4	92	79.1	65.4	41.5	31.8	107.4	68.4	83.7	67.7	68.7	53.7	39.3	31.8	36	37.8	83.3	58.8	40.8	27	47.7	36.2	67.3	67.1	55.6	44	86.5	67.2	75.1
32643_at	GBE1	1008	381.3	1667.6	3361.3	572.9	1301.9	3280.2	1906.3	960.6	5433.7	1961.7	1804.3	1240.2	382.3	412.2	279.8	356.1	198.5	792.9	437.6	599.7	518.5	1016.5	283.5	1364.7	1977.8	820.4	1738.6	1298.5	1038.4	9.1	555.5	555.9	583.2	673.9	638.4	144.4	122.6	183.9	140.5	252.5	399.4	348.5	363.1	365.7	485.9	351.8	264.8
32644_at	NUP188	710.4	1080.3	994.1	836	956.5	1144.8	864.3	954.1	760.8	1156.1	638.4	913.6	600.4	1168.4	1584.5	1040.7	1091.3	1506.7	918.7	1004.2	1350	697.3	820.6	1138.9	823.1	929.2	1376.1	900.6	1065.3	1147.7	1177.2	601.2	736.8	787.7	984.1	2388.4	656	430	551.7	492.6	559.1	1023.3	863.6	689.9	1016.2	931.4	752.7	817
32646_at	KIF21B	559.2	358.2	300.1	892.2	404.5	628.4	720.2	780	1059.7	742.3	379.3	461	420.9	475.8	706	980.4	658.4	697.6	557	442.4	917.7	453.2	461.4	428.1	432.2	329.1	648.1	549.5	467.4	845.1	599	747.5	477.4	1296.2	705.1	938.6	1616.3	1651.6	1186.1	1369.5	1314.7	911.7	852.2	926.2	945.3	796	506.2	762.5
32647_at	VTI1B	285.2	487.5	548.8	293.3	421.4	352.6	341.9	289.4	203.9	280.2	320.7	351.1	280	321.2	236.3	206.3	328.7	194.8	231.6	408	250	334.1	496.5	255.8	228	156.4	166	168.6	163.1	146.6	215.3	154.9	146	461.7	276.7	138.4	103.1	229.3	202.7	113.5	156	165.5	222.2	160.6	171.3	211	284	228.1
32649_at	TCF7	24.4	12.7	14.6	559.6	13.4	102	16.8	20.8	10.2	65.4	248	6.7	291.6	16.9	38.6	103.6	124.5	11	10.9	27.5	43.1	11.9	572.2	502.5	52	409.3	1113.5	63.1	237.4	442.5	6.7	9.3	18.3	27	35	19.9	48.8	40.6	34	43.3	38.9	5.7	20.6	32.1	31.9	31.4	157.5	61.8
32650_at	TAGLN3	71	31.1	30	86.7	24.7	58.3	87.2	55.2	77.2	47.8	25.8	49.5	35.8	39.4	46.2	85.7	86	77.6	50.9	62.2	77.4	84.9	44.9	69.2	66.9	63.1	92	116.2	59.9	76.1	36.5	16.2	48	5.5	105.2	84.4	30.2	122.6	88.2	120	70.4	89.9	58.1	82.1	76.9	58	54.5	65.1
32653_at	BRD8	71.8	42	73.2	17.9	29.1	44.7	19.7	17.3	23.4	21	55.2	61.5	18.1	29.6	21.5	26.6	36.6	90.3	16.2	81.2	24.7	29.2	53.5	21.5	21	20.9	67.6	23.2	19.6	24.1	10.9	27.2	56.7	72.5	82.2	19.3	39.5	38.5	32.6	37.7	42.2	83.4	112.5	68	32.3	60.6	74.8	49.6
32654_g_at	BRD8	167.9	1044.9	523.5	285.7	997.3	234.4	238.7	210	230.8	230.1	459.2	580.7	484.8	320.8	228.5	279.3	290	192.2	182.4	229.4	400.2	523.2	335.7	496.4	337	205.8	184	217.7	193.7	200.9	553.3	329.3	776.3	699	560.4	262	121.8	116.2	141.9	120.3	140.7	186.4	188.2	218.4	178.9	134.4	223	211.1
32655_s_at	BRD8	117.6	346.1	196.1	203	345.3	183.6	126.9	106.9	143.5	107.1	134.9	192.5	131.4	191.7	151.5	111.5	164.3	110	141.8	126.9	231.6	258.5	178.8	207.1	177.3	90.5	110.6	134.7	87	105.3	220.1	125	308.1	288.6	261.1	142.4	105.3	77.2	99.2	66.1	120	127.5	137.3	132.5	131.8	122.1	129.6	129.5
32657_at	IQCB1	389	516.9	329.9	221.4	421.4	148.5	291.7	221.2	304.4	170.8	233.1	252.7	396.9	230.2	175.7	154.4	117.8	305.1	189.4	274.1	176.1	104.7	59.1	220.3	197.5	193.1	194.9	241.1	253	194.3	215.3	217.5	146.9	199.4	201.3	130.3	137.1	141.8	163.8	122.5	173.7	214.9	237	251.1	188.2	210.1	189.6	240
32658_at	VPS52	451.7	418.8	522.3	325.4	360.8	380.4	199.7	484	380.3	275.5	373.7	449.6	375.8	412.6	232.2	161	574.3	522.4	261.1	627.6	288.3	358.7	408.4	568.6	213.9	325.2	335.5	272.7	358.5	314.6	602.2	450.3	402.9	458.8	403.8	316.8	455.7	397.4	374.4	414	473.1	431.6	431.8	397.4	423.3	408.2	387.8	436.7
32660_at	LBA1	797.9	1127	285	700.6	874.2	115.8	230.7	664.2	505.4	125.3	446.3	418.5	193.8	649.7	270.4	345.1	647.8	578.3	529.3	156.1	1173.7	102.2	150.1	208.1	304.1	351.1	167.5	472.6	241.5	451.7	51.7	200.7	283.2	169.3	391.5	38	639.3	685.6	708.6	714.1	473	1399.9	1630.1	1509	1759.8	1594.5	1753.6	1544
32661_s_at	MDC1	176	429.7	575.2	560.6	579.2	193.9	161.6	315.1	371.4	251.4	256.9	335	299.7	483.2	214.8	201.6	211.4	377.2	284.5	244.1	381.6	279.1	378.6	442.7	272.8	320.1	277.5	282.5	240.5	216.1	572.7	550.5	672.9	430.4	190.1	303.1	166.4	120.8	111.5	140.6	130.6	395.1	310.8	208.3	249.9	172.1	134.7	227.2
32662_at	MDC1	387	743.8	1044	1177.8	940	422.1	316.6	750.7	1071.7	426.6	417.5	641.7	519.4	869.2	371.5	491.1	435.8	886.9	638.4	410.8	872.1	513.5	708.5	836	560.7	548.6	485.9	312.6	536.9	531.2	1121.2	981.2	1291.1	746.1	373.7	553.3	300	238.1	236.6	231.6	254.9	497.6	546.4	396.2	468.2	441.4	479.6	578.6
32664_at	RNASE4	10.6	11.2	43.3	34.3	31.3	5.4	7.7	6.5	2	47.8	43.1	40.6	82	5.1	47.9	39	31.7	24.3	6.8	12.4	6.3	129.7	27.2	167.5	883.4	49.3	12.1	12	48.7	47.7	9.9	21	99.7	78.8	5.4	6.9	12.9	11.3	26.3	9.6	5	9.3	35	6.9	18.9	54.2	44.6	86.7
32665_at	PPM1B	100.9	155.8	128.1	104.9	157.3	76.9	101.8	123.8	99.7	138.1	161.5	95.4	127.3	110.6	60.1	52.9	117.6	82.8	36.8	39.3	165	78.7	198.8	99.7	139.5	118.4	85.8	88.1	112.7	118.6	36.4	97.2	45.3	113.9	102.2	368.6	152.7	177.7	182.9	211.8	194.3	125	192.3	79.4	92.5	92.7	95.4	162.8
32666_at	CXCL12	2.4	11.4	2.4	4.3	0.4	3	0.9	2.2	3.7	31.7	1.6	1.4	4.1	2.6	5.4	1.6	7.2	6.6	9	4.3	2.5	164.5	103.8	2.1	1	5.7	18.2	2	22.5	4.6	1.5	6.5	946.5	2.2	4.9	23.1	5.7	2.6	6.1	2.1	1.9	4.5	2.5	2.9	5	8.5	3.4	3.2
32668_at	SSBP2	640	529.3	563.6	872.4	1084	525.2	1292.1	515.7	670.3	1330.8	357.9	514.7	297.1	314.4	12.2	3.1	214.5	453.7	282.7	227.6	769.2	146.3	334	380.6	276.9	266.8	156.7	244	156.1	161.5	233.9	200	328.6	341.8	215.9	82	97.6	109	185.8	194.6	253.4	186.3	281.9	182.6	169.5	181	124.4	102
32669_at	SOCS5	18.1	50.1	51	51.1	57.1	40.7	71.3	33.6	40.3	47.1	26.1	81.7	48.6	25.5	19.2	35.9	22.7	24	2.9	31.8	2	46.7	89.5	51.6	39.2	39.4	19.8	40.4	16.7	40.5	23.6	42.3	83.1	45.9	32.8	113.4	37.9	49.3	57.7	37.7	45.5	91	186.1	119.6	85.5	78.8	86.4	122.1
32670_at	THBS3	16.7	28.6	12.3	12.2	49.3	97.7	8.8	21.6	65.7	33.4	30.8	25.1	44.3	11.3	18	12.1	12.2	28.9	16.7	11.6	14.2	15.6	160.5	49.3	31.8	42.3	17.6	20.1	10	19.1	23.6	33.2	134.6	37.7	15.7	44.9	91.6	81.9	83.5	55.8	57.6	28.7	42.1	55.2	22	17.5	20.2	36.7
32673_at	BTN2A1	275.6	166.8	106.2	237.4	219.1	227.7	296.5	235	342.8	396.8	234.4	189.1	266.1	31.7	203.9	235.2	233.1	315.2	211.7	223.3	266.6	254.4	229.1	267.7	136	222.6	220.2	267.9	302.3	329.2	192.8	251.5	304.5	229.9	192.4	215.2	636.9	388.2	380	448.3	513.4	631.2	544.2	407.2	579.9	611.7	512.1	586.3
32674_at	ZNF638	233.6	428.4	389.8	163.2	307	243.7	414.7	343.6	291.7	288.8	586.7	377.8	467.8	434.8	421	218.7	291.3	244.8	141.1	292.9	399.4	348.3	274.2	306	346.2	291	291.5	349.5	368.4	298.7	500.4	301.3	522.8	426.2	204	266.5	192.5	181.2	249.9	256.4	419.7	318.6	377.9	273.4	291.5	422.7	420.7	295.2
32676_at	ALDH6A1	136.9	105.9	144.3	805.9	189.5	125	173.7	389.5	309.1	681.2	145.5	145.3	115.5	175	155.7	115.1	222	155	102	115.6	133.7	120.2	220.9	270.7	533.7	259	169	167.2	162.6	205.7	347.3	172.2	388.8	448.4	95.9	737	123.3	124.4	112.9	126.6	142.9	157.9	130.4	109.5	150.7	76.5	140.8	134.4
[truncated: 6,062 more rows]
[truncated: 206 more columns]
