# Supplementary material for: A Systems Biology Approach to Transcription Factor Binding Site Prediction
Source: PLoS One. 2010 Mar 26;5(3):e9878. doi: 10.1371/journal.pone.0009878 (PMC2845628; doi:10.1371/journal.pone.0009878)
Supplement: Table S4 — (0.02 MB XLS) [file pone.0009878.s005.xls]

## Sheet: Sheet1
Supplementary Table 4 Pubmed citations of TFs
TF	# of targets	pubmed hits
APC	33	12863
MSC	75	4848
HIF1A	46	3507
MLL	83	1615
RB1	39	1446
CEBPZ	71	914
MECP2	30	849
ID1	101	552
BCL6	52	515
VAV1	43	515
NFE2L2	36	459
FLI1	70	444
PAX7	84	382
EP300	31	378
NFATC1	34	314
MEF2C	71	283
NME2	107	222
PITX1	36	214
HOXD13	193	180
TBX1	33	152
MYBL2	31	142
DLX2	32	129
ESR2	37	118
NR2F2	202	109
THRA	80	93
BHLHB2	81	84
TCF7	41	83
IRF5	39	82
TRIM28	71	79
E2F6	65	78
ELK3	44	74
IFI16	30	74
FOXE1	46	65
ADNP	63	64
CTBP2	56	64
NR4A1	30	64
HOXD4	64	61
NFIC	61	60
AFF1	30	52
NEUROD2	104	52
MEIS2	38	51
EPAS1	37	50
HSF4	40	46
MEOX2	86	46
TFCP2	31	43
MYF6	55	42
PA2G4	84	42
ZNF148	69	41
HIVEP2	70	37
LYL1	65	34
AEBP1	83	33
CNOT8	89	31
KLF11	42	29
MEF2B	36	29
ZBTB7A	46	28
NR1H3	191	27
PCGF2	41	26
KLF1	35	25
UTF1	111	25
JARID1A	31	24
DMTF1	60	23
GAS7	40	23
PLAGL2	41	23
FOSL1	80	22
TFDP2	31	21
NFIX	46	20
SHOX2	134	20
KLF12	40	19
BATF	52	18
CBFA2T3	41	18
NKRF	72	18
TARDBP	69	18
C2orf3	46	17
CBFA2T2	33	15
HMG20B	79	15
ZHX2	42	15
TRIM29	33	14
ZNF146	39	14
GABPB2	65	13
TEAD3	38	13
ZNF354A	45	13
SP140	59	12
ZNF24	36	9
NFRKB	44	8
DUX1	72	7
MSL3L1	50	6
ZNF238	40	6
MLL4	64	5
SLC30A9	40	5
ZNF131	30	4
ZNF157	177	4
FUBP3	42	3
ZNF124	33	3
ZNF189	51	3
FOXJ3	55	2
FOXK2	98	2
NR2C1	47	2
ETV2	40	1
GATAD1	74	1
ZNF136	39	1
ZNF207	34	1
ZNF3	34	0
