# Supplementary material for: A Systems Biology Approach to Transcription Factor Binding Site Prediction
Source: PLoS One. 2010 Mar 26;5(3):e9878. doi: 10.1371/journal.pone.0009878 (PMC2845628; doi:10.1371/journal.pone.0009878)
Supplement: Table S5 — (0.03 MB XLS) [file pone.0009878.s006.xls]

## Sheet: Sheet1
Supplementary Table 5
Selected Motifs	Conservation-free		Conservation-free and Combined-conservation merged
	True Positives (matched TF)	Recall	True Positives (matched TF)	Recall
Top 2	33/70	0.471429	42/70	0.6
Top 3	39/70	0.557143	46/70	0.657143
Top 4	43/70	0.614286	53/70	0.757143
Top 5	48/70	0.6857	55/70	0.7857
Top 6	51/70	0.7286	59/70	0.8429
Top 7	54/70	0.7714	61/70	0.8714
Top 8	54/70	0.7714	61/70	0.8714
Top 9	56/70	0.8	62/70	0.8857
Top 10	57/70	0.8143	63/70	0.9
